# Supplementary material for: The hGIDGID4 E3 ubiquitin ligase complex targets ARHGAP11A to regulate cell migration
Source: Life Sci Alliance. 2024 Oct 10;7(12):e202403046. doi: 10.26508/lsa.202403046 (PMC11467045; doi:10.26508/lsa.202403046)
Supplement: Supplementary file 2 [file LSA-2024-03046_TableS1.xlsx]

## Sheet: Table S1
Table S1 : Unfiltered SAINT output of the untreated or MG132-treated BirA2-Flag-GID4 and BirA2-Flag-GID4 E237A data.
Bait	Source
GID4	This study
GID4_MG132	This study
GID4_E237A	This study
WDR26	This study
WDR26_MG132	This study
Bait	Prey	PreyGene	Spec	SpecSum	AvgSpec	NumReplicates	ctrlCounts	AvgP	MaxP	TopoAvgP	TopoMaxP	SaintScore	logOddsScore	FoldChange	BFDR
GID4_E237A	ENSEMBL:ENSBTAP00000032840	ENSEMBL:ENSBTAP00000032840	15|13|17	45	15	3	4|8|0|6|0|3	0.93	0.99	0.93	0.99	0.93	-0.5	2.86	0.01
GID4_E237A	NP_000024.2	ABCD1	7|6|10	23	7.67	3	0|4|0|0|0|0	0.96	0.98	0.96	0.98	0.96	2.42	7.67	0.01
GID4_E237A	NP_000041.2	ASS1	40|62|69	171	57	3	26|56|33|42|37|43	0	0	0	0	0	-99.05	1.28	0.45
GID4_E237A	NP_000047.1	BCKDHB	6|8|11	25	8.33	3	3|3|0|4|3|3	0.68	0.96	0.68	0.96	0.68	-3.02	2.56	0.05
GID4_E237A	NP_000095.2	CYP1B1	5|5|5	15	5	3	0|0|0|0|0|0	1	1	1	1	1	9.2	50	0
GID4_E237A	NP_000100.2	DMD	3|7|8	18	6	3	0|5|0|0|0|0	0.93	0.94	0.93	0.94	0.93	0.32	4.8	0.01
GID4_E237A	NP_000104.1	TOR1A	2|4|5	11	3.67	3	0|2|0|0|0|0	0.96	0.97	0.96	0.97	0.96	1.05	7.33	0.01
GID4_E237A	NP_000108.1	EMD	2|4|6	12	4	3	0|4|3|0|3|0	0.21	0.38	0.21	0.38	0.21	-6.1	1.6	0.25
GID4_E237A	NP_000114.2	ERCC5	10|12|12	34	11.33	3	3|0|0|6|0|4	0.94	0.94	0.94	0.94	0.94	1.11	3.49	0.01
GID4_E237A	NP_000117.1	ETFA	2|2|0	4	1.33	3	0|2|0|0|0|0	0.74	0.74	0.74	0.74	0.74	-2.14	2.67	0.04
GID4_E237A	NP_000170.1	MSH6	16|24|21	61	20.33	3	4|13|0|8|3|7	0.59	0.88	0.59	0.88	0.59	-6.17	2.54	0.06
GID4_E237A	NP_000228.1	LPL	5|6|4	15	5	3	0|0|0|0|0|0	1	1	1	1	1	7.52	50	0
GID4_E237A	NP_000240.1	MLH1	4|6|5	15	5	3	0|2|0|0|0|0	0.98	0.99	0.98	0.99	0.98	2.8	10	0.01
GID4_E237A	NP_000275.1	PDHA1	2|6|7	15	5	3	0|3|2|2|0|0	0.91	0.95	0.91	0.95	0.91	-3.42	2.86	0.01
GID4_E237A	NP_000296.2	PON2	4|6|9	19	6.33	3	0|4|0|0|0|0	0.94	0.97	0.94	0.97	0.94	1.57	6.33	0.01
GID4_E237A	NP_000301.1	PPT1	2|2|0	4	1.33	3	0|0|0|0|0|0	0.98	0.98	0.98	0.98	0.98	-0.61	13.33	0
GID4_E237A	NP_000375.2	APOB	5|6|6	17	5.67	3	0|0|0|0|0|0	1	1	1	1	1	9.2	56.67	0
GID4_E237A	NP_000393.4	G6PD	16|21|24	61	20.33	3	12|13|8|11|7|10	0	0	0	0	0	-17.59	1.77	0.35
GID4_E237A	NP_000507.1	GNAS	4|4|6	14	4.67	3	0|10|5|0|7|0	0	0	0	0	0	-13.4	0.85	0.38
GID4_E237A	NP_000584.2	TAP1	7|8|6	21	7	3	0|3|0|0|0|3	0.94	0.96	0.94	0.96	0.94	1.87	4.67	0.01
GID4_E237A	NP_000652.2	RPL9	28|28|32	88	29.33	3	18|22|14|20|18|14	0	0	0	0	0	-28.53	1.5	0.43
GID4_E237A	NP_000700.1	BCKDHA	6|10|9	25	8.33	3	0|2|0|0|0|0	1	1	1	1	1	4.31	16.67	0
GID4_E237A	NP_000703.2	BLVRA	7|14|9	30	10	3	7|8|0|3|0|4	0.34	0.67	0.34	0.67	0.34	-9.49	1.82	0.23
GID4_E237A	NP_000705.2	TSPO	5|7|8	20	6.67	3	0|5|2|4|3|6	0.01	0.01	0.01	0.01	0.01	-8.77	1.48	0.32
GID4_E237A	NP_000726.1	CGA	3|4|3	10	3.33	3	2|3|0|3|0|2	0.02	0.04	0.02	0.04	0.02	-4.61	1.33	0.29
GID4_E237A	NP_000777.1	CYP51A1	3|6|6	15	5	3	0|16|8|0|10|0	0	0	0	0	0	-26.88	0.59	0.42
GID4_E237A	NP_000916.2	PDHB	5|8|12	25	8.33	3	6|5|2|5|0|4	0.14	0.28	0.14	0.28	0.14	-10.53	1.67	0.26
GID4_E237A	NP_000959.2	RPL4	25|31|39	95	31.67	3	22|31|23|23|23|23	0	0	0	0	0	-52.01	1.27	0.44
GID4_E237A	NP_000960.2	RPL5	15|21|20	56	18.67	3	8|14|9|7|8|8	0	0.01	0	0.01	0	-12.94	1.91	0.32
GID4_E237A	NP_000962.2	RPL7	14|26|24	64	21.33	3	14|15|12|13|16|15	0	0	0	0	0	-32.72	1.42	0.41
GID4_E237A	NP_000963.1	RPL7A	13|25|24	62	20.67	3	14|15|9|13|11|16	0	0	0	0	0	-32.44	1.43	0.41
GID4_E237A	NP_000967.1	RPL12	8|7|9	24	8	3	5|4|3|5|0|5	0.01	0.02	0.01	0.02	0.01	-6.8	1.68	0.31
GID4_E237A	NP_000969.1	RPL23	12|23|17	52	17.33	3	10|21|10|12|9|10	0	0	0	0	0	-29.21	1.31	0.41
GID4_E237A	NP_000971.1	RPL18A	21|34|30	85	28.33	3	11|22|15|11|15|11	0	0	0	0	0	-25.33	1.8	0.37
GID4_E237A	NP_000973.2	RPL21	7|12|12	31	10.33	3	4|7|7|5|5|7	0	0	0	0	0	-12.92	1.59	0.33
GID4_E237A	NP_000974.1	RPL22	3|5|3	11	3.67	3	2|3|2|3|0|3	0.03	0.06	0.03	0.06	0.03	-5.5	1.33	0.29
GID4_E237A	NP_000975.2	RPL23A	10|14|14	38	12.67	3	4|9|6|8|9|8	0	0	0	0	0	-15.62	1.49	0.38
GID4_E237A	NP_000977.1	RPL24	9|10|11	30	10	3	6|3|4|6|4|5	0.03	0.04	0.03	0.04	0.03	-5.76	1.9	0.29
GID4_E237A	NP_000979.1	RPL27	6|7|9	22	7.33	3	0|5|0|3|0|0	0.86	0.92	0.86	0.92	0.86	0.68	3.67	0.02
GID4_E237A	NP_000981.1	RPL27A	5|5|4	14	4.67	3	4|5|5|5|4|3	0	0	0	0	0	-11.12	0.98	0.37
GID4_E237A	NP_000984.1	RPL31	5|5|8	18	6	3	3|6|3|3|3|3	0.06	0.12	0.06	0.12	0.06	-6.13	1.6	0.28
GID4_E237A	NP_000985.1	RPL32	7|7|10	24	8	3	0|7|0|5|2|4	0.07	0.13	0.07	0.13	0.07	-5.93	1.78	0.27
GID4_E237A	NP_000986.2	RPL34	4|6|4	14	4.67	3	4|4|3|4|2|3	0	0.01	0	0.01	0	-7.57	1.24	0.32
GID4_E237A	NP_000987.2	RPL35A	7|6|8	21	7	3	2|4|0|3|3|0	0.45	0.6	0.45	0.6	0.45	-2.17	2.33	0.2
GID4_E237A	NP_000989.1	RPL37A	7|11|12	30	10	3	3|6|0|3|3|2	0.9	0.95	0.9	0.95	0.9	-3.37	2.67	0.02
GID4_E237A	NP_000993.1	RPLP0	10|14|16	40	13.33	3	10|12|8|8|7|8	0	0	0	0	0	-19.14	1.4	0.39
GID4_E237A	NP_000994.1	RPLP1	3|6|5	14	4.67	3	0|0|0|0|0|0	1	1	1	1	1	5.78	46.67	0
GID4_E237A	NP_000995.1	RPLP2	6|9|12	27	9	3	7|3|4|5|0|5	0.07	0.14	0.07	0.14	0.07	-9.96	1.71	0.27
GID4_E237A	NP_001001.2	RPS6	12|15|14	41	13.67	3	8|13|6|10|7|9	0	0	0	0	0	-18.02	1.37	0.4
GID4_E237A	NP_001002.1	RPS7	9|14|13	36	12	3	8|9|8|9|5|7	0	0	0	0	0	-17.06	1.41	0.38
GID4_E237A	NP_001003.1	RPS8	16|15|17	48	16	3	12|13|14|10|13|10	0	0	0	0	0	-24.24	1.23	0.43
GID4_E237A	NP_001006.1	RPS11	24|25|28	77	25.67	3	15|22|14|15|15|15	0	0	0	0	0	-24.6	1.53	0.42
GID4_E237A	NP_001007.2	RPS12	10|14|18	42	14	3	7|10|5|7|7|9	0.01	0.02	0.01	0.02	0.01	-14.75	1.7	0.31
GID4_E237A	NP_001007027.1	ATN1	17|19|15	51	17	3	5|5|0|5|4|8	0.97	0.99	0.97	0.99	0.97	0.42	2.96	0.01
GID4_E237A	NP_001008.1	RPS13	6|7|4	17	5.67	3	5|4|2|4|2|2	0.02	0.03	0.02	0.03	0.02	-7.57	1.51	0.3
GID4_E237A	NP_001009931.1	HRNR	19|32|19	70	23.33	3	16|21|21|12|9|22	0	0	0	0	0	-43.09	1.17	0.43
GID4_E237A	NP_001010.2	RPS15A	15|19|29	63	21	3	12|16|15|17|13|12	0	0	0	0	0	-32.15	1.38	0.4
GID4_E237A	NP_001012426.1	FOXP4	6|9|10	25	8.33	3	0|5|0|0|0|0	0.96	0.97	0.96	0.97	0.96	2.08	6.67	0.01
GID4_E237A	NP_001012496.1	U2AF2	5|8|13	26	8.67	3	0|0|0|0|0|0	1	1	1	1	1	9.2	86.67	0
GID4_E237A	NP_001012680.1	SLC3A2	7|7|10	24	8	3	2|10|9|3|5|6	0	0	0	0	0	-16.45	1.07	0.4
GID4_E237A	NP_001013007.1	UBE2NL	3|5|0	8	2.67	3	0|0|0|0|0|0	1	1	1	1	1	-0.61	26.67	0
GID4_E237A	NP_001014.1	RPS20	3|5|4	12	4	3	5|5|5|6|4|6	0	0	0	0	0	-15.58	0.73	0.46
GID4_E237A	NP_001014364.1	FLG2	7|6|6	19	6.33	3	8|0|13|6|0|10	0	0	0	0	0	-24.47	0.68	0.43
GID4_E237A	NP_001015880.1	PAPSS2	5|3|6	14	4.67	3	0|4|0|0|0|0	0.9	0.92	0.9	0.92	0.9	0.9	4.67	0.02
GID4_E237A	NP_001015892.1	TAF9	3|0|4	7	2.33	3	0|2|0|0|0|0	0.91	0.94	0.91	0.94	0.91	-2.14	4.67	0.01
GID4_E237A	NP_001016.1	RPS23	10|10|11	31	10.33	3	7|9|9|11|8|9	0	0	0	0	0	-19.14	1.09	0.42
GID4_E237A	NP_001017.1	RPS24	8|16|13	37	12.33	3	7|9|6|6|6|5	0.04	0.09	0.04	0.09	0.04	-13.23	1.76	0.28
GID4_E237A	NP_001017392.2	SUGP2	23|26|25	74	24.67	3	6|8|4|6|0|6	1	1	1	1	1	7.74	3.79	0
GID4_E237A	NP_001018077.1	SERBP1	6|9|16	31	10.33	3	0|2|5|0|0|3	0.95	1	0.95	1	0.95	-0.65	4.13	0.01
GID4_E237A	NP_001018169.1	NAE1	3|3|6	12	4	3	0|5|0|0|0|0	0.73	0.89	0.73	0.89	0.73	0.32	3.2	0.04
GID4_E237A	NP_001019770.1	HIST2H2BF	2|7|8	17	5.67	3	5|7|6|5|6|5	0	0	0	0	0	-19.61	0.94	0.38
GID4_E237A	NP_001019820.1	CANX	5|6|8	19	6.33	3	3|3|4|2|4|2	0.13	0.23	0.13	0.23	0.13	-5.26	1.81	0.26
GID4_E237A	NP_001020262.1	ABCF1	3|5|11	19	6.33	3	0|0|0|0|0|0	1	1	1	1	1	5.78	63.33	0
GID4_E237A	NP_001020376.1	AP2M1	6|13|10	29	9.67	3	0|6|0|0|0|0	0.96	0.98	0.96	0.98	0.96	1.81	6.44	0.01
GID4_E237A	NP_001020402.1	KPRP	3|4|2	9	3	3	0|5|8|2|0|13	0	0	0	0	0	-23.26	0.43	0.46
GID4_E237A	NP_001027450.1	RCE1	2|0|2	4	1.33	3	0|0|0|0|0|0	0.98	0.98	0.98	0.98	0.98	-0.61	13.33	0
GID4_E237A	NP_001028755.2	ACOT9	18|26|32	76	25.33	3	13|14|8|8|9|14	0.28	0.55	0.28	0.55	0.28	-18.26	2.03	0.24
GID4_E237A	NP_001029249.1	HIST2H4B	5|6|6	17	5.67	3	5|7|4|4|5|5	0	0	0	0	0	-12.3	1.03	0.38
GID4_E237A	NP_001030168.1	RPL14	5|8|8	21	7	3	3|6|4|4|5|4	0	0	0	0	0	-9.65	1.47	0.32
GID4_E237A	NP_001030611.1	NIBAN2	6|13|7	26	8.67	3	0|6|2|0|0|0	0.88	0.97	0.88	0.97	0.88	0.73	4.33	0.02
GID4_E237A	NP_001032583.1	DYNLL1	3|4|4	11	3.67	3	0|3|0|0|0|0	0.88	0.88	0.88	0.88	0.88	1.37	4.89	0.02
GID4_E237A	NP_001032671.2	SCD5	2|2|4	8	2.67	3	0|3|0|0|0|0	0.76	0.88	0.76	0.88	0.76	0.54	3.56	0.04
GID4_E237A	NP_001032752.1	EEF1B2	4|4|4	12	4	3	3|3|4|4|3|6	0	0	0	0	0	-9.34	0.94	0.37
GID4_E237A	NP_001035809.1	ABCE1	12|16|18	46	15.33	3	5|8|0|6|7|3	0.59	0.86	0.59	0.86	0.59	-5.94	2.36	0.06
GID4_E237A	NP_001035887.1	SLC16A3	8|7|11	26	8.67	3	4|7|2|5|4|4	0.05	0.1	0.05	0.1	0.05	-7.66	1.73	0.28
GID4_E237A	NP_001036015.1	SMC2	9|11|14	34	11.33	3	0|9|0|0|0|0	0.94	0.95	0.94	0.95	0.94	2.01	5.04	0.01
GID4_E237A	NP_001055.1	TKT	7|16|15	38	12.67	3	4|6|8|7|3|6	0.12	0.18	0.12	0.18	0.12	-13.8	1.88	0.26
GID4_E237A	NP_001070729.2	NCOR2	24|37|44	105	35	3	9|17|2|13|0|8	1	1	1	1	1	-8.11	2.98	0
GID4_E237A	NP_001073964.2	TNRC18	4|3|3	10	3.33	3	0|0|0|0|0|0	1	1	1	1	1	5.78	33.33	0
GID4_E237A	NP_001074248.1	MYO1C	15|24|20	59	19.67	3	5|17|7|7|8|6	0.01	0.03	0.01	0.03	0.01	-12.98	2.02	0.3
GID4_E237A	NP_001091674.1	HNRNPF	13|19|21	53	17.67	3	10|12|5|8|7|9	0	0.01	0	0.01	0	-15.73	1.81	0.33
GID4_E237A	NP_001091868.1	COPA	3|7|6	16	5.33	3	0|13|8|0|3|0	0	0	0	0	0	-16.75	0.89	0.38
GID4_E237A	NP_001096123.1	OTUD4	3|7|7	17	5.67	3	0|3|0|3|0|0	0.92	0.92	0.92	0.92	0.92	-0.92	3.78	0.01
GID4_E237A	NP_001096616.1	GIGYF2	6|9|12	27	9	3	0|2|0|0|0|0	1	1	1	1	1	4.31	18	0
GID4_E237A	NP_001098016.1	RPP30	4|6|10	20	6.67	3	0|0|0|0|0|0	1	1	1	1	1	7.52	66.67	0
GID4_E237A	NP_001098549.2	FBRS	5|11|11	27	9	3	2|7|0|3|0|3	0.83	0.83	0.83	0.83	0.83	-6.1	2.4	0.03
GID4_E237A	NP_001106672.1	NACA	4|4|4	12	4	3	3|3|4|2|4|3	0	0	0	0	0	-6.69	1.14	0.34
GID4_E237A	NP_001116855.1	BCOR	3|8|9	20	6.67	3	0|5|0|0|0|0	0.95	0.95	0.95	0.95	0.95	0.32	5.33	0.01
GID4_E237A	NP_001120690.1	POLD2	8|12|9	29	9.67	3	2|6|0|3|0|4	0.64	0.95	0.64	0.95	0.64	-2.03	2.58	0.06
GID4_E237A	NP_001121132.1	MFN2	8|7|7	22	7.33	3	0|7|0|0|0|0	0.89	0.9	0.88	0.9	0.89	1.89	4.19	0.02
GID4_E237A	NP_001122324.1	SRRT	7|5|6	18	6	3	0|7|0|0|0|0	0.84	0.87	0.84	0.87	0.84	0.82	3.43	0.03
GID4_E237A	NP_001123237.1	NSDHL	14|17|16	47	15.67	3	6|17|8|5|7|7	0	0	0	0	0	-14.23	1.61	0.38
GID4_E237A	NP_001123561.1	KARS	8|21|22	51	17	3	2|13|0|3|2|2	0.94	0.95	0.94	0.95	0.94	-5.75	3.4	0.01
GID4_E237A	NP_001123585.1	RFC5	3|3|3	9	3	3	0|3|0|0|0|0	0.8	0.8	0.8	0.8	0.8	1.37	4	0.03
GID4_E237A	NP_003124.1	SRP9	2|6|7	15	5	3	4|2|2|3|3|3	0.1	0.16	0.1	0.16	0.1	-8.78	1.54	0.26
GID4_E237A	NP_001124318.2	AIFM1	3|10|9	22	7.33	3	0|0|0|0|0|0	1	1	1	1	1	5.78	73.33	0
GID4_E237A	NP_001124463.1	HYOU1	11|8|13	32	10.67	3	0|7|0|2|0|0	0.94	0.95	0.94	0.95	0.94	1.46	4.74	0.01
GID4_E237A	NP_001129166.1	VDAC3	10|16|15	41	13.67	3	7|12|6|9|5|8	0	0	0	0	0	-17.38	1.52	0.37
GID4_E237A	NP_001129665.1	FASTKD2	22|29|23	74	24.67	3	8|13|8|10|8|12	0.44	0.88	0.44	0.88	0.44	-6.91	2.29	0.2
GID4_E237A	NP_001135770.1	SQSTM1	8|15|18	41	13.67	3	4|29|13|7|17|5	0	0	0	0	0	-48.24	0.83	0.44
GID4_E237A	NP_001135836.1	ALG5	6|5|6	17	5.67	3	0|4|0|3|0|0	0.78	0.78	0.78	0.78	0.78	0.46	3.24	0.04
GID4_E237A	NP_001135943.1	INTS12	3|3|3	9	3	3	0|0|0|0|0|0	1	1	1	1	1	5.78	30	0
GID4_E237A	NP_001136077.1	EFTUD2	16|14|14	44	14.67	3	0|7|0|0|0|0	0.98	0.98	0.98	0.98	0.98	3.55	8.38	0.01
GID4_E237A	NP_001137442.1	CDYL	4|3|0	7	2.33	3	0|0|0|0|0|0	1	1	1	1	1	-0.61	23.33	0
GID4_E237A	NP_001137474.1	CTPS2	11|15|16	42	14	3	4|10|6|6|6|3	0.06	0.09	0.06	0.09	0.06	-9.01	2	0.28
GID4_E237A	NP_001137533.1	COPB1	27|41|37	105	35	3	9|25|10|10|14|12	0.01	0.02	0.01	0.02	0.01	-16.51	2.3	0.31
GID4_E237A	NP_001138630.1	HBS1L	6|6|2	14	4.67	3	0|3|0|0|0|0	0.95	0.95	0.95	0.95	0.95	0.54	6.22	0.01
GID4_E237A	NP_001138638.1	PRMT3	4|6|5	15	5	3	0|0|0|0|0|0	1	1	1	1	1	7.52	50	0
GID4_E237A	NP_001139019.1	RBM17	3|3|6	12	4	3	0|2|0|4|2|4	0.05	0.1	0.05	0.1	0.05	-6.38	1.33	0.28
GID4_E237A	NP_001139021.1	TXNDC5	5|0|0	5	1.67	3	0|0|0|0|0|0	0.5	1	0.5	1	0.5	-0.61	16.67	0.09
GID4_E237A	NP_001157108.1	GTF2I	5|14|12	31	10.33	3	3|8|3|3|4|4	0.79	0.97	0.79	0.97	0.79	-9.74	2.18	0.04
GID4_E237A	NP_001158.2	XIAP	20|29|32	81	27	3	12|8|4|15|5|17	0.14	0.27	0.14	0.27	0.14	-17.18	2.08	0.26
GID4_E237A	NP_008816.3	ZFHX3	9|10|14	33	11	3	0|6|0|0|0|0	0.97	0.98	0.97	0.98	0.97	2.72	7.33	0.01
GID4_E237A	NP_001159968.1	SLC16A1	4|8|9	21	7	3	2|10|3|4|3|4	0	0	0	0	0	-12.68	1.33	0.34
GID4_E237A	NP_001160163.1	TTK	9|8|8	25	8.33	3	0|12|4|2|4|3	0	0	0	0	0	-8.49	1.45	0.36
GID4_E237A	NP_057124.3	TMED5	3|8|6	17	5.67	3	0|6|3|0|3|0	0.29	0.48	0.29	0.48	0.29	-6.14	1.89	0.23
GID4_E237A	NP_001162023.1	NDC1	7|10|10	27	9	3	2|3|4|2|6|2	0.63	0.63	0.63	0.63	0.63	-3.37	2.4	0.06
GID4_E237A	NP_001164014.1	PGAM5	2|4|5	11	3.67	3	0|0|0|3|0|0	0.9	0.93	0.9	0.93	0.9	0.54	4.89	0.02
GID4_E237A	NP_001166958.1	NKRF	13|17|21	51	17	3	0|13|0|5|7|5	0.28	0.54	0.28	0.54	0.28	-8.16	2.27	0.24
GID4_E237A	NP_001171712.1	VDAC2	9|11|11	31	10.33	3	0|6|3|0|2|3	0.93	0.93	0.93	0.93	0.93	0.07	2.95	0.01
GID4_E237A	NP_001177344.1	TAF6	8|12|12	32	10.67	3	3|3|0|2|0|3	1	1	1	1	1	1.21	3.88	0
GID4_E237A	NP_001180286.1	NUP62	19|15|18	52	17.33	3	11|18|11|11|12|12	0	0	0	0	0	-25.11	1.31	0.42
GID4_E237A	NP_001180438.1	TTC27	3|0|0	3	1	3	0|2|0|0|0|0	0.44	0.88	0.44	0.88	0.44	-2.14	2	0.21
GID4_E237A	NP_001185797.1	CAPN1	8|13|11	32	10.67	3	0|2|2|0|0|2	1	1	1	1	1	4.83	7.11	0
GID4_E237A	NP_001186092.1	PSMC5	11|16|16	43	14.33	3	4|18|9|8|8|8	0	0	0	0	0	-21.8	1.33	0.41
GID4_E237A	NP_001186125.1	ARMC6	4|6|6	16	5.33	3	0|4|0|2|0|0	0.85	0.85	0.85	0.85	0.85	0.23	3.56	0.02
GID4_E237A	NP_001186910.1	NDUFS1	7|9|13	29	9.67	3	0|4|0|2|0|0	0.98	0.99	0.98	0.99	0.98	2.3	6.44	0.01
GID4_E237A	NP_073605.4	RBM15	12|17|21	50	16.67	3	0|12|5|6|4|4	0.53	0.88	0.53	0.88	0.53	-6.96	2.47	0.07
GID4_E237A	NP_001191786.1	ELOC	4|0|2	6	2	3	0|3|3|0|0|0	0.32	0.54	0.32	0.54	0.32	-5.7	1.33	0.23
GID4_E237A	NP_001193943.1	SERPINH1	17|22|28	67	22.33	3	6|21|18|10|18|8	0	0	0	0	0	-34.5	1.33	0.42
GID4_E237A	NP_001203.1	C1QBP	11|11|12	34	11.33	3	7|9|8|8|7|9	0	0	0	0	0	-14.2	1.33	0.4
GID4_E237A	NP_001238968.1	RAB5C	7|13|17	37	12.33	3	11|9|8|9|7|9	0	0	0	0	0	-23.7	1.3	0.38
GID4_E237A	NP_001240795.1	YME1L1	4|6|9	19	6.33	3	0|4|0|2|4|4	0.27	0.52	0.27	0.52	0.27	-6.69	1.81	0.24
GID4_E237A	NP_015556.1	KIF22	6|10|8	24	8	3	0|19|2|0|7|3	0	0	0	0	0	-18.03	1.03	0.4
GID4_E237A	NP_001243728.1	GAPDH	9|17|35	61	20.33	3	16|5|19|5|4|17	0	0	0	0	0	-37.76	1.43	0.34
GID4_E237A	NP_001243764.1	QTRT2	5|7|6	18	6	3	0|7|0|0|0|3	0.48	0.58	0.48	0.58	0.48	-1.44	2.4	0.2
GID4_E237A	NP_001254738.1	ILF2	4|5|12	21	7	3	0|4|3|0|0|3	0.57	1	0.57	1	0.57	-3.21	2.8	0.07
GID4_E237A	NP_001257381.1	PRSS21	4|5|8	17	5.67	3	0|2|0|0|0|2	0.97	1	0.97	1	0.97	1.66	5.67	0.01
GID4_E237A	NP_001257401.1	MCM3	15|24|22	61	20.33	3	6|13|6|9|4|6	0.73	0.93	0.73	0.93	0.73	-8.72	2.39	0.05
GID4_E237A	NP_001257608.1	MCU	4|6|6	16	5.33	3	0|0|0|0|0|0	1	1	1	1	1	7.52	53.33	0
GID4_E237A	NP_001258510.1	DNAJC10	10|12|7	29	9.67	3	0|3|0|0|0|4	0.98	0.99	0.98	0.99	0.98	1.91	5.52	0.01
GID4_E237A	NP_001258698.1	AP3B1	3|13|7	23	7.67	3	0|6|0|2|0|2	0.77	0.98	0.77	0.98	0.77	-4.22	3.07	0.04
GID4_E237A	NP_001259002.1	QARS	6|10|13	29	9.67	3	0|9|0|0|0|0	0.93	0.95	0.93	0.95	0.93	0.45	4.3	0.01
GID4_E237A	NP_001265532.1	NUP54	2|8|7	17	5.67	3	0|0|2|0|2|0	0.99	1	0.99	1	0.99	-0.74	5.67	0
GID4_E237A	NP_001265585.1	SNRPD3	2|4|4	10	3.33	3	0|2|4|2|0|2	0.04	0.04	0.04	0.04	0.04	-6.09	1.33	0.29
GID4_E237A	NP_001268222.1	ZNF281	5|5|14	24	8	3	0|2|2|2|0|0	0.9	1	0.9	1	0.9	1.43	5.33	0.02
GID4_E237A	NP_001268382.1	MBD3	2|2|3	7	2.33	3	0|3|0|0|0|0	0.71	0.8	0.71	0.8	0.71	0.54	3.11	0.05
GID4_E237A	NP_001268392.1	SMC1A	6|9|12	27	9	3	0|0|0|2|0|0	1	1	1	1	1	4.31	18	0
GID4_E237A	NP_001269119.1	ZC3HC1	3|3|6	12	4	3	0|2|0|0|0|0	0.93	0.99	0.93	0.99	0.93	1.96	8	0.01
GID4_E237A	NP_001269314.1	CSNK2B	2|6|10	18	6	3	0|4|0|0|0|0	0.95	0.98	0.95	0.98	0.95	-0.11	6	0.01
GID4_E237A	NP_001269460.1	ADNP	27|37|36	100	33.33	3	4|34|16|12|15|12	0	0	0	0	0	-29.04	1.73	0.42
GID4_E237A	NP_001269608.1	GAPVD1	3|3|3	9	3	3	0|2|0|3|0|0	0.46	0.46	0.46	0.46	0.46	-0.17	2.4	0.2
GID4_E237A	NP_001269836.1	CCT8	2|2|5	9	3	3	5|7|8|5|4|3	0	0	0	0	0	-20.65	0.48	0.46
GID4_E237A	NP_001269888.1	CCAR1	9|5|12	26	8.67	3	3|5|2|4|0|5	0.45	0.81	0.45	0.81	0.45	-7.89	2.04	0.2
GID4_E237A	NP_001271317.1	NOLC1	6|9|8	23	7.67	3	0|4|0|0|0|0	0.97	0.97	0.97	0.97	0.97	2.42	7.67	0.01
GID4_E237A	NP_001273343.1	TUBGCP4	4|13|14	31	10.33	3	0|7|0|0|0|2	0.96	0.96	0.96	0.96	0.96	-1.7	4.59	0.01
GID4_E237A	NP_001273490.1	NUMA1	63|63|73	199	66.33	3	28|44|31|40|29|36	0	0	0	0	0	-43.04	1.76	0.44
GID4_E237A	NP_001275905.1	XRCC6	7|12|17	36	12	3	0|9|2|0|4|0	0.83	0.96	0.83	0.96	0.83	-3.14	3.2	0.03
GID4_E237A	NP_001278274.1	CDK11B	2|2|3	7	2.33	3	0|0|0|0|0|0	0.99	1	0.99	1	0.99	3.93	23.33	0
GID4_E237A	NP_001278977.1	RAB5A	3|7|9	19	6.33	3	4|5|3|6|5|4	0	0.01	0	0.01	0	-13.62	1.27	0.33
GID4_E237A	NP_001340.2	DARS	4|9|9	22	7.33	3	0|10|0|2|0|2	0.37	0.37	0.37	0.37	0.37	-5.89	2.1	0.22
GID4_E237A	NP_001284478.1	UPF1	8|17|21	46	15.33	3	0|19|4|2|6|5	0.01	0.02	0.01	0.02	0.01	-17.78	1.8	0.31
GID4_E237A	NP_065203.2	YIF1A	4|10|9	23	7.67	3	0|5|0|0|0|2	0.94	0.95	0.94	0.95	0.94	-0.38	4.38	0.01
GID4_E237A	NP_001287839.1	SYDE1	5|9|5	19	6.33	3	0|3|0|0|0|0	0.96	0.99	0.96	0.99	0.96	2.54	8.44	0.01
GID4_E237A	NP_001287854.1	SMIM7	2|2|0	4	1.33	3	0|0|0|0|0|0	0.98	0.98	0.98	0.98	0.98	-0.61	13.33	0
GID4_E237A	NP_001287876.1	CPSF6	3|7|5	15	5	3	0|0|0|0|0|0	1	1	1	1	1	5.78	50	0
GID4_E237A	NP_001287941.1	EYA4	4|5|7	16	5.33	3	0|5|0|4|0|3	0.15	0.27	0.15	0.27	0.15	-4.81	1.78	0.26
GID4_E237A	NP_001287945.1	HNRNPUL1	7|8|14	29	9.67	3	2|6|4|0|3|0	0.56	1	0.56	1	0.56	-3.37	2.58	0.07
GID4_E237A	NP_001287964.1	ERF	3|4|4	11	3.67	3	0|0|0|0|0|0	1	1	1	1	1	5.78	36.67	0
GID4_E237A	NP_001288005.1	AP2S1	2|4|2	8	2.67	3	0|3|0|0|0|0	0.76	0.88	0.76	0.88	0.76	0.54	3.56	0.04
GID4_E237A	NP_001290377.1	SRRM1	5|5|6	16	5.33	3	0|0|0|0|0|0	1	1	1	1	1	9.2	53.33	0
GID4_E237A	NP_001290428.1	CNN2	5|3|4	12	4	3	0|3|0|4|0|2	0.18	0.27	0.18	0.27	0.18	-3.71	1.78	0.25
GID4_E237A	NP_001291217.1	RPSA	3|0|0	3	1	3	0|3|0|0|0|2	0.23	0.46	0.23	0.46	0.23	-4.61	0.8	0.24
GID4_E237A	NP_001293008.1	CAD	23|37|33	93	31	3	8|29|10|13|8|13	0	0	0	0	0	-24.19	1.91	0.38
GID4_E237A	NP_001294858.1	EIF3M	4|5|6	15	5	3	2|6|2|2|0|0	0.07	0.1	0.06	0.1	0.07	-4.89	1.67	0.28
GID4_E237A	NP_001303256.1	PRKCD	6|10|9	25	8.33	3	0|0|0|0|0|2	1	1	1	1	1	4.31	16.67	0
GID4_E237A	NP_001303292.1	EIF2S2	6|8|10	24	8	3	0|9|5|5|3|5	0	0	0	0	0	-12.61	1.33	0.35
GID4_E237A	NP_001304733.1	TRAM1	4|4|5	13	4.33	3	0|4|3|0|4|2	0.01	0.01	0.01	0.01	0.01	-5.81	1.33	0.32
GID4_E237A	NP_001304884.1	IDI1	5|11|15	31	10.33	3	0|4|0|2|0|2	1	1	1	1	1	-0.2	5.17	0
GID4_E237A	NP_001304893.1	LARS	30|41|42	113	37.67	3	18|20|13|14|13|21	0	0	0	0	0	-21.49	2.06	0.33
GID4_E237A	NP_001305115.1	HNRNPK	11|17|20	48	16	3	8|4|12|5|4|5	0.3	0.55	0.3	0.55	0.3	-10.71	2.13	0.23
GID4_E237A	NP_001305863.1	HLTF	14|25|26	65	21.67	3	4|12|3|4|5|6	1	1	1	1	1	-4.68	3.21	0
GID4_E237A	NP_001306125.1	S100A8	2|0|0	2	0.67	3	2|0|3|0|2|11	0	0	0	0	0	-18.19	0.15	0.46
GID4_E237A	NP_001307156.1	NMD3	5|20|18	43	14.33	3	0|9|0|3|0|4	0.97	0.98	0.97	0.98	0.97	-6.46	3.58	0.01
GID4_E237A	NP_001308142.1	FBXL18	3|3|5	11	3.67	3	0|2|0|0|0|0	0.92	0.97	0.92	0.97	0.92	1.96	7.33	0.01
GID4_E237A	NP_001308392.1	NCLN	23|28|27	78	26	3	10|14|11|15|10|10	0	0.01	0	0.01	0	-11.44	2.08	0.32
GID4_E237A	NP_001310552.1	GNL2	4|10|8	22	7.33	3	0|4|0|0|0|0	0.97	0.98	0.97	0.98	0.97	1.57	7.33	0.01
GID4_E237A	NP_001310569.1	SPATA5L1	3|4|3	10	3.33	3	0|2|0|2|0|0	0.74	0.84	0.74	0.84	0.74	0.53	3.33	0.04
GID4_E237A	NP_001316465.1	RHBDD3	4|3|4	11	3.67	3	0|0|0|2|0|0	0.94	0.94	0.94	0.94	0.94	1.96	7.33	0.01
GID4_E237A	NP_001316795.1	PYCR3	4|6|7	17	5.67	3	4|7|4|6|5|6	0	0	0	0	0	-15.66	0.94	0.39
GID4_E237A	NP_001317002.1	MPDU1	2|4|4	10	3.33	3	0|2|2|3|0|3	0.04	0.04	0.04	0.04	0.04	-6.09	1.33	0.29
GID4_E237A	NP_001317103.1	ACADSB	4|9|7	20	6.67	3	0|0|0|0|0|0	1	1	1	1	1	7.52	66.67	0
GID4_E237A	NP_001317237.1	DPF2	2|4|6	12	4	3	0|2|0|0|0|0	0.96	0.99	0.96	0.99	0.96	1.05	8	0.01
GID4_E237A	NP_001317324.1	WIZ	3|5|5	13	4.33	3	0|0|0|0|0|0	1	1	1	1	1	5.78	43.33	0
GID4_E237A	NP_001317449.1	TNRC6A	25|32|35	92	30.67	3	3|12|2|9|3|5	1	1	1	1	1	3.27	4.23	0
GID4_E237A	NP_001317531.1	MRPL37	4|6|10	20	6.67	3	0|0|0|0|0|0	1	1	1	1	1	7.52	66.67	0
GID4_E237A	NP_055661.3	WASHC5	12|12|14	38	12.67	3	22|35|23|29|26|35	0	0	0	0	0	-99.87	0.41	0.46
GID4_E237A	NP_001317919.1	DHX30	44|50|58	152	50.67	3	16|39|11|24|19|25	0	0	0	0	0	-32.99	1.89	0.42
GID4_E237A	NP_001333592.1	TK1	3|3|6	12	4	3	0|4|0|0|0|0	0.81	0.92	0.81	0.92	0.81	0.9	4	0.03
GID4_E237A	NP_001335116.1	DDX27	10|13|13	36	12	3	6|13|8|8|9|7	0	0	0	0	0	-19.14	1.26	0.41
GID4_E237A	NP_001337182.1	TRMT5	8|7|6	21	7	3	0|4|0|0|0|0	0.95	0.96	0.95	0.96	0.95	2.42	7	0.01
GID4_E237A	NP_001348.2	DHX9	36|53|58	147	49	3	21|52|25|17|29|22	0	0	0	0	0	-60.08	1.53	0.44
GID4_E237A	NP_001349.2	DHX15	17|18|26	61	20.33	3	2|7|6|5|6|9	0.77	1	0.77	1	0.77	-1.07	2.9	0.04
GID4_E237A	NP_001367.2	DYNC1H1	88|125|119	332	110.67	3	39|112|58|58|67|52	0	0	0	0	0	-132.48	1.5	0.46
GID4_E237A	NP_001393.1	EEF1A1	57|110|117	284	94.67	3	41|69|35|45|39|42	0	0	0	0	0	-90.88	1.92	0.44
GID4_E237A	NP_001395.1	EEF1G	13|11|13	37	12.33	3	10|16|13|9|7|13	0	0	0	0	0	-30.09	0.95	0.44
GID4_E237A	NP_001406.1	EIF2S3	17|27|28	72	24	3	18|13|13|18|16|19	0	0	0	0	0	-38.07	1.35	0.43
GID4_E237A	NP_001518.3	HDAC2	18|19|24	61	20.33	3	12|13|8|11|6|7	0	0.01	0	0.01	0	-13.11	1.85	0.33
GID4_E237A	NP_001531.1	HSPB1	45|51|53	149	49.67	3	31|50|37|35|35|37	0	0	0	0	0	-75.05	1.25	0.45
GID4_E237A	NP_001677.2	ATP5F1B	31|43|48	122	40.67	3	27|33|26|26|18|22	0	0	0	0	0	-53.9	1.45	0.44
GID4_E237A	NP_001822.3	CLU	12|11|12	35	11.67	3	6|12|8|3|10|5	0	0	0	0	0	-15.95	1.3	0.4
GID4_E237A	NP_001907.2	CYC1	3|3|5	11	3.67	3	0|3|0|0|0|0	0.86	0.93	0.86	0.93	0.86	1.37	4.89	0.02
GID4_E237A	NP_001933.2	DSG1	9|2|0	11	3.67	3	10|4|21|9|3|20	0	0	0	0	0	-64.97	0.24	0.46
GID4_E237A	NP_001949.1	EEF1A2	28|62|54	144	48	3	0|42|0|27|0|0	0.27	0.5	0.27	0.5	0.27	-21.06	2.78	0.24
GID4_E237A	NP_001952.1	EEF2	24|32|37	93	31	3	13|27|26|14|14|16	0	0	0	0	0	-38.29	1.49	0.43
GID4_E237A	NP_002147.2	HSPD1	16|19|31	66	22	3	11|21|21|14|10|15	0	0	0	0	0	-39.55	1.24	0.42
GID4_E237A	NP_002152.2	IARS	14|32|35	81	27	3	8|17|4|9|7|8	0.97	0.99	0.97	0.99	0.97	-16.83	2.57	0.01
GID4_E237A	NP_002221.1	JUP	12|12|6	30	10	3	7|14|27|11|5|32	0	0	0	0	0	-71.37	0.48	0.46
GID4_E237A	NP_002287.2	LBR	12|16|15	43	14.33	3	7|11|7|8|9|7	0	0	0	0	0	-13.66	1.64	0.36
GID4_E237A	NP_002349.1	MAD2L1	6|4|4	14	4.67	3	0|0|0|0|0|3	0.92	0.95	0.92	0.95	0.92	1.99	6.22	0.01
GID4_E237A	NP_002583.1	PCNA	13|13|16	42	14	3	3|11|4|9|8|3	0	0	0	0	0	-9.62	1.75	0.33
GID4_E237A	NP_002584.2	PCOLCE	7|9|9	25	8.33	3	0|3|0|0|0|0	0.99	0.99	0.99	0.99	0.99	3.53	11.11	0
GID4_E237A	NP_002795.2	PSMC3	10|9|11	30	10	3	3|8|7|5|11|2	0	0	0	0	0	-14.43	1.29	0.39
GID4_E237A	NP_002800.2	PSMD3	34|31|35	100	33.33	3	18|26|17|22|20|24	0	0	0	0	0	-36.45	1.45	0.44
GID4_E237A	NP_002878.2	RARS	22|26|25	73	24.33	3	10|24|9|10|10|12	0	0	0	0	0	-18.24	1.74	0.4
GID4_E237A	NP_002906.1	RFC3	3|4|3	10	3.33	3	0|5|0|0|0|3	0.16	0.24	0.16	0.24	0.16	-2.38	1.67	0.25
GID4_E237A	NP_002922.2	RING1	6|9|12	27	9	3	0|5|2|4|3|3	0.64	0.95	0.64	0.95	0.64	-4.73	2.4	0.06
GID4_E237A	NP_002941.1	RPN1	7|9|12	28	9.33	3	4|12|6|5|4|3	0	0	0	0	0	-13.57	1.38	0.35
GID4_E237A	NP_002943.2	RPS2	40|39|41	120	40	3	21|33|19|25|27|18	0	0	0	0	0	-37.41	1.51	0.44
GID4_E237A	NP_003086.1	SNRPF	2|2|0	4	1.33	3	2|0|0|2|0|3	0.03	0.03	0.03	0.03	0.03	-6.9	0.76	0.29
GID4_E237A	NP_003141.2	STAT3	6|6|5	17	5.67	3	2|4|0|4|0|0	0.35	0.35	0.35	0.35	0.35	-1.82	2.27	0.22
GID4_E237A	NP_003283.2	TPR	5|7|12	24	8	3	0|0|0|0|0|0	1	1	1	1	1	9.2	80	0
GID4_E237A	NP_003293.2	TRIP6	2|5|4	11	3.67	3	0|2|0|0|0|0	0.96	0.97	0.96	0.97	0.96	1.05	7.33	0.01
GID4_E237A	NP_003316.3	HIRA	4|9|8	21	7	3	0|0|0|0|0|0	1	1	1	1	1	7.52	70	0
GID4_E237A	NP_003356.2	UQCRC1	5|7|8	20	6.67	3	0|4|0|0|2|0	0.93	0.94	0.93	0.94	0.93	1.08	4.44	0.01
GID4_E237A	NP_003357.2	UQCRC2	29|42|43	114	38	3	19|32|20|22|16|23	0	0	0	0	0	-43.64	1.57	0.43
GID4_E237A	NP_003365.1	VDAC1	6|9|13	28	9.33	3	0|6|0|0|0|3	0.92	0.96	0.92	0.96	0.92	0.1	4.15	0.01
GID4_E237A	NP_003745.1	EIF3F	13|19|16	48	16	3	8|13|9|8|8|8	0	0	0	0	0	-14.86	1.68	0.35
GID4_E237A	NP_003861.1	IQGAP1	12|20|23	55	18.33	3	3|10|0|4|2|5	0.99	1	0.99	1	0.99	-3.05	3.33	0
GID4_E237A	NP_003866.1	GMPS	3|4|3	10	3.33	3	0|5|0|0|0|0	0.67	0.76	0.67	0.76	0.67	0.32	2.67	0.05
GID4_E237A	NP_003897.2	MCM3AP	39|61|48	148	49.33	3	10|37|12|16|10|18	0.01	0.01	0.01	0.01	0.01	-20.78	2.38	0.32
GID4_E237A	NP_004085.1	EIF2S1	8|11|13	32	10.67	3	2|5|6|0|0|4	0.74	0.93	0.74	0.93	0.74	-3.71	2.51	0.04
GID4_E237A	NP_004095.4	FASN	80|90|100	270	90	3	57|61|39|58|40|57	0	0	0	0	0	-90.04	1.55	0.45
GID4_E237A	NP_004102.1	FEN1	8|7|6	21	7	3	0|4|0|2|0|2	0.93	0.96	0.93	0.96	0.93	0.99	3.5	0.01
GID4_E237A	NP_004125.3	HSPA9	39|37|49	125	41.67	3	20|30|23|22|15|22	0	0	0	0	0	-32.43	1.72	0.41
GID4_E237A	NP_004205.2	FIBP	3|4|3	10	3.33	3	0|3|0|0|0|4	0.27	0.38	0.27	0.38	0.27	-1.65	1.9	0.24
GID4_E237A	NP_004272.2	BAG3	19|29|30	78	26	3	9|26|14|11|16|14	0	0	0	0	0	-34.08	1.49	0.42
GID4_E237A	NP_004441.1	ERH	3|6|6	15	5	3	0|2|2|2|2|2	0.75	0.75	0.75	0.75	0.75	-2.86	2.5	0.04
GID4_E237A	NP_004448.2	ACSL3	10|12|16	38	12.67	3	0|10|3|3|4|4	0.44	0.79	0.44	0.79	0.44	-4.58	2.41	0.21
GID4_E237A	NP_004452.1	FARSA	8|9|13	30	10	3	0|5|3|4|0|3	0.65	0.98	0.65	0.98	0.65	-2.03	2.67	0.05
GID4_E237A	NP_004480.1	GPS2	3|0|5	8	2.67	3	0|0|0|2|0|0	0.92	0.97	0.92	0.97	0.92	-2.14	5.33	0.01
GID4_E237A	NP_004517.2	MCM2	7|12|10	29	9.67	3	3|7|0|0|0|0	0.91	0.93	0.91	0.93	0.91	0.31	3.87	0.02
GID4_E237A	NP_004542.1	NDUFS3	4|6|0	10	3.33	3	0|0|0|0|0|0	1	1	1	1	1	-0.61	33.33	0
GID4_E237A	NP_004628.4	RAB7A	4|5|9	18	6	3	0|5|5|0|2|0	0.36	0.69	0.36	0.69	0.36	-4.68	2	0.22
GID4_E237A	NP_004636.1	COIL	3|2|3	8	2.67	3	0|0|0|0|0|0	1	1	1	1	1	3.93	26.67	0
GID4_E237A	NP_004809.2	DDX23	3|9|9	21	7	3	0|0|0|0|0|0	1	1	1	1	1	5.78	70	0
GID4_E237A	NP_004896.1	PRDX6	12|15|16	43	14.33	3	11|17|13|10|8|13	0	0	0	0	0	-30.37	1.06	0.43
GID4_E237A	NP_004930.1	DDX1	14|20|20	54	18	3	4|12|0|4|3|4	0.87	0.87	0.87	0.87	0.87	-2.76	3	0.02
GID4_E237A	NP_004993.1	NDUFA9	22|23|32	77	25.67	3	7|7|6|13|7|11	0.59	1	0.59	1	0.59	-2.79	2.7	0.06
GID4_E237A	NP_005006.3	OXA1L	10|11|17	38	12.67	3	7|4|3|4|5|6	0.5	0.97	0.5	0.97	0.5	-5.25	2.3	0.15
GID4_E237A	NP_005021.2	PLK1	5|12|12	29	9.67	3	3|8|5|5|5|4	0.03	0.03	0.03	0.03	0.03	-13.19	1.68	0.29
GID4_E237A	NP_005026.3	POLRMT	47|63|62	172	57.33	3	12|35|13|22|24|21	0	0	0	0	0	-24.48	2.25	0.35
GID4_E237A	NP_005054.3	SCD	7|5|7	19	6.33	3	2|5|5|2|3|3	0.01	0.01	0.01	0.01	0.01	-7.01	1.58	0.3
GID4_E237A	NP_005085.2	SLC27A4	6|6|8	20	6.67	3	0|3|0|0|0|0	0.97	0.98	0.97	0.98	0.97	3.05	8.89	0.01
GID4_E237A	NP_005207.2	DDOST	10|11|10	31	10.33	3	5|7|4|4|4|5	0.03	0.04	0.03	0.04	0.03	-4.41	1.97	0.29
GID4_E237A	NP_005313.1	HIST1H1B	10|9|16	35	11.67	3	4|6|5|7|0|6	0.35	0.71	0.35	0.71	0.35	-8.33	1.94	0.22
GID4_E237A	NP_005372.2	NCL	19|26|28	73	24.33	3	9|7|12|12|6|12	0.17	0.31	0.17	0.31	0.17	-12.6	2.16	0.25
GID4_E237A	NP_005683.2	ABCF2	30|34|34	98	32.67	3	11|31|13|19|11|15	0	0	0	0	0	-26.37	1.68	0.43
GID4_E237A	NP_005723.2	RAD50	9|11|10	30	10	3	0|5|0|3|0|0	0.95	0.96	0.95	0.96	0.95	2.4	5	0.01
GID4_E237A	NP_005737.1	NAMPT	25|37|37	99	33	3	21|24|20|20|21|23	0	0	0	0	0	-42.34	1.48	0.43
GID4_E237A	NP_005751.2	CEBPZ	8|7|8	23	7.67	3	0|2|0|0|0|0	1	1	1	1	1	5.02	15.33	0
GID4_E237A	NP_005753.1	TRIM28	11|15|16	42	14	3	5|15|13|9|7|13	0	0	0	0	0	-28.3	1.12	0.42
GID4_E237A	NP_005756.2	ATP6AP2	2|0|0	2	0.67	3	0|3|0|0|0|0	0.32	0.63	0.32	0.63	0.32	-3.19	0.89	0.23
GID4_E237A	NP_005796.1	PSMD14	5|10|12	27	9	3	3|6|0|2|2|2	0.96	0.99	0.96	0.99	0.96	-4.43	2.77	0.01
GID4_E237A	NP_005841.1	SF3B4	3|5|0	8	2.67	3	0|0|0|0|0|0	1	1	1	1	1	-0.61	26.67	0
GID4_E237A	NP_005871.1	DNAJA2	3|11|6	20	6.67	3	3|8|2|4|0|4	0.13	0.26	0.13	0.26	0.13	-12.79	1.4	0.26
GID4_E237A	NP_005905.2	MCM4	27|33|42	102	34	3	9|27|13|13|13|12	0	0	0	0	0	-20.36	2.06	0.34
GID4_E237A	NP_005906.2	MCM6	28|38|32	98	32.67	3	13|23|12|18|12|13	0	0	0	0	0	-19.29	1.95	0.35
GID4_E237A	NP_005947.3	MTHFD1	61|102|108	271	90.33	3	49|61|37|54|41|49	0	0	0	0	0	-99.45	1.7	0.44
GID4_E237A	NP_005960.1	NAP1L4	4|6|6	16	5.33	3	0|0|0|0|0|0	1	1	1	1	1	7.52	53.33	0
GID4_E237A	NP_005994.2	UQCRFS1	7|2|4	13	4.33	3	0|2|2|0|0|2	0.76	0.98	0.76	0.98	0.76	-2.54	2.89	0.04
GID4_E237A	NP_006089.1	RACK1	23|34|39	96	32	3	13|28|15|21|21|25	0	0	0	0	0	-50.51	1.35	0.44
GID4_E237A	NP_006169.2	NSF	12|19|18	49	16.33	3	0|10|5|7|4|6	0.68	0.81	0.68	0.81	0.68	-7.64	2.33	0.05
GID4_E237A	NP_006330.2	HMG20B	3|3|0	6	2	3	0|0|0|0|0|0	1	1	1	1	1	-0.61	20	0
GID4_E237A	NP_006360.3	LRRC41	3|5|4	12	4	3	0|0|0|0|0|0	1	1	1	1	1	5.78	40	0
GID4_E237A	NP_006362.1	CRTAP	4|4|6	14	4.67	3	0|3|0|2|0|0	0.81	0.92	0.81	0.92	0.81	0.86	3.73	0.03
GID4_E237A	NP_006378.3	CHERP	12|21|19	52	17.33	3	0|8|0|0|2|2	0.99	0.99	0.99	0.99	0.99	2.15	5.78	0
GID4_E237A	NP_006382.1	IPO7	8|14|13	35	11.67	3	3|0|0|0|0|0	1	1	1	1	1	3.99	15.56	0
GID4_E237A	NP_006383.2	NOP56	6|6|5	17	5.67	3	0|4|0|0|0|0	0.92	0.92	0.92	0.92	0.92	2	5.67	0.01
GID4_E237A	NP_006436.3	PRPF8	27|39|41	107	35.67	3	3|31|5|4|14|5	0.04	0.06	0.04	0.06	0.04	-12.28	2.59	0.29
GID4_E237A	NP_006494.1	PSMC4	19|22|24	65	21.67	3	0|21|12|7|14|8	0	0	0	0	0	-21.16	1.58	0.41
GID4_E237A	NP_006507.2	SLC2A1	4|6|4	14	4.67	3	0|0|0|2|0|2	0.91	0.98	0.91	0.98	0.91	1.66	4.67	0.02
GID4_E237A	NP_006570.1	EBP	4|7|6	17	5.67	3	3|6|3|2|2|0	0.05	0.07	0.05	0.07	0.05	-6.69	1.62	0.28
GID4_E237A	NP_006582.1	POLD3	2|0|2	4	1.33	3	0|3|0|0|2|0	0.19	0.19	0.19	0.19	0.19	-4.61	1.07	0.25
GID4_E237A	NP_006651.2	CLPX	11|15|12	38	12.67	3	2|2|0|0|0|0	1	1	1	1	1	9.39	12.67	0
GID4_E237A	NP_006730.2	MCM5	19|30|29	78	26	3	7|16|4|11|3|13	0.41	0.56	0.41	0.56	0.41	-14.29	2.21	0.21
GID4_E237A	NP_006764.3	DDX18	17|23|32	72	24	3	5|15|7|7|11|9	0.51	1	0.51	1	0.51	-12.67	2.29	0.08
GID4_E237A	NP_006775.1	WDR3	3|4|6	13	4.33	3	0|0|0|0|0|0	1	1	1	1	1	5.78	43.33	0
GID4_E237A	NP_006787.2	AFG3L2	4|12|15	31	10.33	3	0|6|0|2|0|0	0.97	0.98	0.97	0.98	0.97	-1.02	5.17	0.01
GID4_E237A	NP_006818.3	TMED10	8|15|14	37	12.33	3	8|9|8|6|6|6	0	0	0	0	0	-15.87	1.59	0.34
GID4_E237A	NP_006827.1	GCN1	44|67|66	177	59	3	12|28|3|18|6|21	1	1	1	1	1	-11.76	2.99	0
GID4_E237A	NP_006833.2	SF3B2	4|6|5	15	5	3	0|5|0|0|0|0	0.87	0.89	0.87	0.89	0.87	1.14	4	0.02
GID4_E237A	NP_008869.1	SNRPD1	2|2|2	6	2	3	0|2|0|0|0|0	0.74	0.74	0.74	0.74	0.74	1.05	4	0.04
GID4_E237A	NP_008882.2	TAF5	7|8|14	29	9.67	3	0|3|0|0|0|0	0.99	1	0.99	1	0.99	3.53	12.89	0
GID4_E237A	NP_009135.4	DDX20	6|4|5	15	5	3	0|6|0|0|0|0	0.82	0.86	0.82	0.86	0.82	0.61	3.33	0.03
GID4_E237A	NP_009166.2	XPOT	11|30|31	72	24	3	7|17|7|8|9|12	0.57	0.7	0.57	0.7	0.57	-24.68	2.09	0.07
GID4_E237A	NP_031401.1	TARDBP	3|6|4	13	4.33	3	0|6|0|0|0|0	0.75	0.86	0.75	0.86	0.75	-0.34	2.89	0.04
GID4_E237A	NP_036558.3	SF3B3	19|32|19	70	23.33	3	4|18|5|13|8|9	0.15	0.3	0.15	0.3	0.15	-15.35	1.94	0.26
GID4_E237A	NP_037386.1	TBK1	8|10|12	30	10	3	0|7|0|8|0|5	0.08	0.13	0.08	0.13	0.08	-6.1	2	0.27
GID4_E237A	NP_037450.2	PRRC2B	39|49|45	133	44.33	3	14|30|13|19|12|18	0	0	0	0	0	-18.4	2.19	0.37
GID4_E237A	NP_038476.2	BAZ1A	4|5|7	16	5.33	3	0|0|0|0|0|0	1	1	1	1	1	7.52	53.33	0
GID4_E237A	NP_054733.2	SNRNP200	32|35|37	104	34.67	3	3|29|7|11|13|10	0	0	0	0	0	-13.28	2.2	0.37
GID4_E237A	NP_054781.1	NOB1	2|4|4	10	3.33	3	0|5|0|0|0|0	0.76	0.76	0.76	0.76	0.76	-0.84	2.67	0.04
GID4_E237A	NP_054825.2	ZNF770	5|0|5	10	3.33	3	0|5|0|0|0|0	0.85	0.85	0.85	0.85	0.85	-4.18	2.67	0.03
GID4_E237A	NP_055121.1	RTCB	15|11|14	40	13.33	3	6|13|7|8|6|7	0	0	0	0	0	-15.07	1.52	0.38
GID4_E237A	NP_055180.1	HSPB8	8|9|10	27	9	3	0|9|7|5|6|6	0	0	0	0	0	-13.23	1.29	0.38
GID4_E237A	NP_055181.3	GNL3	13|16|18	47	15.67	3	6|12|8|8|7|9	0	0	0	0	0	-13.99	1.69	0.36
GID4_E237A	NP_055317.1	PRPF19	7|15|17	39	13	3	0|5|4|0|3|0	1	1	1	1	1	-1.01	4.33	0
GID4_E237A	NP_055336.1	SH3BP4	3|4|2	9	3	3	0|5|0|0|0|0	0.67	0.76	0.67	0.76	0.67	-0.84	2.4	0.05
GID4_E237A	NP_055486.2	UBE3C	12|20|17	49	16.33	3	0|11|0|2|0|3	0.94	0.96	0.94	0.96	0.94	0.35	4.08	0.01
GID4_E237A	NP_055506.1	AQR	6|10|11	27	9	3	0|11|0|0|0|0	0.87	0.89	0.87	0.89	0.87	-0.75	3.27	0.02
GID4_E237A	NP_055577.1	DHCR24	7|7|8	22	7.33	3	3|3|3|4|0|3	0.28	0.4	0.28	0.4	0.28	-1.69	2.26	0.24
GID4_E237A	NP_055640.2	URB1	6|14|11	31	10.33	3	0|0|0|0|0|0	1	1	1	1	1	10.84	103.33	0
GID4_E237A	NP_055680.3	NCAPD2	9|15|17	41	13.67	3	0|8|0|3|0|0	0.96	0.97	0.96	0.97	0.96	1.08	4.97	0.01
GID4_E237A	NP_055814.1	RAB21	8|14|12	34	11.33	3	2|11|5|4|8|9	0	0	0	0	0	-17.64	1.37	0.38
GID4_E237A	NP_055857.1	ZNF609	6|9|7	22	7.33	3	0|0|0|0|0|0	1	1	1	1	1	10.84	73.33	0
GID4_E237A	NP_056138.1	UFL1	14|15|14	43	14.33	3	7|15|5|8|8|8	0	0	0	0	0	-14.33	1.47	0.4
GID4_E237A	NP_056155.1	LARS2	3|7|10	20	6.67	3	0|0|0|0|0|0	1	1	1	1	1	5.78	66.67	0
GID4_E237A	NP_056169.1	NUP188	17|15|22	54	18	3	5|21|5|3|8|9	0	0	0	0	0	-16.03	1.67	0.37
GID4_E237A	NP_056175.3	MTREX	10|13|17	40	13.33	3	0|5|0|2|0|4	0.99	1	0.99	1	0.99	2.4	4.85	0
GID4_E237A	NP_056224.3	EP400	6|8|4	18	6	3	0|8|0|0|0|0	0.8	0.88	0.8	0.88	0.8	-0.66	3	0.03
GID4_E237A	NP_056229.2	RPL36	3|3|7	13	4.33	3	0|2|2|0|0|0	0.81	0.99	0.81	0.99	0.81	0.53	4.33	0.03
GID4_E237A	NP_056240.2	POLR1A	4|7|5	16	5.33	3	0|4|0|0|0|0	0.91	0.94	0.91	0.94	0.91	1.57	5.33	0.01
GID4_E237A	NP_056444.3	PRPF31	8|11|12	31	10.33	3	0|4|0|3|3|3	0.98	0.99	0.98	0.99	0.98	-0.39	3.18	0.01
GID4_E237A	NP_056473.2	NOC2L	5|8|8	21	7	3	0|6|0|0|0|0	0.92	0.92	0.92	0.92	0.92	1.31	4.67	0.01
GID4_E237A	NP_056485.2	SENP3	8|10|9	27	9	3	2|0|0|6|0|4	0.75	0.82	0.75	0.82	0.75	-0.13	3	0.04
GID4_E237A	NP_056518.2	RRP7A	4|3|3	10	3.33	3	0|2|0|0|0|0	0.91	0.94	0.91	0.94	0.91	1.96	6.67	0.01
GID4_E237A	NP_057018.1	NOP58	13|9|9	31	10.33	3	2|10|2|2|3|3	0.28	0.52	0.28	0.52	0.28	-3.38	2.3	0.24
GID4_E237A	NP_057030.3	PELO	13|11|13	37	12.33	3	3|8|4|5|3|6	0.11	0.11	0.11	0.11	0.11	-4.75	2.14	0.26
GID4_E237A	NP_057049.5	NDUFA13	9|11|10	30	10	3	5|8|3|5|0|5	0.01	0.01	0.01	0.01	0.01	-7.47	1.74	0.32
GID4_E237A	NP_057085.2	UTP18	2|2|3	7	2.33	3	0|5|2|0|2|0	0.02	0.03	0.02	0.03	0.02	-5.01	1.04	0.3
GID4_E237A	NP_057123.1	RTRAF	6|8|6	20	6.67	3	0|0|0|0|0|0	1	1	1	1	1	10.84	66.67	0
GID4_E237A	NP_057336.3	BIRC6	5|13|15	33	11	3	0|8|0|0|0|0	0.96	0.97	0.96	0.97	0.96	0.26	5.5	0.01
GID4_E237A	NP_057417.3	SRRM2	17|33|28	78	26	3	5|18|8|8|8|5	0.49	0.87	0.49	0.87	0.49	-12.99	2.48	0.15
GID4_E237A	NP_059980.2	TMED9	5|6|9	20	6.67	3	4|4|0|0|0|0	0.79	0.92	0.79	0.92	0.79	-0.19	3.33	0.04
GID4_E237A	NP_060017.1	FOXRED1	2|5|5	12	4	3	0|2|0|0|0|0	0.97	0.97	0.97	0.97	0.97	1.05	8	0.01
GID4_E237A	NP_060058.1	WDR5	11|12|16	39	13	3	4|7|0|5|3|3	0.73	0.99	0.73	0.99	0.73	-1.43	2.74	0.05
GID4_E237A	NP_060117.3	FTSJ3	8|9|14	31	10.33	3	0|0|0|0|0|0	1	1	1	1	1	14.02	103.33	0
GID4_E237A	NP_060220.3	RETSAT	8|9|9	26	8.67	3	0|4|0|0|0|0	0.97	0.97	0.97	0.97	0.97	3.18	8.67	0.01
GID4_E237A	NP_060272.3	DNAAF5	2|5|2	9	3	3	0|3|0|0|0|0	0.78	0.93	0.78	0.93	0.78	0.54	4	0.04
GID4_E237A	NP_060277.1	OSGEP	7|7|8	22	7.33	3	0|5|0|0|0|0	0.93	0.94	0.93	0.94	0.93	2.43	5.87	0.01
GID4_E237A	NP_060289.2	TRMT10C	15|21|23	59	19.67	3	7|14|5|6|5|6	0.36	0.57	0.36	0.57	0.36	-8.14	2.38	0.22
GID4_E237A	NP_060310.1	MRPL16	4|5|7	16	5.33	3	0|3|0|0|0|0	0.95	0.97	0.95	0.97	0.95	1.99	7.11	0.01
GID4_E237A	NP_060366.1	GID8	11|10|7	28	9.33	3	0|0|0|0|0|0	1	1	1	1	1	12.44	93.33	0
GID4_E237A	NP_060530.3	IARS2	10|21|29	60	20	3	3|18|6|6|4|5	0.37	0.72	0.37	0.72	0.37	-15.86	2.29	0.22
GID4_E237A	NP_060542.4	HEATR1	9|11|17	37	12.33	3	0|11|0|0|0|3	0.82	0.94	0.82	0.94	0.82	-0.44	3.52	0.03
GID4_E237A	NP_060579.3	MTPAP	10|18|18	46	15.33	3	0|9|4|0|0|3	0.97	0.97	0.97	0.97	0.97	-1.07	3.83	0.01
GID4_E237A	NP_060596.2	TMEM33	13|15|14	42	14	3	8|16|14|9|12|9	0	0	0	0	0	-26.24	1.1	0.43
GID4_E237A	NP_060700.2	NUP133	5|9|11	25	8.33	3	0|0|0|0|0|4	0.98	0.99	0.98	0.99	0.98	2	8.33	0.01
GID4_E237A	NP_060791.3	BRIX1	4|5|6	15	5	3	0|0|0|0|0|0	1	1	1	1	1	7.52	50	0
GID4_E237A	NP_064581.2	XAB2	5|10|8	23	7.67	3	0|7|0|4|0|4	0.26	0.43	0.26	0.43	0.26	-5.84	2.04	0.24
GID4_E237A	NP_064628.1	TOMM22	4|6|9	19	6.33	3	3|7|2|3|3|4	0.04	0.08	0.04	0.08	0.04	-9.34	1.49	0.28
GID4_E237A	NP_065147.1	DDX24	6|9|10	25	8.33	3	0|6|0|0|0|0	0.94	0.95	0.94	0.95	0.94	1.81	5.56	0.01
GID4_E237A	NP_065715.1	DECR2	9|15|16	40	13.33	3	2|10|5|7|8|5	0.01	0.02	0.01	0.02	0.01	-13.55	1.78	0.31
GID4_E237A	NP_065779.1	ESYT2	18|25|22	65	21.67	3	5|19|8|11|8|8	0	0	0	0	0	-15	1.88	0.36
GID4_E237A	NP_065801.1	XPO5	15|26|19	60	20	3	3|6|3|7|3|2	1	1	1	1	1	3.54	4.21	0
GID4_E237A	NP_065816.2	UBR4	60|83|82	225	75	3	7|57|16|21|24|14	0	0	0	0	0	-26.23	2.54	0.38
GID4_E237A	NP_066964.1	XRCC5	3|14|18	35	11.67	3	0|4|3|0|0|0	1	1	1	1	1	-1.65	6.67	0
GID4_E237A	NP_067026.3	SRPRB	9|8|6	23	7.67	3	7|10|5|7|6|6	0	0	0	0	0	-17.96	1.02	0.4
GID4_E237A	NP_071739.2	C17orf75	2|0|2	4	1.33	3	0|0|0|0|0|0	0.98	0.98	0.98	0.98	0.98	-0.61	13.33	0
GID4_E237A	NP_072045.1	RPS18	3|4|4	11	3.67	3	0|2|3|2|0|4	0.02	0.02	0.02	0.02	0.02	-5.5	1.33	0.3
GID4_E237A	NP_076996.2	FASTKD3	5|4|4	13	4.33	3	0|2|0|0|0|0	0.96	0.97	0.96	0.97	0.96	2.8	8.67	0.01
GID4_E237A	NP_079157.3	SLC35E1	9|8|9	26	8.67	3	0|4|0|2|0|0	0.96	0.96	0.96	0.96	0.96	2.8	5.78	0.01
GID4_E237A	NP_110409.2	CLPTM1L	7|10|6	23	7.67	3	0|5|0|6|0|5	0.16	0.3	0.16	0.3	0.16	-5.45	1.92	0.25
GID4_E237A	NP_112233.2	SFXN3	11|5|9	25	8.33	3	0|4|0|4|4|4	0.45	0.73	0.45	0.73	0.45	-7.01	2.08	0.2
GID4_E237A	NP_112577.1	SF3B5	4|4|3	11	3.67	3	0|0|0|0|0|0	1	1	1	1	1	5.78	36.67	0
GID4_E237A	NP_113673.3	GRWD1	7|10|10	27	9	3	0|6|4|5|3|4	0.06	0.06	0.06	0.06	0.06	-6.8	1.89	0.28
GID4_E237A	NP_115604.1	FAR1	4|10|8	22	7.33	3	0|12|8|0|7|0	0	0	0	0	0	-18.07	1.09	0.38
GID4_E237A	NP_115784.1	BAZ1B	10|15|16	41	13.67	3	3|10|0|0|3|0	0.89	0.91	0.89	0.91	0.89	-1.05	3.42	0.02
GID4_E237A	NP_115881.3	JAGN1	4|3|3	10	3.33	3	0|3|2|2|0|3	0.02	0.04	0.02	0.04	0.02	-4.61	1.33	0.29
GID4_E237A	NP_149977.2	LMF2	2|3|0	5	1.67	3	0|2|0|0|0|0	0.81	0.88	0.81	0.88	0.81	-2.14	3.33	0.03
GID4_E237A	NP_284941.2	MFN1	4|3|3	10	3.33	3	0|5|0|0|0|0	0.67	0.76	0.67	0.76	0.67	0.32	2.67	0.05
GID4_E237A	NP_478102.2	CDKN2A	3|4|5	12	4	3	0|3|0|3|2|2	0.09	0.14	0.09	0.14	0.09	-4.61	1.6	0.27
GID4_E237A	NP_653091.3	KNL1	7|12|12	31	10.33	3	4|12|0|8|0|6	0	0	0	0	0	-16.34	1.38	0.37
GID4_E237A	NP_659419.3	ZFC3H1	7|9|9	25	8.33	3	0|0|0|0|0|0	1	1	1	1	1	12.44	83.33	0
GID4_E237A	NP_689557.1	LSM12	2|3|2	7	2.33	3	2|3|0|2|2|2	0.01	0.02	0.01	0.02	0.01	-5.2	1.04	0.3
GID4_E237A	NP_689637.3	AMER1	3|7|7	17	5.67	3	0|0|0|0|0|0	1	1	1	1	1	5.78	56.67	0
GID4_E237A	NP_775752.1	MISP	27|36|36	99	33	3	23|22|21|17|14|20	0	0	0	0	0	-36.87	1.53	0.43
GID4_E237A	NP_775788.2	VKORC1L1	2|2|0	4	1.33	3	0|0|0|0|0|0	0.98	0.98	0.98	0.98	0.98	-0.61	13.33	0
GID4_E237A	NP_787103.1	ZADH2	3|6|3	12	4	3	0|2|0|0|0|0	0.93	0.99	0.93	0.99	0.93	1.96	8	0.01
GID4_E237A	NP_803882.1	CYP20A1	3|10|10	23	7.67	3	0|7|0|0|0|0	0.94	0.94	0.94	0.94	0.94	-1.07	4.38	0.01
GID4_E237A	NP_839943.2	IQGAP3	3|8|12	23	7.67	3	0|0|0|0|0|0	1	1	1	1	1	5.78	76.67	0
GID4_E237A	NP_853553.1	AUP1	6|7|9	22	7.33	3	0|4|0|0|3|0	0.91	0.95	0.91	0.95	0.91	1.26	4.19	0.01
GID4_E237A	NP_861448.2	TMTC3	2|0|0	2	0.67	3	0|0|0|0|0|0	0.49	0.98	0.49	0.98	0.49	-0.61	6.67	0.15
GID4_E237A	NP_872363.1	BCL9L	15|21|20	56	18.67	3	6|7|0|6|0|8	0.98	0.99	0.98	0.99	0.98	-2.82	2.77	0.01
GID4_E237A	NP_940888.3	RPL7L1	7|6|7	20	6.67	3	0|6|2|3|3|0	0.07	0.07	0.07	0.07	0.07	-3.87	1.9	0.27
GID4_E237A	P00761	P00761	69|49|38	156	52	3	197|54|85|168|83|175	0	0	0	0	0	-556.02	0.33	0.46
GID4_E237A	P02662	CSN1S1	4|0|0	4	1.33	3	7|3|6|2|3|2	0	0	0	0	0	-19.85	0.28	0.39
GID4_E237A	Streptavidin	Streptavidin	550|590|594	1734	578	3	634|570|480|739|476|719	0	0	0	0	0	#NAME?	0.87	0.46
GID4_E237A	LYSC_CHICK	LYZ	12|15|13	40	13.33	3	12|15|11|14|12|15	0	0	0	0	0	-32.16	0.95	0.44
GID4_E237A	NP_000010.1	ACAT1	4|10|13	27	9	3	0|0|0|0|0|0	1	1	1	1	1	7.52	90	0
GID4_E237A	NP_000099.2	DLD	14|23|18	55	18.33	3	7|10|0|7|0|8	0.5	0.96	0.5	0.96	0.5	-8.33	2.29	0.08
GID4_E237A	NP_000129.3	FBN1	5|12|14	31	10.33	3	0|3|0|0|0|0	1	1	1	1	1	2.54	13.78	0
GID4_E237A	NP_000134.2	FH	9|13|14	36	12	3	5|9|6|7|4|8	0	0	0	0	0	-13.55	1.6	0.35
GID4_E237A	NP_000150.1	GCDH	16|22|22	60	20	3	0|16|0|3|0|0	0.94	0.94	0.94	0.94	0.94	1.11	4.21	0.01
GID4_E237A	NP_000158.1	GK	2|5|6	13	4.33	3	0|2|0|0|0|0	0.98	0.99	0.98	0.99	0.98	1.05	8.67	0.01
GID4_E237A	NP_000159.3	GLI3	3|5|4	12	4	3	0|0|0|0|0|0	1	1	1	1	1	5.78	40	0
GID4_E237A	NP_005261.2	GLI2	2|9|7	18	6	3	0|0|0|0|0|0	1	1	1	1	1	3.93	60	0
GID4_E237A	NP_000167.1	NR3C1	8|11|10	29	9.67	3	4|6|0|5|0|6	0.03	0.04	0.03	0.04	0.03	-7.13	1.84	0.29
GID4_E237A	NP_000174.1	HADHB	17|27|29	73	24.33	3	11|20|9|13|14|13	0	0	0	0	0	-28.38	1.62	0.39
GID4_E237A	NP_000180.2	HK2	20|22|21	63	21	3	5|15|0|12|0|11	0	0	0	0	0	-10.02	1.95	0.36
GID4_E237A	NP_000242.1	MSH2	14|13|11	38	12.67	3	6|12|4|9|4|6	0	0	0	0	0	-13.33	1.54	0.37
GID4_E237A	NP_000273.2	PCCA	40|60|59	159	53	3	19|27|18|26|23|22	0.03	0.05	0.03	0.05	0.03	-29.18	2.16	0.29
GID4_E237A	NP_000280.1	PFKM	26|29|41	96	32	3	13|18|10|13|10|17	0.47	0.94	0.47	0.94	0.47	-16.71	2.1	0.2
GID4_E237A	NP_000347.2	TCOF1	13|20|21	54	18	3	7|6|3|9|6|11	0.35	0.49	0.35	0.49	0.35	-10.55	2.18	0.22
GID4_E237A	NP_000412.3	KRT10	75|64|70	209	69.67	3	96|71|139|103|60|119	0	0	0	0	0	-321.77	0.61	0.46
GID4_E237A	NP_000217.2	KRT9	72|76|56	204	68	3	71|66|113|50|50|173	0	0	0	0	0	-303.37	0.64	0.46
GID4_E237A	NP_000413.1	KRT17	62|72|66	200	66.67	3	46|77|61|45|49|53	0	0	0	0	0	-121.35	1.11	0.46
GID4_E237A	NP_000517.2	KRT14	53|41|31	125	41.67	3	41|53|69|42|32|65	0	0	0	0	0	-163.19	0.73	0.46
GID4_E237A	NP_000215.1	KRT18	46|55|65	166	55.33	3	32|51|30|44|32|39	0	0	0	0	0	-79.66	1.33	0.45
GID4_E237A	NP_005548.2	KRT16	37|29|20	86	28.67	3	29|32|51|27|21|56	0	0	0	0	0	-125.02	0.68	0.46
GID4_E237A	P02535-1	P02535-1	28|19|19	66	22	3	0|20|52|29|23|35	0	0	0	0	0	-98.22	0.63	0.46
GID4_E237A	Q9D312	Krt20	4|0|0	4	1.33	3	0|0|0|0|0|0	0.5	1	0.5	1	0.5	-0.61	13.33	0.09
GID4_E237A	NP_000414.2	KRT2	76|57|46	179	59.67	3	94|58|112|90|48|96	0	0	0	0	0	-294.92	0.61	0.46
GID4_E237A	NP_001243211.1	KRT8	81|83|90	254	84.67	3	55|77|63|54|62|66	0	0	0	0	0	-119.04	1.26	0.46
GID4_E237A	NP_006112.3	KRT1	108|101|82	291	97	3	120|114|180|102|71|223	0	0	0	0	0	-462.64	0.61	0.46
GID4_E237A	NP_000415.2	KRT5	46|41|24	111	37	3	51|37|73|41|30|67	0	0	0	0	0	-181.07	0.64	0.46
GID4_E237A	NP_005546.2	KRT6B	43|33|0	76	25.33	3	0|37|60|0|0|66	0	0	0	0	0	-179.33	0.62	0.46
GID4_E237A	NP_005545.1	KRT6A	42|0|0	42	14	3	42|37|63|28|26|71	0	0	0	0	0	-236.16	0.26	0.46
GID4_E237A	NP_003371.2	VIM	30|44|43	117	39	3	31|41|39|35|37|35	0	0	0	0	0	-91.3	1.03	0.45
GID4_E237A	NP_005547.3	KRT7	42|50|37	129	43	3	28|43|38|29|40|36	0	0	0	0	0	-84.86	1.1	0.45
GID4_E237A	NP_001287743.1	KRT78	6|3|0	9	3	3	6|3|8|5|3|15	0	0	0	0	0	-36.11	0.35	0.46
GID4_E237A	Q6IFZ6	Krt77	14|0|11	25	8.33	3	0|0|0|0|0|0	1	1	1	1	1	-0.61	83.33	0
GID4_E237A	NP_000523.2	PCCB	24|35|43	102	34	3	17|18|10|21|12|20	0	0	0	0	0	-32.4	1.79	0.35
GID4_E237A	NP_000683.3	ALDH1B1	10|10|12	32	10.67	3	3|15|7|5|6|5	0	0	0	0	0	-14.41	1.29	0.39
GID4_E237A	NP_000692.2	ATP1A1	7|11|15	33	11	3	4|6|4|4|0|8	0.4	0.77	0.4	0.77	0.4	-9.41	2	0.22
GID4_E237A	NP_000782.1	DHFR	9|16|14	39	13	3	0|6|0|5|0|7	0.86	0.94	0.86	0.94	0.86	-3.41	2.89	0.02
GID4_E237A	NP_000810.1	GART	28|32|34	94	31.33	3	16|21|3|18|9|15	0	0	0	0	0	-21.66	1.79	0.4
GID4_E237A	NP_000875.2	IMPDH2	9|11|14	34	11.33	3	0|7|3|0|0|0	0.94	0.96	0.94	0.96	0.94	1.53	4.53	0.01
GID4_E237A	NP_000911.2	PC	134|179|191	504	168	3	83|124|70|100|88|107	0	0	0	0	0	-176.63	1.6	0.46
GID4_E237A	NP_000912.3	PDE3A	6|10|7	23	7.67	3	0|10|0|2|0|0	0.55	0.77	0.55	0.77	0.55	-1.65	2.56	0.07
GID4_E237A	NP_000958.1	RPL3	29|42|42	113	37.67	3	23|33|21|27|25|24	0	0	0	0	0	-54.15	1.38	0.44
GID4_E237A	NP_000961.2	RPL6	13|24|22	59	19.67	3	9|12|6|9|7|9	0.14	0.26	0.14	0.26	0.14	-15.73	2.02	0.26
GID4_E237A	NP_000964.1	RPL8	14|15|15	44	14.67	3	10|14|5|9|9|9	0	0	0	0	0	-16.93	1.4	0.41
GID4_E237A	NP_000966.2	RPL11	13|23|32	68	22.67	3	7|11|8|8|9|9	0.66	1	0.66	1	0.66	-13.99	2.45	0.05
GID4_E237A	NP_000968.2	RPL13	5|5|6	16	5.33	3	4|6|4|4|5|2	0	0	0	0	0	-9.65	1.12	0.37
GID4_E237A	NP_000976.1	RPL17	6|14|17	37	12.33	3	5|8|3|5|6|2	0.53	0.89	0.53	0.89	0.53	-12.61	2.06	0.07
GID4_E237A	NP_000978.1	RPL26	15|13|13	41	13.67	3	11|13|9|12|8|11	0	0	0	0	0	-22.72	1.16	0.42
GID4_E237A	NP_000982.2	RPL28	13|13|15	41	13.67	3	13|12|9|13|10|11	0	0	0	0	0	-24.48	1.12	0.43
GID4_E237A	NP_000996.2	RPS3	30|39|45	114	38	3	20|32|22|25|25|26	0	0	0	0	0	-51.83	1.41	0.44
GID4_E237A	NP_000997.1	RPS3A	17|20|26	63	21	3	11|12|10|10|6|14	0	0.01	0	0.01	0	-17.06	1.79	0.33
GID4_E237A	NP_000998.1	RPS4X	13|16|22	51	17	3	10|12|10|13|11|12	0	0	0	0	0	-23.6	1.42	0.39
GID4_E237A	NP_001001563.1	TIMM50	6|9|6	21	7	3	4|8|3|5|6|4	0	0	0	0	0	-11.72	1.22	0.36
GID4_E237A	NP_001001937.1	ATP5F1A	68|93|95	256	85.33	3	41|74|45|42|51|39	0	0	0	0	0	-89.06	1.61	0.45
GID4_E237A	NP_001001973.1	ATP5F1C	18|21|19	58	19.33	3	6|15|8|10|8|10	0	0	0	0	0	-12.26	1.8	0.37
GID4_E237A	NP_002617.3	PFKL	13|16|21	50	16.67	3	3|8|0|3|0|5	1	1	1	1	1	1.29	3.51	0
GID4_E237A	NP_001002800.1	SMC4	15|18|13	46	15.33	3	6|19|9|8|9|5	0	0	0	0	0	-20.65	1.36	0.41
GID4_E237A	NP_001002857.1	ANXA2	5|6|8	19	6.33	3	16|10|16|15|9|16	0	0	0	0	0	-52.68	0.4	0.46
GID4_E237A	NP_001002909.1	GPATCH8	11|18|20	49	16.33	3	4|11|3|2|0|2	0.92	0.95	0.92	0.95	0.92	-2.84	3.27	0.01
GID4_E237A	NP_001003810.1	HNRNPD	5|11|15	31	10.33	3	2|4|0|0|2|0	1	1	1	1	1	-0.2	5.17	0
GID4_E237A	NP_001004.2	RPS9	18|20|26	64	21.33	3	14|14|10|14|8|16	0	0	0	0	0	-25.21	1.47	0.41
GID4_E237A	NP_001005335.1	HNRNPL	7|11|19	37	12.33	3	0|0|0|0|0|0	1	1	1	1	1	12.44	123.33	0
GID4_E237A	NP_001005360.1	DNM2	14|21|19	54	18	3	8|14|9|11|6|9	0	0	0	0	0	-17.8	1.67	0.37
GID4_E237A	NP_001005373.1	LRSAM1	3|5|5	13	4.33	3	0|0|0|0|0|0	1	1	1	1	1	5.78	43.33	0
GID4_E237A	NP_001005464.1	HIST2H3A	2|4|5	11	3.67	3	0|6|3|0|2|0	0.05	0.08	0.05	0.08	0.05	-6.79	1.33	0.28
GID4_E237A	NP_001005476.1	PKP4	2|9|8	19	6.33	3	0|0|0|0|0|0	1	1	1	1	1	3.93	63.33	0
GID4_E237A	NP_001006945.1	RPS6KA4	3|9|10	22	7.33	3	0|0|0|0|0|0	1	1	1	1	1	5.78	73.33	0
GID4_E237A	NP_001008397.1	WDHD1	8|9|8	25	8.33	3	0|0|0|0|0|0	1	1	1	1	1	14.02	83.33	0
GID4_E237A	NP_001008660.1	PICALM	7|7|6	20	6.67	3	0|6|0|3|0|3	0.25	0.25	0.25	0.25	0.25	-2.16	2.22	0.24
GID4_E237A	NP_001008895.1	CUL4A	21|30|31	82	27.33	3	14|27|15|14|17|15	0	0	0	0	0	-34.76	1.48	0.43
GID4_E237A	NP_001009881.1	TUT4	12|8|14	34	11.33	3	0|4|0|0|0|0	0.99	0.99	0.99	0.99	0.99	3.18	11.33	0
GID4_E237A	NP_001011.1	RPS16	8|6|11	25	8.33	3	3|2|4|3|2|2	0.79	0.98	0.79	0.98	0.79	-2.17	2.78	0.04
GID4_E237A	NP_001012632.1	CTBP1	4|7|6	17	5.67	3	0|7|0|3|2|0	0.18	0.26	0.18	0.26	0.18	-4.49	1.89	0.25
GID4_E237A	NP_001014451.1	DDX19B	9|0|0	9	3	3	8|6|5|9|5|9	0	0	0	0	0	-34.17	0.38	0.41
GID4_E237A	NP_001014972.1	ZNF638	11|14|23	48	16	3	0|7|0|0|2|0	0.98	1	0.98	1	0.98	2.53	7.11	0.01
GID4_E237A	NP_001015877.1	PHF6	10|20|20	50	16.67	3	0|9|2|6|0|3	0.99	0.99	0.99	0.99	0.99	-3.81	3.33	0
GID4_E237A	NP_001015885.1	RAE1	32|41|46	119	39.67	3	9|36|15|12|13|10	0	0	0	0	0	-22.61	2.09	0.39
GID4_E237A	NP_001017405.1	MAEA	5|8|10	23	7.67	3	0|0|0|0|0|0	1	1	1	1	1	9.2	76.67	0
GID4_E237A	NP_001017423.1	ALDH18A1	42|63|69	174	58	3	26|29|17|31|19|29	0	0.01	0	0.01	0	-41.01	2.02	0.33
GID4_E237A	NP_000908.2	P4HA1	26|31|35	92	30.67	3	11|27|17|18|19|14	0	0	0	0	0	-33.92	1.51	0.42
GID4_E237A	NP_001017973.1	P4HA2	12|10|12	34	11.33	3	0|14|5|4|9|3	0	0	0	0	0	-13.54	1.42	0.38
GID4_E237A	NP_055491.1	PUM1	30|50|55	135	45	3	11|27|13|16|13|21	0.32	0.63	0.32	0.63	0.32	-25.39	2.34	0.23
GID4_E237A	NP_001269681.1	PUM2	9|13|14	36	12	3	0|7|3|5|3|4	0.83	0.91	0.83	0.91	0.83	-4.06	2.53	0.03
GID4_E237A	NP_001020.2	RPS26	3|4|6	13	4.33	3	0|2|3|3|2|3	0.11	0.21	0.11	0.21	0.11	-5.5	1.58	0.26
GID4_E237A	NP_001020241.1	RPS14	12|19|25	56	18.67	3	9|16|10|8|9|8	0.03	0.06	0.03	0.06	0.03	-21.62	1.7	0.29
GID4_E237A	NP_001020278.1	ADAR	6|10|14	30	10	3	0|2|0|5|0|7	0.75	0.94	0.75	0.94	0.75	-3.63	2.86	0.04
GID4_E237A	NP_001025177.1	AP2B1	6|7|13	26	8.67	3	0|3|0|2|0|0	0.98	1	0.98	1	0.98	2.43	6.93	0.01
GID4_E237A	NP_001026897.1	MRI1	11|11|10	32	10.67	3	2|10|4|2|4|3	0.03	0.03	0.03	0.03	0.03	-4.58	2.03	0.29
GID4_E237A	NP_001029288.1	EIF2B4	3|3|5	11	3.67	3	0|0|0|0|0|0	1	1	1	1	1	5.78	36.67	0
GID4_E237A	NP_001034581.1	FHL2	8|20|17	45	15	3	6|11|0|7|2|5	0.5	0.87	0.5	0.87	0.5	-14.11	2.07	0.08
GID4_E237A	NP_001034764.1	UNC45A	4|10|6	20	6.67	3	0|0|0|0|0|0	1	1	1	1	1	7.52	66.67	0
GID4_E237A	NP_001035879.1	PSPC1	10|15|18	43	14.33	3	2|7|3|0|0|2	1	1	1	1	1	0.72	4.1	0
GID4_E237A	NP_001035955.1	GTF2H2C_2	3|0|0	3	1	3	0|0|0|0|0|0	0.5	1	0.5	1	0.5	-0.61	10	0.11
GID4_E237A	NP_001036146.1	RERE	6|6|11	23	7.67	3	2|0|0|5|0|3	0.66	0.98	0.66	0.98	0.66	-0.65	3.07	0.05
GID4_E237A	NP_001061.2	TUBG1	33|41|46	120	40	3	15|31|13|17|13|21	0	0	0	0	0	-27.53	1.9	0.4
GID4_E237A	NP_001070254.1	QSER1	11|10|9	30	10	3	3|8|0|5|0|0	0.35	0.45	0.35	0.45	0.35	-1.95	2.5	0.22
GID4_E237A	NP_001070908.1	BCLAF1	7|4|11	22	7.33	3	0|4|0|3|2|3	0.64	0.98	0.64	0.98	0.64	-4.93	2.44	0.06
GID4_E237A	NP_001070910.1	HNRNPC	3|4|6	13	4.33	3	0|10|5|0|6|0	0	0	0	0	0	-14.14	0.83	0.38
GID4_E237A	NP_001073280.1	DIAPH1	34|51|46	131	43.67	3	13|28|6|13|15|15	0.09	0.17	0.09	0.17	0.09	-16.5	2.46	0.27
GID4_E237A	NP_001073867.1	ECPAS	7|11|15	33	11	3	3|6|4|4|0|4	0.67	0.99	0.67	0.99	0.67	-5.93	2.44	0.05
GID4_E237A	NP_001073884.1	U2SURP	17|28|22	67	22.33	3	4|15|6|6|7|8	0.5	0.94	0.5	0.94	0.5	-8.18	2.48	0.15
GID4_E237A	NP_001073922.2	INTS1	11|15|17	43	14.33	3	0|7|0|0|0|0	0.98	0.98	0.98	0.98	0.98	2.93	8.19	0.01
GID4_E237A	NP_001076047.1	RBFOX2	11|6|10	27	9	3	0|6|0|4|0|2	0.86	0.9	0.86	0.9	0.86	-2.14	3	0.02
GID4_E237A	NP_001077083.1	EARS2	8|9|10	27	9	3	0|6|0|0|0|0	0.94	0.95	0.94	0.95	0.94	2.44	6	0.01
GID4_E237A	NP_001091896.1	SMARCD2	3|7|6	16	5.33	3	0|2|0|3|0|0	0.94	0.96	0.94	0.96	0.94	-0.17	4.27	0.01
GID4_E237A	NP_001122383.1	PCBP2	22|43|46	111	37	3	14|26|10|19|12|16	0.01	0.02	0.01	0.02	0.01	-34.31	1.97	0.32
GID4_E237A	NP_006187.2	PCBP1	17|33|36	86	28.67	3	9|15|9|15|8|10	0.95	1	0.95	1	0.95	-18.79	2.34	0.01
GID4_E237A	NP_001093639.1	IMMT	2|4|3	9	3	3	0|8|5|0|0|0	0	0.01	0	0.01	0	-8.15	0.92	0.33
GID4_E237A	NP_001093869.1	PDS5A	4|7|7	18	6	3	0|5|0|0|0|0	0.92	0.92	0.92	0.92	0.92	1.14	4.8	0.01
GID4_E237A	NP_001094096.1	ERLIN1	3|0|0	3	1	3	0|3|0|0|0|0	0.4	0.8	0.4	0.8	0.4	-3.19	1.33	0.21
GID4_E237A	NP_009106.1	ERLIN2	3|4|6	13	4.33	3	0|0|0|3|0|0	0.92	0.95	0.92	0.95	0.92	1.37	5.78	0.01
GID4_E237A	NP_001099008.1	MYBBP1A	41|53|59	153	51	3	9|31|8|17|12|13	0.28	0.52	0.28	0.52	0.28	-11.99	2.79	0.24
GID4_E237A	NP_001104026.1	FLNA	47|73|64	184	61.33	3	130|159|116|148|127|150	0	0	0	0	0	-493.22	0.42	0.46
GID4_E237A	NP_001157789.1	FLNB	5|4|5	14	4.67	3	7|10|4|9|0|10	0	0	0	0	0	-27.36	0.52	0.46
GID4_E237A	NP_001104792.1	DDX54	17|17|21	55	18.33	3	3|12|8|9|6|8	0.02	0.04	0.02	0.04	0.02	-8.52	1.98	0.3
GID4_E237A	NP_001107000.1	METTL15	5|3|5	13	4.33	3	0|0|0|0|0|0	1	1	1	1	1	5.78	43.33	0
GID4_E237A	NP_001107018.1	LIMA1	8|10|9	27	9	3	6|5|2|8|3|6	0	0	0	0	0	-10.6	1.44	0.36
GID4_E237A	NP_001107865.1	TENT2	6|5|8	19	6.33	3	0|2|0|2|0|0	0.99	1	0.99	1	0.99	2.66	6.33	0
GID4_E237A	NP_001108585.2	WDR26	15|20|17	52	17.33	3	0|0|0|0|0|0	1	1	1	1	1	24.71	173.33	0
GID4_E237A	NP_001116105.1	CPS1	172|233|256	661	220.33	3	109|187|126|129|128|134	0	0	0	0	0	-261.12	1.52	0.46
GID4_E237A	NP_001116295.1	GTF3C5	7|9|6	22	7.33	3	0|12|5|0|5|2	0	0	0	0	0	-12.16	1.22	0.37
GID4_E237A	NP_001116698.1	MTO1	3|11|12	26	8.67	3	0|4|0|2|0|0	0.99	0.99	0.99	0.99	0.99	-0.82	5.78	0
GID4_E237A	NP_001119593.1	SLC25A19	7|5|6	18	6	3	0|0|0|0|0|0	1	1	1	1	1	9.2	60	0
GID4_E237A	NP_001120674.1	PCID2	13|30|36	79	26.33	3	6|16|4|13|6|10	0.69	1	0.69	1	0.69	-20.84	2.34	0.05
GID4_E237A	NP_001120792.1	UBAP2L	21|44|40	105	35	3	16|28|16|18|16|19	0	0	0	0	0	-41.01	1.73	0.39
GID4_E237A	NP_001121620.1	TFRC	28|34|36	98	32.67	3	18|18|14|17|16|17	0	0	0	0	0	-21.66	1.87	0.39
GID4_E237A	NP_001121699.1	GNE	4|3|7	14	4.67	3	0|2|0|0|0|0	0.97	0.99	0.97	0.99	0.97	1.96	9.33	0.01
GID4_E237A	NP_001122316.1	SMARCA4	12|18|20	50	16.67	3	5|15|4|11|5|13	0	0	0	0	0	-21.37	1.52	0.39
GID4_E237A	NP_001123525.2	EEF1D	9|5|3	17	5.67	3	8|7|7|9|5|8	0	0	0	0	0	-25.5	0.71	0.41
GID4_E237A	NP_001123917.1	ITPRID2	8|7|4	19	6.33	3	0|3|0|0|0|0	0.98	0.98	0.98	0.98	0.98	1.99	8.44	0.01
GID4_E237A	NP_001124488.1	CIZ1	26|25|38	89	29.67	3	8|22|12|10|18|11	0	0.01	0	0.01	0	-20.1	1.88	0.33
GID4_E237A	NP_001127703.1	NT5DC2	14|21|19	54	18	3	0|4|2|4|2|2	1	1	1	1	1	7.34	6	0
GID4_E237A	NP_001128119.1	AFAP1	7|4|3	14	4.67	3	0|3|0|0|0|0	0.93	0.97	0.93	0.97	0.93	1.37	6.22	0.01
GID4_E237A	NP_001128409.1	FIP1L1	8|5|8	21	7	3	0|6|0|0|0|0	0.92	0.92	0.92	0.92	0.92	1.31	4.67	0.01
GID4_E237A	NP_001128512.1	DCTN1	42|46|51	139	46.33	3	24|43|16|23|19|23	0	0	0	0	0	-40.16	1.64	0.44
GID4_E237A	NP_001129064.1	RPS27A	14|17|14	45	15	3	5|33|29|6|30|4	0	0	0	0	0	-67.66	0.61	0.46
GID4_E237A	NP_001129110.1	PIP5K1A	7|7|10	24	8	3	0|9|3|4|5|4	0	0.01	0	0.01	0	-9.49	1.45	0.33
GID4_E237A	NP_001129171.1	YWHAZ	4|4|0	8	2.67	3	0|8|8|0|0|6	0	0	0	0	0	-22.8	0.48	0.4
GID4_E237A	NP_036611.2	YWHAG	5|7|8	20	6.67	3	0|4|5|0|0|0	0.76	0.82	0.76	0.82	0.76	-0.85	2.96	0.04
GID4_E237A	NP_006752.1	YWHAE	3|5|0	8	2.67	3	6|4|9|5|0|9	0	0	0	0	0	-30.86	0.37	0.46
GID4_E237A	NP_001136019.1	RPUSD3	4|2|2	8	2.67	3	0|0|0|0|0|0	0.99	1	0.99	1	0.99	3.93	26.67	0
GID4_E237A	NP_001136120.1	SAR1A	3|2|0	5	1.67	3	0|0|0|0|0|0	0.99	1	0.99	1	0.99	-0.61	16.67	0
GID4_E237A	NP_001137232.1	EIF5A	8|0|2	10	3.33	3	0|2|0|0|0|0	0.87	1	0.87	1	0.87	-2.14	6.67	0.02
GID4_E237A	NP_001137259.1	PPHLN1	5|7|8	20	6.67	3	0|3|0|0|0|0	0.98	0.98	0.98	0.98	0.98	2.54	8.89	0.01
GID4_E237A	NP_001138303.1	PHB2	26|29|28	83	27.67	3	16|27|17|18|19|17	0	0	0	0	0	-33.92	1.37	0.44
GID4_E237A	NP_001138415.1	RAB34	4|6|7	17	5.67	3	2|4|0|0|0|0	0.88	0.91	0.88	0.91	0.88	0.23	3.78	0.02
GID4_E237A	NP_001138586.1	RRP12	10|21|27	58	19.33	3	0|6|0|0|0|0	1	1	1	1	1	2.98	12.89	0
GID4_E237A	NP_001138880.1	NONO	53|74|86	213	71	3	27|50|27|34|25|31	0	0	0	0	0	-50.25	2	0.42
GID4_E237A	NP_001139528.1	MBOAT7	6|6|8	20	6.67	3	0|5|2|3|0|3	0.23	0.4	0.23	0.4	0.23	-3.02	2.05	0.24
GID4_E237A	NP_001139628.1	GSK3B	7|16|13	36	12	3	0|6|0|0|0|3	0.97	0.99	0.97	0.99	0.97	0.84	5.33	0.01
GID4_E237A	NP_001139786.1	ABHD14B	8|12|10	30	10	3	0|6|0|3|0|3	0.9	0.96	0.9	0.96	0.9	-0.08	3.33	0.02
GID4_E237A	NP_001143.2	SLC25A5	51|81|85	217	72.33	3	35|55|34|37|38|37	0	0	0	0	0	-73.52	1.73	0.44
GID4_E237A	NP_001142.2	SLC25A4	48|81|89	218	72.67	3	33|55|28|34|32|35	0	0	0	0	0	-68.96	1.85	0.43
GID4_E237A	NP_001627.2	SLC25A6	47|85|97	229	76.33	3	35|56|29|36|34|36	0	0	0	0	0	-75.48	1.87	0.42
GID4_E237A	NP_001153146.1	SYNCRIP	4|10|18	32	10.67	3	0|0|5|0|0|0	0.98	1	0.98	1	0.98	1.14	8.53	0.01
GID4_E237A	NP_001153682.1	SLC25A13	24|36|30	90	30	3	16|19|13|15|16|23	0	0	0	0	0	-30.66	1.62	0.41
GID4_E237A	NP_003696.2	SLC25A12	11|11|10	32	10.67	3	0|0|0|0|0|0	1	1	1	1	1	17.13	106.67	0
GID4_E237A	NP_001155056.1	TEX10	9|7|11	27	9	3	0|7|2|0|2|4	0.52	0.77	0.52	0.77	0.52	-3.38	2.4	0.07
GID4_E237A	NP_001155855.1	ARHGEF2	25|28|27	80	26.67	3	5|20|7|9|6|7	0.02	0.03	0.02	0.03	0.02	-5.86	2.48	0.3
GID4_E237A	NP_001157.1	BIRC2	15|22|22	59	19.67	3	9|11|4|13|7|12	0	0	0	0	0	-18.13	1.75	0.36
GID4_E237A	NP_001157289.1	DHCR7	7|7|7	21	7	3	5|8|4|6|4|6	0	0	0	0	0	-12.04	1.12	0.39
GID4_E237A	NP_001157412.1	PYGL	21|28|29	78	26	3	9|19|8|15|8|17	0	0	0	0	0	-22.73	1.73	0.39
GID4_E237A	NP_002853.2	PYGB	11|12|17	40	13.33	3	5|9|4|7|3|9	0.03	0.06	0.03	0.06	0.03	-10.73	1.78	0.29
GID4_E237A	NP_001157749.1	SLC37A4	2|2|2	6	2	3	0|2|2|0|0|2	0.07	0.07	0.07	0.07	0.07	-2.54	1.33	0.27
GID4_E237A	NP_001158095.1	AGO2	13|14|21	48	16	3	0|0|0|0|0|0	1	1	1	1	1	21.7	160	0
GID4_E237A	NP_001158886.1	LDHA	10|11|16	37	12.33	3	7|8|9|7|6|8	0	0	0	0	0	-13.88	1.54	0.34
GID4_E237A	NP_001167568.1	LDHB	4|6|8	18	6	3	4|7|9|4|5|8	0	0	0	0	0	-20.46	0.83	0.41
GID4_E237A	NP_001159631.1	NDUFS2	4|2|4	10	3.33	3	0|0|0|0|0|0	1	1	1	1	1	3.93	33.33	0
GID4_E237A	NP_001159828.1	SHMT2	10|14|15	39	13	3	0|8|2|3|3|0	0.96	0.97	0.96	0.97	0.96	-0.82	3.25	0.01
GID4_E237A	NP_001161328.1	SBNO1	4|4|7	15	5	3	0|0|0|0|0|0	1	1	1	1	1	7.52	50	0
GID4_E237A	NP_001164006.1	ATAD3A	22|30|32	84	28	3	11|19|9|11|12|7	0.11	0.2	0.11	0.2	0.11	-15.19	2.11	0.26
GID4_E237A	NP_001304167.1	ATAD3B	18|21|24	63	21	3	10|17|9|10|11|6	0	0	0	0	0	-16.54	1.75	0.37
GID4_E237A	NP_001164100.1	CHD8	10|12|12	34	11.33	3	0|8|3|0|0|0	0.91	0.91	0.91	0.91	0.91	1.59	4.12	0.01
GID4_E237A	NP_001164120.1	LAS1L	4|9|12	25	8.33	3	0|5|2|0|0|0	0.96	0.98	0.96	0.98	0.96	-0.38	4.76	0.01
GID4_E237A	NP_001165161.1	GCAT	11|14|11	36	12	3	0|6|0|0|0|4	0.94	0.97	0.94	0.97	0.94	2.46	4.8	0.01
GID4_E237A	NP_001165908.1	PEG10	3|5|4	12	4	3	0|11|5|3|3|0	0	0	0	0	0	-15.24	0.73	0.39
GID4_E237A	NP_001166176.1	EIF4G2	13|22|28	63	21	3	6|18|10|8|15|6	0	0	0	0	0	-26.1	1.65	0.36
GID4_E237A	NP_001168.1	ARL1	3|6|8	17	5.67	3	0|3|0|0|0|0	0.97	0.98	0.97	0.98	0.97	1.37	7.56	0.01
GID4_E237A	NP_001170785.1	RRAS2	5|2|3	10	3.33	3	0|4|0|0|0|2	0.53	0.75	0.53	0.75	0.53	-2.14	2.22	0.07
GID4_E237A	NP_001171134.1	RIF1	56|63|68	187	62.33	3	22|40|13|27|20|29	0	0	0	0	0	-27.24	2.11	0.41
GID4_E237A	NP_001177808.1	ORC4	7|11|8	26	8.67	3	0|6|3|4|3|2	0.39	0.73	0.39	0.73	0.39	-4.22	2.17	0.22
GID4_E237A	NP_001177893.1	ZMYM2	4|9|9	22	7.33	3	0|9|0|0|0|0	0.88	0.88	0.88	0.88	0.88	-1.38	3.26	0.02
GID4_E237A	NP_001177966.1	PSMD1	8|7|10	25	8.33	3	2|11|5|2|3|4	0	0	0	0	0	-9.98	1.45	0.34
GID4_E237A	NP_001177989.1	SLC25A22	6|9|8	23	7.67	3	4|5|0|3|4|3	0.11	0.17	0.11	0.17	0.11	-5.6	1.92	0.26
GID4_E237A	NP_001180201.1	RBBP5	4|6|4	14	4.67	3	0|3|0|0|0|0	0.92	0.95	0.92	0.95	0.92	1.99	6.22	0.01
GID4_E237A	NP_001180298.1	DIDO1	10|12|15	37	12.33	3	0|3|0|0|0|0	1	1	1	1	1	4.86	16.44	0
GID4_E237A	NP_001180345.1	DDX3X	50|63|69	182	60.67	3	28|47|33|33|32|35	0	0	0	0	0	-58.37	1.64	0.44
GID4_E237A	NP_001180466.1	TMEM126B	3|2|0	5	1.67	3	0|2|0|0|0|0	0.81	0.88	0.81	0.88	0.81	-2.14	3.33	0.03
GID4_E237A	NP_001181883.1	MATR3	24|34|38	96	32	3	8|23|12|14|14|12	0.01	0.01	0.01	0.01	0.01	-21.32	2.03	0.32
GID4_E237A	NP_001182257.1	RAB9A	6|5|5	16	5.33	3	0|3|0|0|4|0	0.7	0.78	0.7	0.78	0.7	0.46	3.05	0.05
GID4_E237A	NP_001182484.1	CLINT1	5|7|12	24	8	3	2|8|2|3|5|0	0.26	0.51	0.26	0.51	0.26	-8.64	1.78	0.24
GID4_E237A	NP_001182751.1	HSDL2	9|12|12	33	11	3	6|9|3|5|7|7	0	0	0	0	0	-12.68	1.52	0.36
GID4_E237A	NP_001184033.1	KMT2A	7|4|8	19	6.33	3	0|5|0|0|0|0	0.93	0.94	0.93	0.94	0.93	1.14	5.07	0.01
GID4_E237A	NP_001184188.1	ORC3	2|5|7	14	4.67	3	0|5|0|0|0|0	0.88	0.92	0.88	0.92	0.88	-0.84	3.73	0.02
GID4_E237A	NP_001186740.1	INTS7	6|6|12	24	8	3	0|7|0|0|0|0	0.88	0.96	0.88	0.96	0.88	1.43	4.57	0.02
GID4_E237A	NP_001186883.1	ACTG1	70|133|133	336	112	3	39|83|48|53|50|52	0	0	0	0	0	-108.31	1.88	0.45
GID4_E237A	NP_001092.1	ACTB	69|130|134	333	111	3	38|81|46|54|48|53	0	0	0	0	0	-107.98	1.88	0.45
GID4_E237A	NP_001091.1	ACTA1	38|67|62	167	55.67	3	20|47|27|26|27|27	0	0	0	0	0	-57.65	1.74	0.43
GID4_E237A	NP_001077007.1	POTEE	23|0|0	23	7.67	3	0|0|0|0|0|0	0.5	1	0.5	1	0.5	-0.61	76.67	0.08
GID4_E237A	NP_001189360.1	PRDX1	6|5|8	19	6.33	3	4|8|10|3|5|5	0	0	0	0	0	-17.71	0.9	0.4
GID4_E237A	NP_001191455.1	SSR4	11|11|12	34	11.33	3	4|8|3|4|4|4	0.19	0.28	0.19	0.28	0.19	-2.25	2.27	0.25
GID4_E237A	NP_001191676.1	RFC1	17|21|24	62	20.67	3	4|11|6|4|7|5	0.98	1	0.98	1	0.98	-1.88	2.85	0.01
GID4_E237A	NP_001193638.1	PRKAG1	3|4|4	11	3.67	3	0|0|0|2|0|0	0.94	0.94	0.94	0.94	0.94	1.96	7.33	0.01
GID4_E237A	NP_001309996.1	PFKP	16|23|25	64	21.33	3	7|10|3|8|5|5	1	1	1	1	1	-3.99	2.84	0
GID4_E237A	NP_001229528.1	RBM39	11|12|15	38	12.67	3	5|12|6|10|6|7	0	0	0	0	0	-15.07	1.45	0.38
GID4_E237A	NP_001229696.1	MTHFD1L	34|44|43	121	40.33	3	24|37|21|31|26|27	0	0	0	0	0	-57.49	1.33	0.45
GID4_E237A	NP_001229757.1	ELOVL5	2|3|3	8	2.67	3	0|2|2|0|2|0	0.24	0.24	0.24	0.24	0.24	-2.54	1.78	0.24
GID4_E237A	NP_001230154.1	PES1	10|15|10	35	11.67	3	2|4|0|0|0|4	0.99	1	0.99	1	0.99	3.53	4.67	0
GID4_E237A	NP_001231639.1	GFPT1	34|34|36	104	34.67	3	8|21|11|16|11|17	0	0	0	0	0	-8.22	2.13	0.33
GID4_E237A	NP_001231737.1	FOXP1	4|8|9	21	7	3	2|4|0|3|0|3	0.72	0.84	0.72	0.84	0.72	-4.93	2.33	0.05
GID4_E237A	NP_001238754.1	SP1	5|9|10	24	8	3	0|2|0|0|0|0	1	1	1	1	1	3.57	16	0
GID4_E237A	NP_001238965.1	RAB5B	5|10|12	27	9	3	3|7|3|5|4|4	0.15	0.28	0.15	0.28	0.15	-10.53	1.8	0.26
GID4_E237A	NP_001238978.1	PCMT1	7|7|11	25	8.33	3	2|8|0|4|3|5	0.05	0.1	0.05	0.1	0.05	-7.66	1.67	0.28
GID4_E237A	NP_001239440.1	SOAT1	2|8|8	18	6	3	0|0|0|0|0|0	1	1	1	1	1	3.93	60	0
GID4_E237A	NP_001240308.1	RPL15	16|16|20	52	17.33	3	14|16|10|14|13|15	0	0	0	0	0	-28.94	1.18	0.43
GID4_E237A	NP_001243231.1	ETF1	10|12|14	36	12	3	5|11|0|9|0|7	0	0	0	0	0	-13.88	1.5	0.37
GID4_E237A	NP_001243239.1	GLS	8|7|10	25	8.33	3	0|6|0|4|0|2	0.64	0.82	0.64	0.82	0.64	-1.08	2.78	0.06
GID4_E237A	NP_001243328.1	ELOVL1	7|8|9	24	8	3	3|10|5|4|7|2	0	0	0	0	0	-12.99	1.23	0.38
GID4_E237A	NP_001243439.1	SSBP1	5|11|11	27	9	3	10|8|7|10|6|8	0	0	0	0	0	-25.35	1	0.41
GID4_E237A	NP_001243463.1	SLC25A1	9|8|10	27	9	3	4|7|4|5|6|5	0	0	0	0	0	-8.86	1.57	0.34
GID4_E237A	NP_001243546.1	TUBGCP2	20|25|29	74	24.67	3	6|25|2|6|3|6	0.02	0.03	0.02	0.03	0.02	-10.39	2.29	0.3
GID4_E237A	NP_001243763.1	AURKB	2|5|3	10	3.33	3	0|2|0|0|0|0	0.92	0.97	0.92	0.97	0.92	1.05	6.67	0.01
GID4_E237A	NP_001310232.1	AURKA	2|4|0	6	2	3	0|4|0|0|0|0	0.65	0.83	0.65	0.83	0.65	-3.05	2	0.05
GID4_E237A	NP_001243778.1	POLD1	15|28|29	72	24	3	0|8|0|7|0|5	1	1	1	1	1	0.62	4.8	0
GID4_E237A	NP_001244222.1	HNRNPH1	39|57|62	158	52.67	3	20|38|27|22|28|20	0	0	0	0	0	-45.33	1.83	0.41
GID4_E237A	NP_001027565.1	HNRNPH2	19|27|33	79	26.33	3	10|17|13|12|18|9	0	0	0	0	0	-25.54	1.76	0.35
GID4_E237A	NP_001245321.1	CLPB	3|12|10	25	8.33	3	0|3|0|0|0|0	0.99	1	0.99	1	0.99	1.37	11.11	0
GID4_E237A	NP_001247431.1	SRP68	13|16|14	43	14.33	3	6|8|5|6|10|5	0.01	0.02	0.01	0.02	0.01	-7.98	1.91	0.31
GID4_E237A	NP_001247440.1	MGST1	4|3|3	10	3.33	3	0|2|0|0|3|0	0.58	0.7	0.58	0.7	0.58	-0.17	2.67	0.06
GID4_E237A	NP_001248755.1	AP3D1	13|13|18	44	14.67	3	2|6|0|2|0|4	1	1	1	1	1	6.22	4.19	0
GID4_E237A	NP_001248763.1	TBRG4	9|15|17	41	13.67	3	6|10|5|5|4|8	0.07	0.13	0.07	0.13	0.07	-12.68	1.89	0.27
GID4_E237A	NP_001252541.1	CNOT1	12|19|14	45	15	3	7|21|10|14|8|17	0	0	0	0	0	-37.61	0.97	0.44
GID4_E237A	NP_001254485.1	PDCD6	4|4|2	10	3.33	3	0|0|3|0|2|0	0.7	0.7	0.7	0.7	0.7	-1.43	2.67	0.05
GID4_E237A	NP_001254523.1	SENP1	9|9|15	33	11	3	2|9|3|2|5|3	0.42	0.84	0.42	0.84	0.42	-4.96	2.2	0.21
GID4_E237A	NP_001257328.1	TUBA1A	82|131|134	347	115.67	3	62|0|0|0|0|70	0.71	0.77	0.71	0.77	0.71	-18.83	3.51	0.05
GID4_E237A	NP_001265481.1	TUBA4A	78|114|108	300	100	3	50|91|47|71|54|57	0	0	0	0	0	-127.4	1.47	0.46
GID4_E237A	NP_001290043.1	TUBA1C	75|102|108	285	95	3	58|92|52|78|59|63	0	0	0	0	0	-148.21	1.3	0.46
GID4_E237A	NP_001165335.1	TUBAL3	12|19|16	47	15.67	3	7|12|7|13|9|6	0	0	0	0	0	-18.89	1.53	0.38
GID4_E237A	NP_005038.1	PSMD5	3|5|6	14	4.67	3	0|8|4|2|0|4	0	0	0	0	0	-11.73	1.04	0.36
GID4_E237A	NP_001257450.1	MED23	10|14|15	39	13	3	3|2|5|5|3|3	0.99	1	0.99	1	0.99	-0.27	3.25	0
GID4_E237A	NP_001257817.1	SLC25A10	14|11|16	41	13.67	3	9|6|5|9|7|10	0	0	0	0	0	-15.07	1.56	0.37
GID4_E237A	NP_001258522.1	PPME1	7|9|10	26	8.67	3	2|6|0|4|0|3	0.48	0.63	0.48	0.63	0.48	-3.37	2.31	0.2
GID4_E237A	NP_001258564.1	CNOT9	5|5|0	10	3.33	3	0|2|0|4|0|2	0.45	0.45	0.45	0.45	0.45	-7.79	1.67	0.2
GID4_E237A	NP_001258625.1	ABCB7	10|6|6	22	7.33	3	0|0|0|0|0|0	1	1	1	1	1	10.84	73.33	0
GID4_E237A	NP_001258898.1	HSP90AB1	33|47|47	127	42.33	3	23|39|32|27|30|28	0	0	0	0	0	-65.96	1.31	0.45
GID4_E237A	NP_001017963.2	HSP90AA1	18|27|28	73	24.33	3	13|33|27|16|24|18	0	0	0	0	0	-64.81	0.95	0.45
GID4_E237A	NP_001258978.1	TRAP1	26|35|40	101	33.67	3	15|22|17|19|15|15	0	0	0	0	0	-26.99	1.84	0.37
GID4_E237A	NP_001263408.1	LONP1	6|8|10	24	8	3	0|3|0|2|4|2	0.87	0.97	0.87	0.97	0.87	-1.34	2.91	0.02
GID4_E237A	NP_001264.2	CHD4	39|44|54	137	45.67	3	8|33|8|14|17|14	0	0	0	0	0	-17.1	2.34	0.33
GID4_E237A	NP_001005271.2	CHD3	9|9|0	18	6	3	0|0|0|0|0|0	1	1	1	1	1	-0.61	60	0
GID4_E237A	NP_001265096.1	CDK5RAP1	3|3|4	10	3.33	3	0|0|0|2|0|0	0.91	0.94	0.91	0.94	0.91	1.96	6.67	0.01
GID4_E237A	NP_001127945.1	GSE1	25|38|28	91	30.33	3	9|17|5|11|8|11	0.52	1	0.52	1	0.52	-7.12	2.53	0.07
GID4_E237A	NP_001265128.1	SNX2	6|11|15	32	10.67	3	3|8|0|6|4|2	0.46	0.88	0.46	0.88	0.46	-9.96	2.03	0.2
GID4_E237A	NP_001265138.1	NUP153	47|57|72	176	58.67	3	14|44|20|29|25|28	0	0	0	0	0	-44.43	1.86	0.42
GID4_E237A	NP_001265392.1	DNM1L	5|14|10	29	9.67	3	0|4|0|0|0|0	0.99	0.99	0.99	0.99	0.99	2	9.67	0
GID4_E237A	NP_001265432.1	STT3A	8|11|12	31	10.33	3	0|10|6|3|4|6	0	0	0	0	0	-11.48	1.59	0.34
GID4_E237A	NP_001265580.1	RANGAP1	16|23|26	65	21.67	3	7|17|10|15|8|14	0	0	0	0	0	-26.31	1.55	0.4
GID4_E237A	NP_001268425.1	PHB	14|18|19	51	17	3	10|15|12|11|12|11	0	0	0	0	0	-23.92	1.36	0.41
GID4_E237A	NP_001268446.1	CEP85	15|23|26	64	21.33	3	7|15|9|9|2|11	0.04	0.07	0.04	0.07	0.04	-17.26	1.94	0.29
GID4_E237A	NP_001268639.1	NCAPH	12|18|16	46	15.33	3	3|10|3|5|3|5	0.81	0.94	0.81	0.94	0.81	-3.71	2.67	0.03
GID4_E237A	NP_001268678.1	SIK3	2|4|7	13	4.33	3	0|0|0|0|0|0	1	1	1	1	1	3.93	43.33	0
GID4_E237A	NP_001269633.1	PDIA6	3|0|0	3	1	3	0|0|3|0|0|0	0.4	0.8	0.4	0.8	0.4	-3.19	1.33	0.21
GID4_E237A	NP_001269655.1	SLC25A17	5|5|9	19	6.33	3	0|5|2|4|0|0	0.45	0.83	0.45	0.83	0.45	-2.58	2.3	0.2
GID4_E237A	NP_001271330.1	TAMM41	3|9|9	21	7	3	2|5|2|0|0|0	0.93	0.93	0.93	0.93	0.93	-3.5	3.11	0.01
GID4_E237A	NP_001273206.1	TUBGCP3	10|20|20	50	16.67	3	2|6|0|0|0|4	1	1	1	1	1	1.51	5.56	0
GID4_E237A	NP_001273438.1	SLC35B2	8|11|6	25	8.33	3	4|4|0|3|0|3	0.58	0.93	0.58	0.93	0.58	-3.87	2.38	0.07
GID4_E237A	XP_005251899.1	FAM120A	37|43|40	120	40	3	15|35|14|17|21|17	0	0	0	0	0	-27.79	1.78	0.43
GID4_E237A	NP_001273700.1	ANKRD17	45|49|44	138	46	3	21|29|13|27|21|25	0	0	0	0	0	-27.15	1.8	0.42
GID4_E237A	NP_060217.1	ANKHD1	23|0|35	58	19.33	3	16|25|13|19|16|24	0	0	0	0	0	-92.19	0.92	0.43
GID4_E237A	NP_001274671.1	FDFT1	2|0|0	2	0.67	3	0|4|3|0|0|0	0.02	0.05	0.02	0.05	0.02	-6.76	0.38	0.3
GID4_E237A	NP_001274739.1	CYFIP1	14|24|19	57	19	3	0|13|4|4|4|4	0.78	0.96	0.78	0.96	0.78	-3.51	3.04	0.04
GID4_E237A	NP_001275.1	AP3S1	2|2|2	6	2	3	0|3|0|2|0|0	0.19	0.19	0.19	0.19	0.19	-1.43	1.6	0.25
GID4_E237A	NP_001275912.1	SDAD1	3|6|6	15	5	3	0|0|0|0|0|0	1	1	1	1	1	5.78	50	0
GID4_E237A	NP_001276332.1	MMS19	7|16|17	40	13.33	3	2|8|2|4|2|6	0.98	0.99	0.98	0.99	0.98	-7.63	2.67	0.01
GID4_E237A	NP_001276342.1	EHMT2	4|6|10	20	6.67	3	0|0|0|0|0|0	1	1	1	1	1	7.52	66.67	0
GID4_E237A	NP_001276839.1	IDH2	7|12|11	30	10	3	2|6|0|3|0|0	0.95	0.96	0.95	0.96	0.95	-0.38	3.64	0.01
GID4_E237A	NP_001269315.1	IDH1	3|3|3	9	3	3	0|0|0|0|0|0	1	1	1	1	1	5.78	30	0
GID4_E237A	NP_001277188.1	PHF3	19|31|33	83	27.67	3	0|13|5|2|5|2	1	1	1	1	1	0.26	4.43	0
GID4_E237A	NP_001278405.1	DDX52	6|14|17	37	12.33	3	0|11|0|0|3|0	0.92	0.94	0.92	0.94	0.92	-3.14	3.52	0.01
GID4_E237A	NP_001278963.1	TAB2	10|12|12	34	11.33	3	0|5|4|7|5|3	0.14	0.14	0.14	0.14	0.14	-4.41	2.16	0.26
GID4_E237A	NP_001281261.1	SDHA	7|12|12	31	10.33	3	0|4|0|0|0|0	0.99	0.99	0.99	0.99	0.99	2.81	10.33	0
GID4_E237A	NP_001284584.1	KIF2C	8|8|15	31	10.33	3	0|11|4|4|4|0	0.14	0.28	0.14	0.28	0.14	-8.65	1.8	0.26
GID4_E237A	NP_001287954.1	TJP1	2|2|0	4	1.33	3	15|22|6|22|10|17	0	0	0	0	0	-83.24	0.07	0.46
GID4_E237A	NP_001287998.1	SNRNP70	4|0|0	4	1.33	3	0|0|2|0|0|0	0.47	0.94	0.47	0.94	0.47	-2.14	2.67	0.2
GID4_E237A	NP_001289958.1	PKP3	22|21|25	68	22.67	3	8|11|5|11|5|9	0.29	0.55	0.29	0.55	0.29	-4.9	2.32	0.24
GID4_E237A	NP_001290205.1	NUP85	14|14|20	48	16	3	3|15|0|0|5|4	0.21	0.41	0.21	0.41	0.21	-4.89	2.37	0.25
GID4_E237A	NP_001243509.2	RPL10	17|24|27	68	22.67	3	8|14|7|10|8|9	0.41	0.75	0.41	0.75	0.41	-11.91	2.21	0.21
GID4_E237A	NP_001291278.1	PRKACA	8|9|9	26	8.67	3	2|4|0|5|0|6	0.08	0.08	0.08	0.08	0.08	-3.71	2.04	0.27
GID4_E237A	NP_001229786.1	PRKACB	4|7|7	18	6	3	0|2|0|0|3|0	0.96	0.96	0.96	0.96	0.96	0.86	4.8	0.01
GID4_E237A	NP_001294853.1	NAP1L1	3|4|8	15	5	3	0|0|0|0|0|0	1	1	1	1	1	5.78	50	0
GID4_E237A	NP_001295159.1	ATXN2L	9|12|14	35	11.67	3	7|21|13|14|12|13	0	0	0	0	0	-42.03	0.77	0.44
GID4_E237A	NP_001300870.1	RHOA	4|8|10	22	7.33	3	0|0|3|0|0|0	0.99	0.99	0.99	0.99	0.99	1.99	9.78	0
GID4_E237A	NP_001302436.1	PCM1	7|8|5	20	6.67	3	0|2|0|2|0|2	0.98	0.99	0.98	0.99	0.98	1.43	4.44	0
GID4_E237A	NP_001303963.1	DPM1	11|9|9	29	9.67	3	3|6|3|2|4|3	0.45	0.73	0.45	0.73	0.45	-1.56	2.42	0.2
GID4_E237A	NP_001304713.1	SCYL2	4|5|3	12	4	3	0|5|0|3|0|0	0.35	0.46	0.35	0.46	0.35	-2.38	2	0.22
GID4_E237A	NP_001304835.1	CDCA2	4|7|5	16	5.33	3	0|6|0|0|2|0	0.64	0.8	0.64	0.8	0.64	-1.02	2.67	0.06
GID4_E237A	NP_001304889.1	XRN2	21|23|25	69	23	3	3|16|6|7|7|8	0.11	0.18	0.11	0.18	0.11	-5.41	2.42	0.26
GID4_E237A	NP_001304914.1	ERAL1	2|3|3	8	2.67	3	0|2|0|2|0|0	0.63	0.63	0.63	0.63	0.63	-0.74	2.67	0.06
GID4_E237A	NP_001305253.1	NUP214	60|84|94	238	79.33	3	39|58|37|45|45|46	0	0	0	0	0	-84.28	1.64	0.44
GID4_E237A	NP_001305257.1	WAPL	4|6|7	17	5.67	3	0|4|0|0|0|0	0.93	0.94	0.93	0.94	0.93	1.57	5.67	0.01
GID4_E237A	NP_001305829.1	GLUD1	3|7|14	24	8	3	0|13|2|3|4|2	0.08	0.16	0.08	0.16	0.08	-14.97	1.45	0.27
GID4_E237A	NP_001306038.1	NEPRO	4|0|0	4	1.33	3	0|2|0|0|0|0	0.47	0.94	0.47	0.94	0.47	-2.14	2.67	0.2
GID4_E237A	NP_001306167.1	ZC3H11A	5|5|4	14	4.67	3	0|4|0|0|0|0	0.88	0.88	0.88	0.88	0.88	1.57	4.67	0.02
GID4_E237A	NP_001307168.1	RANBP10	7|6|9	22	7.33	3	0|0|0|0|0|0	1	1	1	1	1	10.84	73.33	0
GID4_E237A	NP_001307324.1	PCNP	3|4|5	12	4	3	0|0|0|2|0|0	0.96	0.97	0.96	0.97	0.96	1.96	8	0.01
GID4_E237A	NP_001307524.1	DDX5	32|47|51	130	43.33	3	23|36|23|21|26|28	0	0	0	0	0	-53.39	1.53	0.43
GID4_E237A	NP_001091974.1	DDX17	24|31|26	81	27	3	0|14|10|0|0|12	0.53	0.83	0.53	0.83	0.53	-2.54	3	0.07
GID4_E237A	NP_001307540.1	KPNA2	26|29|28	83	27.67	3	14|22|10|10|14|14	0	0	0	0	0	-19.26	1.73	0.41
GID4_E237A	NP_001307575.1	U2AF1L5	4|3|5	12	4	3	0|2|0|3|0|0	0.78	0.85	0.78	0.85	0.78	-0.17	3.2	0.04
GID4_E237A	NP_001307847.1	CDK1	24|29|37	90	30	3	14|15|7|10|8|13	0.5	0.99	0.5	0.99	0.5	-11.79	2.31	0.11
GID4_E237A	NP_001789.2	CDK2	17|27|28	72	24	3	11|15|8|11|10|11	0.02	0.04	0.02	0.04	0.02	-17.93	2	0.29
GID4_E237A	NP_001138778.1	CDK6	6|9|7	22	7.33	3	0|8|0|0|0|0	0.86	0.91	0.86	0.91	0.86	0.98	3.67	0.02
GID4_E237A	NP_001252.1	CDK9	5|6|7	18	6	3	3|5|0|0|0|3	0.32	0.44	0.32	0.44	0.32	-2.63	2.18	0.23
GID4_E237A	NP_003709.3	CDK13	5|7|7	19	6.33	3	0|0|0|0|0|0	1	1	1	1	1	9.2	63.33	0
GID4_E237A	NP_001308122.1	TBL1XR1	23|26|28	77	25.67	3	12|21|9|18|6|16	0	0	0	0	0	-25.99	1.53	0.42
GID4_E237A	NP_001132938.1	TBL1X	9|11|9	29	9.67	3	0|0|0|0|0|0	1	1	1	1	1	15.58	96.67	0
GID4_E237A	NP_001308138.1	DPY30	3|3|3	9	3	3	0|3|0|2|0|0	0.46	0.46	0.46	0.46	0.46	-0.17	2.4	0.2
GID4_E237A	NP_001308307.1	PIK3C2A	18|31|32	81	27	3	4|8|0|3|3|5	1	1	1	1	1	6.31	5.4	0
GID4_E237A	NP_001308400.1	THRAP3	8|12|10	30	10	3	3|5|0|2|0|5	0.79	0.95	0.79	0.95	0.79	-2.03	2.67	0.04
GID4_E237A	NP_001308810.1	NAA35	5|9|10	24	8	3	0|8|0|0|0|0	0.91	0.92	0.91	0.92	0.91	0.26	4	0.01
GID4_E237A	NP_001308896.1	ATAD1	6|7|9	22	7.33	3	0|4|0|0|0|0	0.96	0.97	0.96	0.97	0.96	2.42	7.33	0.01
GID4_E237A	NP_001308899.1	MRPS11	3|3|3	9	3	3	0|2|0|0|0|0	0.88	0.88	0.88	0.88	0.88	1.96	6	0.02
GID4_E237A	NP_001308948.1	NDUFA10	8|15|15	38	12.67	3	4|7|5|3|4|4	0.94	0.94	0.94	0.94	0.94	-6.27	2.53	0.01
GID4_E237A	NP_001309080.1	TCF12	9|13|16	38	12.67	3	0|8|0|2|2|3	0.94	0.98	0.94	0.98	0.94	-1.22	3.38	0.01
GID4_E237A	NP_001309270.1	DDX31	7|12|12	31	10.33	3	0|4|0|0|0|0	0.99	0.99	0.99	0.99	0.99	2.81	10.33	0
GID4_E237A	NP_001309363.1	HNRNPH3	6|4|4	14	4.67	3	0|6|3|2|4|3	0	0	0	0	0	-8.46	1.17	0.34
GID4_E237A	NP_001309906.1	SFXN1	16|12|15	43	14.33	3	8|12|9|11|9|10	0	0	0	0	0	-19.77	1.37	0.4
GID4_E237A	NP_001310271.1	AHCTF1	81|118|101	300	100	3	32|67|32|41|35|47	0	0	0	0	0	-56.53	2.11	0.43
GID4_E237A	NP_001129243.1	RPN2	29|33|30	92	30.67	3	18|27|14|16|16|15	0	0	0	0	0	-26.44	1.59	0.43
GID4_E237A	NP_001311404.1	INTS3	3|6|6	15	5	3	0|0|0|0|0|0	1	1	1	1	1	5.78	50	0
GID4_E237A	NP_001316712.1	HACD2	3|0|3	6	2	3	0|0|0|0|0|0	1	1	1	1	1	-0.61	20	0
GID4_E237A	NP_001317088.1	DHRS7B	3|5|4	12	4	3	0|3|0|3|0|3	0.18	0.27	0.18	0.27	0.18	-3.74	1.78	0.25
GID4_E237A	NP_001317186.1	NPEPPS	10|12|17	39	13	3	5|4|4|6|0|9	0.45	0.89	0.45	0.89	0.45	-6.95	2.17	0.2
GID4_E237A	NP_001317240.1	DVL1	10|9|6	25	8.33	3	0|0|0|5|0|5	0.86	0.89	0.86	0.89	0.86	-0.58	3.33	0.02
GID4_E237A	NP_001164274.1	LARP4	10|14|15	39	13	3	2|13|3|7|3|0	0.03	0.04	0.03	0.04	0.03	-8.42	2	0.29
GID4_E237A	NP_001317692.1	IDH3B	6|14|11	31	10.33	3	0|8|5|0|3|0	0.66	0.87	0.66	0.87	0.66	-5.25	2.58	0.05
GID4_E237A	NP_001171501.1	SF1	5|11|8	24	8	3	0|3|0|0|0|0	0.99	0.99	0.99	0.99	0.99	2.54	10.67	0
GID4_E237A	NP_001333374.1	AHNAK	52|76|77	205	68.33	3	216|250|153|240|157|240	0	0	0	0	0	#NAME?	0.29	0.46
GID4_E237A	NP_001333742.1	ARID1B	13|14|13	40	13.33	3	0|6|0|3|0|3	0.98	0.99	0.98	0.99	0.98	3.71	4.44	0
GID4_E237A	NP_001335353.1	ZNF148	4|4|4	12	4	3	0|0|0|2|0|0	0.94	0.94	0.94	0.94	0.94	2.8	8	0.01
GID4_E237A	NP_001337067.1	ZMYM4	4|10|4	18	6	3	0|5|3|0|3|2	0.45	0.89	0.45	0.89	0.45	-5.81	1.85	0.2
GID4_E237A	NP_001164633.1	ZMYM3	2|2|3	7	2.33	3	0|0|0|2|0|0	0.81	0.88	0.81	0.88	0.81	1.05	4.67	0.03
GID4_E237A	NP_001337268.1	LATS1	7|8|6	21	7	3	0|2|0|0|0|0	1	1	1	1	1	4.31	14	0
GID4_E237A	NP_001337434.1	RARS2	13|19|15	47	15.67	3	0|13|5|4|7|7	0.04	0.08	0.04	0.08	0.04	-9.75	1.96	0.29
GID4_E237A	NP_001379.1	DRG2	3|5|3	11	3.67	3	0|3|0|0|0|0	0.86	0.93	0.86	0.93	0.86	1.37	4.89	0.02
GID4_E237A	NP_001407.1	EIF4A1	47|65|74	186	62	3	29|45|30|26|27|31	0	0	0	0	0	-51.64	1.84	0.42
GID4_E237A	NP_001410.2	ELAVL1	17|18|12	47	15.67	3	7|11|7|6|0|9	0.01	0.01	0.01	0.01	0.01	-12.8	1.84	0.32
GID4_E237A	NP_001419.1	ENO1	61|82|95	238	79.33	3	34|74|39|43|42|40	0	0	0	0	0	-87.13	1.59	0.45
GID4_E237A	NP_001442.2	FOXF1	4|3|6	13	4.33	3	0|3|0|0|0|0	0.92	0.95	0.92	0.95	0.92	1.37	5.78	0.01
GID4_E237A	NP_001527.3	PRMT1	8|10|9	27	9	3	0|3|0|0|0|0	0.99	0.99	0.99	0.99	0.99	3.99	12	0
GID4_E237A	NP_001530.1	DNAJA1	9|15|18	42	14	3	2|9|3|0|6|0	0.85	0.97	0.85	0.97	0.85	-4.96	2.8	0.02
GID4_E237A	NP_001646.2	ARCN1	14|20|18	52	17.33	3	5|10|3|8|0|6	0.61	0.87	0.61	0.87	0.61	-5.79	2.39	0.06
GID4_E237A	NP_001651.1	ARF4	20|20|21	61	20.33	3	12|12|11|14|11|17	0	0	0	0	0	-19.8	1.48	0.42
GID4_E237A	NP_001019397.1	ARF1	18|22|20	60	20	3	11|12|7|11|10|12	0	0	0	0	0	-14.82	1.74	0.38
GID4_E237A	NP_001653.1	ARF5	17|17|19	53	17.67	3	10|12|6|10|8|12	0	0	0	0	0	-14.48	1.61	0.39
GID4_E237A	NP_001656.2	RHOG	7|7|10	24	8	3	5|5|3|3|2|3	0.22	0.43	0.22	0.43	0.22	-4.22	2	0.24
GID4_E237A	NP_001186674.1	ARL2	4|7|7	18	6	3	0|3|0|3|0|2	0.91	0.91	0.91	0.91	0.91	-1.48	3	0.02
GID4_E237A	NP_001753.1	CCT6A	29|55|50	134	44.67	3	19|41|23|21|24|18	0	0	0	0	0	-53.69	1.64	0.43
GID4_E237A	NP_001027017.1	CPT1A	10|16|18	44	14.67	3	3|15|5|5|5|5	0.02	0.03	0.02	0.03	0.02	-11.72	1.96	0.3
GID4_E237A	NP_001886.1	CSNK2A1	10|0|15	25	8.33	3	0|0|0|0|0|0	1	1	1	1	1	-0.61	83.33	0
GID4_E237A	NP_001887.1	CSNK2A2	10|11|10	31	10.33	3	0|4|0|0|0|0	0.98	0.99	0.98	0.99	0.98	3.86	10.33	0
GID4_E237A	NP_001896.2	CTPS1	30|45|46	121	40.33	3	16|33|12|22|17|21	0	0	0	0	0	-38.72	1.73	0.42
GID4_E237A	NP_001295182.1	GCLM	6|9|11	26	8.67	3	2|7|3|0|3|2	0.57	0.83	0.57	0.83	0.57	-4.72	2.31	0.07
GID4_E237A	NP_001229687.1	HLA-A	5|3|6	14	4.67	3	0|3|3|0|0|0	0.81	0.87	0.81	0.87	0.81	-0.92	3.11	0.03
GID4_E237A	NP_005505.2	HLA-B	3|4|0	7	2.33	3	0|2|2|0|0|0	0.74	0.84	0.74	0.84	0.74	-3.6	2.33	0.04
GID4_E237A	NP_002127.1	HNRNPA1	14|15|23	52	17.33	3	10|7|11|5|5|6	0.42	0.84	0.42	0.84	0.42	-10.03	2.04	0.21
GID4_E237A	NP_006796.1	HNRNPA0	16|22|19	57	19	3	8|19|10|9|13|11	0	0	0	0	0	-23.69	1.43	0.41
GID4_E237A	NP_002128.1	HNRNPA2B1	7|12|18	37	12.33	3	6|6|10|2|6|4	0.27	0.55	0.27	0.55	0.27	-14.68	1.76	0.24
GID4_E237A	NP_002255.3	KPNA1	11|12|11	34	11.33	3	0|4|3|3|0|3	0.98	0.99	0.98	0.99	0.98	3.29	3.49	0.01
GID4_E237A	NP_036448.1	KPNA6	8|10|13	31	10.33	3	0|4|0|0|0|0	0.99	0.99	0.99	0.99	0.99	3.18	10.33	0
GID4_E237A	NP_002256.2	KPNB1	7|13|13	33	11	3	4|5|4|2|3|4	0.93	0.93	0.93	0.93	0.93	-5.07	2.59	0.01
GID4_E237A	NP_002262.3	IPO5	10|12|10	32	10.67	3	0|5|0|0|0|0	0.97	0.98	0.97	0.98	0.97	3.34	8.53	0.01
GID4_E237A	NP_001139438.1	MKI67	86|114|115	315	105	3	8|48|20|16|22|13	1	1	1	1	1	-3.04	3.96	0
GID4_E237A	NP_002464.1	MYH9	78|196|165	439	146.33	3	0|39|17|20|8|29	1	1	1	1	1	-3.54	5.57	0
GID4_E237A	NP_002511.1	NPM1	18|41|46	105	35	3	11|15|15|12|9|11	1	1	1	1	1	-20.86	2.64	0
GID4_E237A	NP_002515.1	NRAS	3|2|2	7	2.33	3	0|0|0|0|0|0	0.99	1	0.99	1	0.99	3.93	23.33	0
GID4_E237A	NP_001307582.1	NUP88	22|38|47	107	35.67	3	11|26|12|16|15|18	0.07	0.13	0.07	0.13	0.07	-34.34	1.9	0.27
GID4_E237A	NP_002559.2	PABPC1	16|31|28	75	25	3	7|18|9|11|8|10	0.2	0.39	0.2	0.39	0.2	-19.31	2.08	0.25
GID4_E237A	NP_001129125.1	PABPC4	8|16|17	41	13.67	3	5|12|8|5|0|0	0.03	0.04	0.03	0.04	0.03	-14.9	1.82	0.29
GID4_E237A	NP_002626.1	SLC25A3	31|40|44	115	38.33	3	14|27|14|19|18|15	0	0	0	0	0	-25.37	1.94	0.37
GID4_E237A	NP_002699.1	PPP1CA	11|13|17	41	13.67	3	0|10|0|0|9|0	0.59	0.82	0.59	0.82	0.59	-2.07	2.88	0.06
GID4_E237A	NP_001231903.1	PPP1CC	10|0|0	10	3.33	3	4|0|7|6|0|9	0	0	0	0	0	-27.55	0.51	0.37
GID4_E237A	NP_002746.1	MAP2K1	9|9|9	27	9	3	0|7|0|3|0|4	0.36	0.36	0.36	0.36	0.36	-0.57	2.57	0.22
GID4_E237A	NP_002755.1	PRPS1	16|17|17	50	16.67	3	7|20|6|8|7|7	0	0	0	0	0	-14.09	1.59	0.4
GID4_E237A	NP_001034180.1	PRPS2	8|18|20	46	15.33	3	6|14|6|8|7|8	0.01	0.02	0.01	0.02	0.01	-21.23	1.66	0.31
GID4_E237A	NP_002783.1	PSMA7	3|9|7	19	6.33	3	0|10|7|0|0|0	0.04	0.08	0.04	0.08	0.04	-10.08	1.49	0.28
GID4_E237A	NP_001317141.1	PSMC1	9|13|16	38	12.67	3	4|17|9|3|9|5	0	0	0	0	0	-21.99	1.27	0.4
GID4_E237A	NP_002794.1	PSMC2	12|16|13	41	13.67	3	10|17|9|10|9|7	0	0	0	0	0	-23.31	1.19	0.42
GID4_E237A	NP_002797.3	PSMC6	8|10|13	31	10.33	3	2|11|8|3|5|5	0	0	0	0	0	-14.15	1.43	0.36
GID4_E237A	NP_002799.3	PSMD2	18|24|22	64	21.33	3	8|29|14|14|14|8	0	0	0	0	0	-36.14	1.2	0.44
GID4_E237A	NP_002810.1	PTBP1	14|18|24	56	18.67	3	4|9|6|5|4|6	0.93	1	0.93	1	0.93	-3.29	2.87	0.01
GID4_E237A	NP_001157260.1	PTBP3	4|8|5	17	5.67	3	0|4|0|0|0|0	0.92	0.96	0.92	0.96	0.92	1.57	5.67	0.01
GID4_E237A	NP_002849.1	ABCD3	19|28|22	69	23	3	7|17|5|9|12|9	0.05	0.09	0.05	0.09	0.05	-14.29	1.96	0.28
GID4_E237A	NP_002856.1	RAB2A	10|11|15	36	12	3	5|9|6|6|7|4	0.01	0.03	0.01	0.03	0.01	-10.4	1.71	0.31
GID4_E237A	NP_001185648.1	RBBP7	7|7|7	21	7	3	0|6|2|0|3|0	0.41	0.41	0.41	0.41	0.41	-0.38	2.55	0.21
GID4_E237A	NP_001128727.1	RBBP4	7|10|13	30	10	3	0|6|3|2|3|0	0.89	0.99	0.89	0.99	0.89	-2.52	2.86	0.02
GID4_E237A	NP_002888.1	RBMS1	2|2|0	4	1.33	3	0|0|0|0|0|0	0.98	0.98	0.98	0.98	0.98	-0.61	13.33	0
GID4_E237A	NP_002905.2	RFC2	4|5|6	15	5	3	0|3|0|0|0|0	0.94	0.95	0.94	0.95	0.94	1.99	6.67	0.01
GID4_E237A	NP_001116293.1	SET	8|9|10	27	9	3	0|2|2|0|0|2	1	1	1	1	1	4.83	6	0
GID4_E237A	NP_003065.3	SMARCC1	13|15|22	50	16.67	3	0|11|0|0|0|0	0.96	0.98	0.96	0.98	0.96	2.56	6.06	0.01
GID4_E237A	NP_001123892.1	SMARCC2	9|15|14	38	12.67	3	4|0|0|4|0|6	0.98	0.99	0.98	0.99	0.98	-0.42	3.62	0
GID4_E237A	NP_003082.1	SNRPB	5|0|0	5	1.67	3	0|0|0|0|0|0	0.5	1	0.5	1	0.5	-0.61	16.67	0.09
GID4_E237A	NP_003123.2	SRM	3|0|2	5	1.67	3	0|4|0|0|0|0	0.59	0.71	0.59	0.71	0.59	-3.05	1.67	0.06
GID4_E237A	NP_003125.3	SRP14	4|5|6	15	5	3	0|3|3|0|0|0	0.81	0.87	0.81	0.87	0.81	0.18	3.33	0.03
GID4_E237A	NP_003176.2	TAF4	8|14|11	33	11	3	3|3|2|7|0|7	0.52	0.91	0.52	0.91	0.52	-6.27	2.2	0.07
GID4_E237A	NP_003179.1	MAP3K7	9|10|7	26	8.67	3	5|6|0|10|0|5	0	0	0	0	0	-12.92	1.33	0.37
GID4_E237A	NP_001027454.1	TMPO	13|17|20	50	16.67	3	7|12|7|13|7|9	0	0	0	0	0	-17.47	1.63	0.36
GID4_E237A	NP_003312.3	TUFM	42|54|64	160	53.33	3	29|43|24|34|29|34	0	0	0	0	0	-62.7	1.52	0.44
GID4_E237A	NP_003391.1	XPO1	19|38|35	92	30.67	3	4|19|7|4|6|6	0.96	0.98	0.96	0.98	0.96	-7.9	3.23	0.01
GID4_E237A	NP_003394.1	YY1	7|7|6	20	6.67	3	0|2|0|0|0|0	0.99	0.99	0.99	0.99	0.99	4.31	13.33	0
GID4_E237A	NP_003477.4	SLC7A5	8|6|7	21	7	3	6|7|4|5|4|6	0	0	0	0	0	-12.61	1.17	0.38
GID4_E237A	NP_001158889.1	SLC25A11	14|21|21	56	18.67	3	2|8|6|6|8|4	0.98	0.98	0.98	0.98	0.98	-4.96	2.67	0.01
GID4_E237A	NP_003592.3	SMARCA5	15|18|25	58	19.33	3	0|11|0|9|0|5	0.68	0.96	0.68	0.96	0.68	-2.68	3.09	0.05
GID4_E237A	NP_003671.1	YARS	4|7|7	18	6	3	0|2|0|0|0|0	0.99	0.99	0.99	0.99	0.99	2.8	12	0
GID4_E237A	XP_016862845.1	RUVBL1	10|11|11	32	10.67	3	9|7|6|14|5|11	0	0	0	0	0	-21.78	1.04	0.42
GID4_E237A	NP_003748.1	EIF3I	2|5|3	10	3.33	3	0|6|4|0|0|0	0.1	0.18	0.1	0.18	0.1	-5.67	1.33	0.26
GID4_E237A	NP_003874.2	HDAC3	11|8|13	32	10.67	3	0|7|0|0|0|0	0.96	0.97	0.96	0.97	0.96	2.21	6.1	0.01
GID4_E237A	NP_003925.1	FUBP3	2|2|0	4	1.33	3	0|0|0|0|0|0	0.98	0.98	0.98	0.98	0.98	-0.61	13.33	0
GID4_E237A	NP_004090.4	STOM	6|13|10	29	9.67	3	6|6|3|5|3|5	0.11	0.21	0.11	0.21	0.11	-10.84	1.76	0.26
GID4_E237A	NP_004175.2	WARS	7|11|10	28	9.33	3	0|3|0|0|2|0	1	1	1	1	1	3.14	7.47	0
GID4_E237A	NP_004228.1	TRIP13	14|18|22	54	18	3	7|12|7|9|6|9	0.06	0.12	0.06	0.12	0.06	-12.6	1.95	0.28
GID4_E237A	NP_004273.1	BAG2	4|8|7	19	6.33	3	4|11|3|3|5|4	0	0	0	0	0	-15.45	1.06	0.38
GID4_E237A	NP_004292.1	ACTL6A	7|12|15	34	11.33	3	0|9|0|4|3|0	0.75	0.9	0.75	0.9	0.75	-3.96	2.83	0.04
GID4_E237A	NP_001305963.1	DSP	32|25|20	77	25.67	3	19|27|55|33|8|80	0	0	0	0	0	-151.89	0.53	0.46
GID4_E237A	NP_004413.1	DVL2	11|14|14	39	13	3	10|13|6|12|6|10	0	0	0	0	0	-23.86	1.16	0.42
GID4_E237A	NP_004414.3	DVL3	10|15|14	39	13	3	4|8|0|7|0|4	0.45	0.6	0.45	0.6	0.45	-6.1	2.26	0.2
GID4_E237A	NP_004437.2	EPRS	38|44|60	142	47.33	3	13|37|19|16|21|20	0	0	0	0	0	-32.09	1.95	0.39
GID4_E237A	NP_004484.1	HSD17B10	13|15|21	49	16.33	3	5|16|9|6|7|7	0	0	0	0	0	-15.61	1.68	0.34
GID4_E237A	NP_004512.1	KIF5B	6|20|22	48	16	3	3|7|0|5|0|4	1	1	1	1	1	-8.21	3.37	0
GID4_E237A	NP_004550.2	YBX1	7|12|12	31	10.33	3	4|3|3|2|0|3	0.99	0.99	0.99	0.99	0.99	-1.69	3.18	0
GID4_E237A	NP_004554.3	PCK2	7|14|11	32	10.67	3	0|10|0|0|0|0	0.93	0.95	0.93	0.95	0.93	0.61	4.27	0.01
GID4_E237A	NP_004577.1	RPS6KA3	9|16|20	45	15	3	2|4|0|4|0|5	1	1	1	1	1	-0.74	4	0
GID4_E237A	NP_001006666.1	RPS6KA1	4|13|14	31	10.33	3	0|2|0|0|0|0	1	1	1	1	1	2.8	20.67	0
GID4_E237A	NP_004588.1	SNRPD2	3|5|4	12	4	3	0|0|0|0|0|0	1	1	1	1	1	5.78	40	0
GID4_E237A	NP_004682.2	ATP6V0D1	5|5|6	16	5.33	3	2|7|2|3|4|3	0	0	0	0	0	-7.89	1.25	0.35
GID4_E237A	NP_004719.2	DDX21	27|41|45	113	37.67	3	16|35|16|23|21|20	0	0	0	0	0	-48.03	1.52	0.43
GID4_E237A	NP_004730.2	MTA2	12|11|13	36	12	3	0|5|3|0|5|0	0.97	0.98	0.97	0.98	0.97	2.18	3.69	0.01
GID4_E237A	NP_004680.2	MTA1	4|5|7	16	5.33	3	0|3|0|0|0|0	0.95	0.97	0.95	0.97	0.95	1.99	7.11	0.01
GID4_E237A	NP_004804.1	PEX16	3|0|5	8	2.67	3	0|0|0|0|0|0	1	1	1	1	1	-0.61	26.67	0
GID4_E237A	NP_004870.3	EI24	4|5|3	12	4	3	0|0|0|0|0|0	1	1	1	1	1	5.78	40	0
GID4_E237A	NP_004955.2	HDAC1	13|14|17	44	14.67	3	7|9|0|6|0|6	0.13	0.26	0.13	0.26	0.13	-6.29	2.1	0.26
GID4_E237A	NP_004981.2	MARS	20|20|23	63	21	3	6|20|9|11|6|8	0	0	0	0	0	-14.24	1.75	0.39
GID4_E237A	NP_005057.1	SFPQ	33|64|70	167	55.67	3	17|43|28|20|18|22	0	0	0	0	0	-51.5	1.97	0.4
GID4_E237A	NP_005100.1	OXSR1	6|7|6	19	6.33	3	0|3|0|2|0|0	0.94	0.96	0.94	0.96	0.94	2.43	5.07	0.01
GID4_E237A	NP_005137.1	SART1	6|10|10	26	8.67	3	0|5|0|0|0|0	0.97	0.97	0.97	0.97	0.97	2.08	6.93	0.01
GID4_E237A	NP_001128582.1	DNAJA3	13|30|25	68	22.67	3	5|11|5|8|7|8	0.99	1	0.99	1	0.99	-11.41	2.67	0
GID4_E237A	NP_005222.2	CTTN	3|4|0	7	2.33	3	8|7|4|12|2|10	0	0	0	0	0	-39.74	0.25	0.46
GID4_E237A	NP_005310.1	HIST1H1C	7|0|13	20	6.67	3	6|6|8|6|6|7	0	0	0	0	0	-28.66	0.99	0.34
GID4_E237A	NP_005325.2	HCFC1	11|21|24	56	18.67	3	4|17|4|7|6|7	0.04	0.07	0.04	0.07	0.04	-16.41	2.02	0.29
GID4_E237A	NP_005338.1	HSPA5	37|38|42	117	39	3	15|32|29|22|20|20	0	0	0	0	0	-37.61	1.51	0.44
GID4_E237A	NP_005442.2	PDLIM7	6|11|14	31	10.33	3	5|13|2|5|5|0	0	0	0	0	0	-15.81	1.48	0.34
GID4_E237A	NP_005472.2	MED16	2|3|4	9	3	3	0|0|0|2|0|0	0.91	0.94	0.91	0.94	0.91	1.05	6	0.01
GID4_E237A	NP_005484.2	RANBP9	15|20|20	55	18.33	3	0|0|0|0|0|0	1	1	1	1	1	24.71	183.33	0
GID4_E237A	NP_005485.1	DNAJB6	6|7|6	19	6.33	3	4|6|3|4|3|5	0	0	0	0	0	-8.21	1.33	0.35
GID4_E237A	NP_001034639.1	DNAJB2	4|3|2	9	3	3	0|3|0|2|0|0	0.58	0.7	0.58	0.7	0.58	-1.43	2.4	0.06
GID4_E237A	NP_005490.1	UBA2	7|11|9	27	9	3	2|5|0|0|0|0	0.95	0.97	0.95	0.97	0.95	1.81	5.14	0.01
GID4_E237A	NP_001139185.1	SAE1	10|6|9	25	8.33	3	2|4|0|0|0|0	0.97	0.98	0.97	0.98	0.97	1.76	5.56	0.01
GID4_E237A	NP_005498.1	CFL1	12|14|14	40	13.33	3	6|10|9|7|8|9	0	0	0	0	0	-14.53	1.48	0.39
GID4_E237A	NP_005605.1	RHEB	4|5|5	14	4.67	3	0|2|0|3|0|0	0.85	0.85	0.85	0.85	0.85	0.86	3.73	0.02
GID4_E237A	NP_005619.1	SLC1A5	13|12|14	39	13	3	7|9|9|10|10|8	0	0	0	0	0	-16.27	1.37	0.4
GID4_E237A	NP_005645.1	NR2F1	2|3|0	5	1.67	3	0|0|0|0|0|0	0.99	1	0.99	1	0.99	-0.61	16.67	0
GID4_E237A	NP_005689.2	SCAMP3	6|6|5	17	5.67	3	5|4|3|4|3|6	0	0	0	0	0	-9.65	1.19	0.36
GID4_E237A	NP_005713.1	ACTR2	12|20|18	50	16.67	3	11|15|10|11|9|10	0	0	0	0	0	-24.17	1.42	0.4
GID4_E237A	NP_005717.3	TSFM	4|5|3	12	4	3	3|3|0|3|0|3	0.02	0.03	0.02	0.03	0.02	-6.38	1.33	0.3
GID4_E237A	NP_005795.2	DDX39A	23|25|24	72	24	3	19|28|19|18|20|14	0	0	0	0	0	-42.58	1.12	0.45
GID4_E237A	NP_005849.1	AKAP8	12|18|17	47	15.67	3	3|9|3|5|3|8	0.87	0.94	0.87	0.94	0.87	-5.08	2.51	0.02
GID4_E237A	NP_005902.1	MAT2A	12|21|24	57	19	3	9|10|6|5|6|8	0.73	0.98	0.73	0.98	0.73	-11.93	2.3	0.04
GID4_E237A	NP_005907.3	MCM7	40|63|58	161	53.67	3	30|56|31|31|42|28	0	0	0	0	0	-82.6	1.34	0.45
GID4_E237A	NP_005959.2	HNRNPM	106|208|228	542	180.67	3	57|110|69|71|66|62	0	0	0	0	0	-127.28	2.29	0.43
GID4_E237A	NP_005974.2	SKP2	4|7|8	19	6.33	3	2|6|0|2|3|2	0.31	0.45	0.31	0.45	0.31	-5.87	1.95	0.23
GID4_E237A	NP_005989.3	CCT3	28|43|55	126	42	3	16|40|26|29|22|26	0	0	0	0	0	-66.12	1.39	0.44
GID4_E237A	NP_006014.2	CDC123	9|9|8	26	8.67	3	3|6|0|3|2|7	0.02	0.02	0.02	0.02	0.02	-5.41	1.82	0.3
GID4_E237A	NP_006107.1	TAB1	7|12|7	26	8.67	3	0|3|0|5|0|5	0.55	0.95	0.55	0.95	0.55	-1.8	2.67	0.07
GID4_E237A	NP_001018238.1	HAX1	10|12|10	32	10.67	3	0|3|0|2|3|2	0.99	1	0.99	1	0.99	4.31	4.27	0
GID4_E237A	NP_006258.3	RANBP2	81|111|121	313	104.33	3	48|100|49|67|59|65	0	0	0	0	0	-138.71	1.43	0.46
GID4_E237A	NP_006282.2	TNFAIP2	6|8|8	22	7.33	3	0|3|0|0|0|0	0.98	0.98	0.98	0.98	0.98	3.05	9.78	0
GID4_E237A	NP_006286.1	VARS	28|36|38	102	34	3	8|26|14|11|18|12	0	0	0	0	0	-22.24	1.94	0.39
GID4_E237A	NP_006294.2	AIMP2	7|12|14	33	11	3	4|12|2|6|4|4	0.01	0.02	0.01	0.02	0.01	-12.62	1.69	0.31
GID4_E237A	NP_001177369.1	NCOR1	19|21|19	59	19.67	3	3|6|0|0|3|10	0.97	0.99	0.97	0.99	0.97	3.06	3.58	0.01
GID4_E237A	NP_006316.1	RAN	17|33|27	77	25.67	3	12|22|10|13|12|14	0	0	0	0	0	-29.21	1.68	0.37
GID4_E237A	NP_006318.1	TIMM23	6|8|10	24	8	3	0|0|0|0|0|0	1	1	1	1	1	10.84	80	0
GID4_E237A	NP_006319.1	RBM14	43|59|64	166	55.33	3	21|38|24|32|31|29	0	0	0	0	0	-52.58	1.7	0.43
GID4_E237A	NP_001185774.1	RBM14-RBM4	11|0|17	28	9.33	3	0|11|4|0|5|0	0.42	0.79	0.42	0.79	0.42	-20.3	1.87	0.21
GID4_E237A	NP_006353.2	NXF1	6|11|14	31	10.33	3	5|7|0|3|0|0	0.78	0.93	0.78	0.93	0.78	-4.5	2.76	0.04
GID4_E237A	NP_006355.2	SEC23A	7|12|10	29	9.67	3	0|6|0|3|0|0	0.93	0.95	0.93	0.95	0.93	0.84	4.3	0.01
GID4_E237A	NP_001268232.1	SPTLC1	5|8|6	19	6.33	3	0|3|0|3|2|2	0.63	0.88	0.63	0.88	0.63	-1.83	2.53	0.06
GID4_E237A	NP_006421.2	CCT4	33|45|50	128	42.67	3	29|34|25|32|31|30	0	0	0	0	0	-64.2	1.34	0.45
GID4_E237A	NP_006422.1	CCT2	10|10|19	39	13	3	6|12|5|5|3|5	0.27	0.54	0.27	0.54	0.27	-10.33	1.86	0.24
GID4_E237A	NP_006510.1	DYNLT1	4|6|7	17	5.67	3	0|9|3|0|0|0	0.22	0.3	0.22	0.3	0.22	-4.09	1.89	0.24
GID4_E237A	NP_006538.2	IGF2BP3	7|11|10	28	9.33	3	2|7|2|7|2|0	0.16	0.23	0.16	0.23	0.16	-5.82	2.07	0.25
GID4_E237A	NP_006537.3	IGF2BP1	7|10|7	24	8	3	2|11|4|4|3|4	0	0	0	0	0	-10.01	1.39	0.35
GID4_E237A	NP_006588.1	HSPA8	50|77|82	209	69.67	3	41|69|50|51|52|50	0	0	0	0	0	-123.36	1.26	0.45
GID4_E237A	NP_005336.3	HSPA1A	33|38|48	119	39.67	3	27|125|87|31|87|24	0	0	0	0	0	-259.74	0.48	0.46
GID4_E237A	NP_006603.2	KIF1C	4|4|0	8	2.67	3	0|0|0|0|0|0	1	1	1	1	1	-0.61	26.67	0
GID4_E237A	NP_006614.2	PHGDH	16|18|28	62	20.67	3	10|12|9|10|5|12	0.25	0.49	0.25	0.49	0.25	-15.86	1.88	0.24
GID4_E237A	NP_006657.1	RUVBL2	11|9|11	31	10.33	3	9|16|9|15|8|16	0	0	0	0	0	-37.2	0.74	0.46
GID4_E237A	NP_001017369.1	MSMO1	3|4|5	12	4	3	0|3|0|0|0|0	0.9	0.93	0.9	0.93	0.9	1.37	5.33	0.02
GID4_E237A	NP_006792.1	KDELR1	6|7|5	18	6	3	2|5|3|5|5|5	0	0	0	0	0	-10.53	1.2	0.36
GID4_E237A	NP_001308374.1	TMED2	7|10|9	26	8.67	3	3|7|4|4|0|7	0	0.01	0	0.01	0	-9.41	1.58	0.33
GID4_E237A	NP_006825.1	RAB32	11|8|13	32	10.67	3	0|8|2|6|3|9	0.01	0.01	0.01	0.01	0.01	-11.54	1.64	0.32
GID4_E237A	NP_006835.2	ILVBL	17|25|30	72	24	3	3|7|0|4|4|7	1	1	1	1	1	3.65	4.36	0
GID4_E237A	NP_001075109.1	PRKDC	109|145|158	412	137.33	3	58|117|57|81|72|70	0	0	0	0	0	-143.26	1.62	0.46
GID4_E237A	NP_008964.3	RER1	5|4|4	13	4.33	3	0|3|2|3|2|4	0.02	0.03	0.02	0.03	0.02	-4.93	1.44	0.3
GID4_E237A	NP_009035.3	RPL10A	12|16|18	46	15.33	3	2|4|0|0|0|0	1	1	1	1	1	4.74	10.22	0
GID4_E237A	NP_009103.2	NUP50	10|15|12	37	12.33	3	0|4|0|3|0|0	0.99	1	0.99	1	0.99	3.42	7.05	0
GID4_E237A	NP_009145.1	SEC63	13|8|16	37	12.33	3	4|10|5|5|5|3	0.27	0.52	0.27	0.52	0.27	-10.6	1.97	0.24
GID4_E237A	NP_009330.1	STAT1	18|19|17	54	18	3	7|10|2|9|3|7	0.05	0.07	0.05	0.07	0.05	-5.17	2.18	0.28
GID4_E237A	NP_031375.3	PAXIP1	3|10|7	20	6.67	3	0|2|0|0|0|0	1	1	1	1	1	1.96	13.33	0
GID4_E237A	NP_036205.1	CCT5	41|56|66	163	54.33	3	20|48|27|31|33|24	0	0	0	0	0	-63.08	1.56	0.44
GID4_E237A	NP_036211.2	DGAT1	3|0|0	3	1	3	0|3|0|0|0|0	0.4	0.8	0.4	0.8	0.4	-3.19	1.33	0.21
GID4_E237A	NP_036221.2	ABCB10	8|10|12	30	10	3	0|4|2|2|2|0	0.99	1	0.99	1	0.99	1.98	4	0
GID4_E237A	NP_000535.3	TAP2	5|5|5	15	5	3	0|0|0|0|0|0	1	1	1	1	1	9.2	50	0
GID4_E237A	NP_036243.1	AHSA1	21|20|21	62	20.67	3	11|19|14|14|10|13	0	0	0	0	0	-24.13	1.38	0.43
GID4_E237A	NP_036336.2	GTF3C4	10|18|18	46	15.33	3	3|9|4|0|6|2	0.99	0.99	0.99	0.99	0.99	-5.27	2.79	0
GID4_E237A	NP_001123630.1	MYO1B	15|21|17	53	17.67	3	0|13|0|4|6|7	0.27	0.51	0.27	0.51	0.27	-5.88	2.36	0.24
GID4_E237A	NP_036357.1	NUBP2	6|8|7	21	7	3	0|2|0|4|0|0	0.93	0.94	0.93	0.94	0.93	1.76	4.67	0.01
GID4_E237A	NP_036473.2	GTPBP4	8|14|16	38	12.67	3	4|8|2|6|3|4	0.71	0.92	0.71	0.92	0.71	-8	2.3	0.05
GID4_E237A	NP_036475.3	NNT	4|7|3	14	4.67	3	0|0|0|0|0|0	1	1	1	1	1	5.78	46.67	0
GID4_E237A	NP_036555.1	RPL13A	12|20|21	53	17.67	3	9|10|10|11|8|9	0	0	0	0	0	-18.02	1.77	0.34
GID4_E237A	NP_036565.2	SF3B1	15|27|38	80	26.67	3	7|25|17|9|12|5	0	0	0	0	0	-33.48	1.69	0.36
GID4_E237A	NP_036601.2	PRPF6	8|20|21	49	16.33	3	5|7|6|4|7|4	1	1	1	1	1	-10.6	2.61	0
GID4_E237A	NP_036602.1	TNPO3	9|18|17	44	14.67	3	3|11|0|7|0|4	0.5	0.61	0.5	0.61	0.5	-9.04	2.35	0.08
GID4_E237A	NP_001093882.1	DROSHA	31|49|53	133	44.33	3	11|22|10|22|12|15	0.95	1	0.95	1	0.95	-18.83	2.5	0.01
GID4_E237A	NP_037387.2	MKLN1	11|12|10	33	11	3	0|0|0|0|0|0	1	1	1	1	1	17.13	110	0
GID4_E237A	NP_037423.2	CPSF1	6|9|11	26	8.67	3	0|4|4|0|0|0	0.94	0.97	0.94	0.97	0.94	0.67	4.33	0.01
GID4_E237A	NP_037459.2	PARVB	3|2|4	9	3	3	0|0|0|0|0|0	1	1	1	1	1	3.93	30	0
GID4_E237A	NP_037468.1	SEC61A1	8|17|18	43	14.33	3	7|12|6|7|5|8	0.01	0.01	0.01	0.01	0.01	-18.52	1.69	0.32
GID4_E237A	NP_037506.2	PDCD6IP	35|42|47	124	41.33	3	32|35|25|33|18|33	0	0	0	0	0	-66.59	1.24	0.45
GID4_E237A	NP_037518.3	SLC25A24	8|7|7	22	7.33	3	0|6|0|2|0|2	0.65	0.74	0.65	0.74	0.65	0.26	2.93	0.05
GID4_E237A	NP_037534.3	FADS1	11|17|17	45	15	3	3|5|0|5|4|3	1	1	1	1	1	0.19	3.53	0
GID4_E237A	NP_054768.2	ACAD9	2|3|4	9	3	3	0|0|0|0|0|0	1	1	1	1	1	3.93	30	0
GID4_E237A	NP_054901.1	ORMDL2	4|5|6	15	5	3	0|0|0|0|0|0	1	1	1	1	1	7.52	50	0
GID4_E237A	NP_001307730.1	ORMDL3	2|0|0	2	0.67	3	0|4|2|2|0|0	0.01	0.01	0.01	0.01	0.01	-7.79	0.33	0.32
GID4_E237A	NP_055018.2	AP2A1	7|14|12	33	11	3	0|0|0|0|0|0	1	1	1	1	1	12.44	110	0
GID4_E237A	NP_055029.1	IMPA2	2|4|0	6	2	3	0|0|0|0|0|0	0.99	1	0.99	1	0.99	-0.61	20	0
GID4_E237A	NP_055138.2	PATZ1	5|4|9	18	6	3	0|0|0|0|0|0	1	1	1	1	1	7.52	60	0
GID4_E237A	NP_055162.1	ZNF324	5|5|9	19	6.33	3	0|2|0|0|0|0	0.99	1	0.99	1	0.99	3.57	12.67	0
GID4_E237A	NP_055186.3	AKAP8L	16|12|16	44	14.67	3	5|14|7|8|10|5	0	0	0	0	0	-17.15	1.5	0.39
GID4_E237A	NP_055205.2	SND1	2|6|13	21	7	3	0|8|3|0|5|0	0.39	0.77	0.39	0.77	0.39	-11.19	1.75	0.22
GID4_E237A	NP_055288.1	DIMT1	12|15|13	40	13.33	3	5|7|6|6|5|6	0.13	0.23	0.13	0.23	0.13	-5.1	2.13	0.26
GID4_E237A	NP_055388.2	TMEM97	6|4|4	14	4.67	3	2|4|0|3|4|2	0.02	0.05	0.02	0.05	0.02	-5.81	1.44	0.29
GID4_E237A	NP_055426.1	MDN1	10|29|32	71	23.67	3	0|0|0|6|0|0	1	1	1	1	1	2.98	15.78	0
GID4_E237A	NP_055464.1	SAFB2	9|13|15	37	12.33	3	0|8|4|5|0|0	0.79	0.9	0.79	0.9	0.79	-2.66	2.9	0.03
GID4_E237A	NP_055484.3	NUP93	30|30|36	96	32	3	12|21|14|20|11|17	0	0	0	0	0	-20.63	1.78	0.4
GID4_E237A	NP_001243607.1	PRORP	14|21|16	51	17	3	0|6|4|6|5|4	0.98	1	0.98	1	0.98	0.76	3.24	0
GID4_E237A	NP_055555.1	EIF4A3	20|18|28	66	22	3	11|18|12|13|13|16	0	0	0	0	0	-26.96	1.47	0.4
GID4_E237A	NP_001277154.1	PTDSS1	4|5|2	11	3.67	3	2|3|0|0|3|0	0.32	0.46	0.32	0.46	0.32	-4.31	1.83	0.23
GID4_E237A	NP_055681.1	SEC16A	20|31|26	77	25.67	3	8|22|5|18|2|20	0	0	0	0	0	-30.85	1.51	0.42
GID4_E237A	NP_001317376.1	HELZ	46|67|60	173	57.67	3	18|20|12|28|16|27	0.99	1	0.99	1	0.99	-15.76	2.48	0
GID4_E237A	NP_055768.3	DIS3	4|10|11	25	8.33	3	0|5|0|0|0|0	0.97	0.97	0.97	0.97	0.97	1.14	6.67	0.01
GID4_E237A	NP_055828.2	KDM1A	22|31|39	92	30.67	3	14|20|9|10|8|15	0.47	0.94	0.47	0.94	0.47	-20.42	2.08	0.2
GID4_E237A	NP_055839.3	XPO7	3|9|9	21	7	3	0|0|0|0|0|0	1	1	1	1	1	5.78	70	0
GID4_E237A	NP_055903.2	TNRC6B	28|44|42	114	38	3	0|21|3|8|5|7	0.98	0.99	0.98	0.99	0.98	-2.76	3.71	0
GID4_E237A	NP_055950.1	NUP205	19|33|39	91	30.33	3	5|24|7|11|6|9	0.14	0.26	0.14	0.26	0.14	-17.69	2.38	0.26
GID4_E237A	NP_055971.2	RCOR1	8|12|12	32	10.67	3	0|7|0|3|4|3	0.81	0.81	0.81	0.81	0.81	-3.71	2.51	0.03
GID4_E237A	NP_055987.2	PRRC2C	15|18|34	67	22.33	3	5|17|7|10|5|13	0.46	0.93	0.46	0.93	0.46	-19.8	1.9	0.2
GID4_E237A	NP_056046.1	NUP160	15|24|25	64	21.33	3	2|20|6|7|10|4	0	0	0	0	0	-16.11	1.98	0.34
GID4_E237A	NP_056110.2	SMCHD1	12|31|30	73	24.33	3	0|16|4|7|6|6	0.96	0.97	0.96	0.97	0.96	-13.42	2.78	0.01
GID4_E237A	NP_056274.3	ATL3	15|18|24	57	19	3	0|9|3|8|4|7	0.77	1	0.77	1	0.77	-3.64	2.71	0.04
GID4_E237A	NP_056405.2	GPATCH4	4|5|6	15	5	3	0|0|0|0|0|0	1	1	1	1	1	7.52	50	0
GID4_E237A	NP_056480.1	AAAS	7|11|15	33	11	3	4|7|0|3|4|2	0.67	0.99	0.67	0.99	0.67	-5.93	2.44	0.05
GID4_E237A	NP_056536.2	GEMIN4	12|16|17	45	15	3	4|12|0|3|0|2	0.65	0.71	0.65	0.71	0.65	-2.62	2.86	0.06
GID4_E237A	NP_057004.1	RPS27L	6|0|0	6	2	3	0|0|0|0|0|0	0.5	1	0.5	1	0.5	-0.61	20	0.08
GID4_E237A	NP_057025.2	ATP6V1H	4|5|3	12	4	3	0|5|2|0|0|0	0.52	0.63	0.52	0.63	0.52	-1.5	2.29	0.07
GID4_E237A	NP_057103.2	LUC7L2	9|0|0	9	3	3	0|0|0|0|0|0	0.5	1	0.5	1	0.5	-0.61	30	0.08
GID4_E237A	NP_057104.2	TFB1M	8|9|15	32	10.67	3	0|9|0|3|2|3	0.49	0.91	0.49	0.91	0.49	-3.74	2.51	0.2
GID4_E237A	NP_057190.2	SCFD1	2|4|5	11	3.67	3	0|2|0|0|0|2	0.89	0.93	0.89	0.93	0.89	-0.74	3.67	0.02
GID4_E237A	NP_057212.1	COPG1	29|36|32	97	32.33	3	14|24|11|20|12|16	0	0	0	0	0	-23.45	1.75	0.4
GID4_E237A	NP_001276962.1	COPG2	4|6|8	18	6	3	0|0|0|0|0|0	1	1	1	1	1	7.52	60	0
GID4_E237A	NP_057226.1	HSD17B12	9|18|16	43	14.33	3	6|10|6|7|8|6	0.05	0.1	0.05	0.1	0.05	-14.43	1.85	0.28
GID4_E237A	NP_057392.1	CMPK1	4|8|7	19	6.33	3	0|3|0|2|0|3	0.94	0.97	0.94	0.97	0.94	-1.48	3.17	0.01
GID4_E237A	NP_057404.2	NUP98	28|41|45	114	38	3	12|29|12|16|15|16	0	0	0	0	0	-27.12	2	0.37
GID4_E237A	NP_057406.2	RAB14	19|22|22	63	21	3	12|17|13|10|13|10	0	0	0	0	0	-21.19	1.53	0.41
GID4_E237A	NP_004152.1	RAB1A	17|19|19	55	18.33	3	11|19|12|12|13|10	0	0	0	0	0	-24.88	1.31	0.43
GID4_E237A	NP_112243.1	RAB1B	17|19|18	54	18	3	9|18|11|12|11|11	0	0	0	0	0	-21.4	1.38	0.42
GID4_E237A	NP_002860.2	RAB6A	11|15|13	39	13	3	7|10|8|8|5|8	0	0	0	0	0	-14.2	1.53	0.37
GID4_E237A	NP_005361.2	RAB8A	10|6|13	29	9.67	3	8|8|7|8|6|7	0	0	0	0	0	-18.87	1.25	0.37
GID4_E237A	NP_002861.1	RAB13	6|7|7	20	6.67	3	6|3|0|0|3|5	0.01	0.01	0.01	0.01	0.01	-6.46	1.57	0.32
GID4_E237A	NP_057215.3	RAB10	7|0|5	12	4	3	4|0|5|4|5|4	0	0	0	0	0	-18.74	0.89	0.34
GID4_E237A	NP_006852.1	RAB35	7|10|11	28	9.33	3	5|9|6|4|4|3	0	0	0	0	0	-11.16	1.56	0.33
GID4_E237A	NP_001020471.2	RAB12	4|3|0	7	2.33	3	0|0|0|0|0|0	1	1	1	1	1	-0.61	23.33	0
GID4_E237A	NP_057439.2	DDX47	7|16|12	35	11.67	3	5|7|4|5|0|4	0.55	0.96	0.55	0.96	0.55	-8.53	2.22	0.07
GID4_E237A	NP_057479.2	HACD3	10|11|11	32	10.67	3	3|8|4|4|4|4	0.1	0.1	0.1	0.1	0.1	-3.57	2.13	0.27
GID4_E237A	NP_060102.1	CDKN2AIP	9|16|17	42	14	3	6|7|7|11|4|7	0.01	0.01	0.01	0.01	0.01	-15.31	1.75	0.31
GID4_E237A	NP_060225.4	NSUN2	23|34|37	94	31.33	3	8|23|7|16|6|16	0	0	0	0	0	-22.69	1.99	0.36
GID4_E237A	NP_060238.3	LRRC40	21|34|28	83	27.67	3	10|21|9|12|13|8	0.01	0.01	0.01	0.01	0.01	-19.41	1.98	0.32
GID4_E237A	NP_060268.2	YTHDF1	19|25|23	67	22.33	3	11|13|8|16|6|10	0	0	0	0	0	-16.88	1.79	0.37
GID4_E237A	NP_001166299.1	YTHDF2	6|8|9	23	7.67	3	0|4|0|0|0|0	0.97	0.97	0.97	0.97	0.97	2.42	7.67	0.01
GID4_E237A	NP_060318.4	FAM120C	5|11|11	27	9	3	0|0|0|0|0|0	1	1	1	1	1	9.2	90	0
GID4_E237A	NP_001243461.1	MSTO1	14|20|17	51	17	3	3|11|2|2|6|3	0.77	0.93	0.77	0.93	0.77	-2.04	2.96	0.04
GID4_E237A	NP_060592.2	DARS2	12|12|23	47	15.67	3	3|8|0|3|3|4	0.82	1	0.82	1	0.82	0.58	3.48	0.03
GID4_E237A	NP_060654.1	ARL8B	2|4|5	11	3.67	3	0|2|0|0|0|0	0.96	0.97	0.96	0.97	0.96	1.05	7.33	0.01
GID4_E237A	NP_060668.2	DNAJC11	6|9|8	23	7.67	3	0|7|0|0|0|3	0.77	0.82	0.77	0.82	0.77	-0.49	3.07	0.04
GID4_E237A	NP_060831.2	AGPAT5	2|6|5	13	4.33	3	0|0|0|0|0|0	1	1	1	1	1	3.93	43.33	0
GID4_E237A	NP_060918.2	CAND1	40|57|58	155	51.67	3	24|34|17|31|26|33	0	0	0	0	0	-51.59	1.67	0.44
GID4_E237A	NP_060919.3	UBAP2	15|19|22	56	18.67	3	8|13|4|11|6|10	0	0	0	0	0	-15.53	1.78	0.34
GID4_E237A	NP_060945.2	TMEM165	4|4|5	13	4.33	3	3|2|0|0|0|3	0.32	0.46	0.32	0.46	0.32	-1.48	2.17	0.23
GID4_E237A	NP_061832.2	DAZAP1	6|8|8	22	7.33	3	4|5|3|5|3|7	0	0	0	0	0	-9.96	1.4	0.35
GID4_E237A	NP_061862.1	RBM27	22|24|20	66	22	3	12|15|9|14|10|15	0	0	0	0	0	-20.66	1.57	0.41
GID4_E237A	NP_061955.1	DDX56	11|17|17	45	15	3	0|12|5|2|5|0	0.41	0.41	0.41	0.41	0.41	-5.76	2.5	0.21
GID4_E237A	NP_001317433.1	ALG1	2|8|10	20	6.67	3	0|3|0|0|3|0	0.97	0.99	0.97	0.99	0.97	-2.26	4.44	0.01
GID4_E237A	NP_062535.2	YLPM1	27|27|25	79	26.33	3	4|20|6|8|9|7	0.01	0.01	0.01	0.01	0.01	-6.44	2.39	0.31
GID4_E237A	NP_064507.3	KCMF1	7|11|7	25	8.33	3	2|7|4|4|4|6	0.02	0.04	0.02	0.04	0.02	-8.53	1.59	0.3
GID4_E237A	NP_064551.3	MCCC1	33|47|50	130	43.33	3	20|20|12|27|18|24	0	0	0	0	0	-32.8	1.9	0.38
GID4_E237A	NP_065134.1	NUP107	9|8|7	24	8	3	0|6|4|4|5|4	0.01	0.02	0.01	0.02	0.01	-6.8	1.68	0.31
GID4_E237A	NP_065750.1	GATAD2B	5|5|6	16	5.33	3	0|4|3|0|3|0	0.26	0.38	0.26	0.38	0.26	-1.83	2.13	0.24
GID4_E237A	NP_001287875.1	GATAD2A	2|5|4	11	3.67	3	0|0|0|0|0|0	1	1	1	1	1	3.93	36.67	0
GID4_E237A	NP_065823.1	NUFIP2	7|7|5	19	6.33	3	5|10|4|11|4|6	0	0	0	0	0	-21.55	0.79	0.42
GID4_E237A	NP_065987.1	DDX55	2|3|4	9	3	3	0|0|0|0|0|0	1	1	1	1	1	3.93	30	0
GID4_E237A	NP_066299.2	MYL6	11|21|14	46	15.33	3	0|8|3|5|2|6	0.75	1	0.75	1	0.75	-3.91	2.79	0.04
GID4_E237A	NP_066357.2	RPL36A	5|8|0	13	4.33	3	0|0|0|0|0|0	1	1	1	1	1	-0.61	43.33	0
GID4_E237A	NP_000992.1	RPL36AL	5|9|6	20	6.67	3	6|6|0|5|2|5	0	0	0	0	0	-12.3	1.21	0.35
GID4_E237A	NP_066952.1	PPA1	10|15|13	38	12.67	3	3|8|3|3|2|4	0.92	0.98	0.92	0.98	0.92	-1.93	2.81	0.01
GID4_E237A	NP_066997.3	CCAR2	14|18|21	53	17.67	3	5|9|5|4|7|4	0.93	1	0.93	1	0.93	-3.29	2.72	0.01
GID4_E237A	NP_067067.1	RRAGD	2|0|0	2	0.67	3	0|0|0|0|0|0	0.49	0.98	0.49	0.98	0.49	-0.61	6.67	0.15
GID4_E237A	NP_068817.1	SEC24A	5|6|5	16	5.33	3	0|7|0|0|5|0	0.09	0.13	0.09	0.13	0.09	-3.01	1.78	0.27
GID4_E237A	NP_001036199.1	SEC24B	3|2|4	9	3	3	0|0|0|0|0|0	1	1	1	1	1	3.93	30	0
GID4_E237A	NP_071375.1	CHTF18	4|12|13	29	9.67	3	0|4|0|0|0|0	0.99	0.99	0.99	0.99	0.99	1.57	9.67	0
GID4_E237A	NP_071415.1	MCCC2	39|54|57	150	50	3	21|30|22|26|21|26	0	0	0	0	0	-35.69	1.92	0.39
GID4_E237A	NP_071741.2	NCAPG	9|10|12	31	10.33	3	4|13|4|5|6|4	0	0	0	0	0	-11.51	1.48	0.36
GID4_E237A	NP_071761.1	TFB2M	8|12|13	33	11	3	2|4|2|7|0|2	0.93	0.96	0.93	0.96	0.93	-2.15	2.93	0.01
GID4_E237A	NP_071896.8	NOC3L	7|4|8	19	6.33	3	0|0|0|0|0|0	1	1	1	1	1	7.52	63.33	0
GID4_E237A	NP_073153.1	ANAPC1	3|11|8	22	7.33	3	0|3|0|0|0|0	0.99	0.99	0.99	0.99	0.99	1.37	9.78	0
GID4_E237A	NP_073585.8	TNS3	12|18|18	48	16	3	4|6|0|8|0|4	0.99	0.99	0.99	0.99	0.99	-2.6	2.91	0
GID4_E237A	NP_073617.1	RMND5A	9|9|10	28	9.33	3	0|0|0|0|0|0	1	1	1	1	1	15.58	93.33	0
GID4_E237A	NP_075068.2	NOL6	7|8|3	18	6	3	0|2|0|0|0|0	1	1	1	1	1	1.96	12	0
GID4_E237A	NP_076950.1	DDX50	6|7|10	23	7.67	3	0|3|0|0|0|0	0.98	0.99	0.98	0.99	0.98	3.05	10.22	0
GID4_E237A	NP_076957.3	GID4	32|55|51	138	46	3	0|0|0|0|0|0	1	1	1	1	1	49.64	460	0
GID4_E237A	NP_077005.2	WDR18	9|10|7	26	8.67	3	0|7|0|3|0|3	0.61	0.7	0.61	0.7	0.61	-1.79	2.67	0.06
GID4_E237A	NP_077718.3	NDUFS7	6|6|6	18	6	3	0|3|3|3|0|4	0.05	0.05	0.05	0.05	0.05	-3.02	1.85	0.28
GID4_E237A	NP_078796.2	MAIP1	4|5|7	16	5.33	3	2|5|5|3|5|2	0	0	0	0	0	-10.23	1.19	0.34
GID4_E237A	NP_078822.3	RNF219	9|13|14	36	12	3	11|8|7|13|7|12	0	0	0	0	0	-25.95	1.09	0.42
GID4_E237A	NP_078930.3	NOL9	3|6|6	15	5	3	0|0|0|0|0|0	1	1	1	1	1	5.78	50	0
GID4_E237A	NP_078938.2	NAT10	46|66|66	178	59.33	3	17|38|17|25|20|22	0	0	0	0	0	-29.08	2.26	0.37
GID4_E237A	NP_079033.4	EHMT1	5|14|13	32	10.67	3	0|2|0|0|0|0	1	1	1	1	1	3.57	21.33	0
GID4_E237A	NP_079038.2	ZNF552	3|10|12	25	8.33	3	0|0|0|2|0|0	1	1	1	1	1	1.96	16.67	0
GID4_E237A	NP_001136027.1	COQ8B	7|11|16	34	11.33	3	0|4|0|2|0|2	1	1	1	1	1	2.11	5.67	0
GID4_E237A	NP_079160.1	L2HGDH	3|4|6	13	4.33	3	0|2|0|0|0|2	0.91	0.98	0.91	0.98	0.91	0.53	4.33	0.02
GID4_E237A	NP_079353.3	TOE1	8|7|9	24	8	3	0|8|0|4|3|3	0.02	0.04	0.02	0.04	0.02	-5.93	1.78	0.29
GID4_E237A	NP_079461.2	TANC2	4|5|10	19	6.33	3	0|0|0|0|0|0	1	1	1	1	1	7.52	63.33	0
GID4_E237A	NP_079479.1	WDCP	8|15|9	32	10.67	3	0|7|0|3|0|0	0.89	0.97	0.89	0.97	0.89	0.97	4.27	0.02
GID4_E237A	NP_109587.1	MAP2K2	9|8|8	25	8.33	3	0|8|2|3|0|4	0.05	0.07	0.05	0.07	0.05	-3.77	1.96	0.28
GID4_E237A	NP_110379.2	TCP1	44|64|70	178	59.33	3	32|51|34|39|41|35	0	0	0	0	0	-82.66	1.43	0.45
GID4_E237A	NP_112598.3	EPPK1	115|156|170	441	147	3	72|138|76|87|85|98	0	0	0	0	0	-192.66	1.44	0.46
GID4_E237A	NP_000436.2	PLEC	66|83|81	230	76.67	3	48|126|75|63|83|63	0	0	0	0	0	-211.61	0.88	0.46
GID4_E237A	NP_113651.4	HSDL1	7|7|5	19	6.33	3	0|3|0|0|0|0	0.97	0.97	0.97	0.97	0.97	2.54	8.44	0.01
GID4_E237A	NP_004492.2	HNRNPU	40|56|55	151	50.33	3	13|43|23|17|23|20	0	0	0	0	0	-39.34	1.85	0.43
GID4_E237A	NP_115690.3	COQ5	2|3|0	5	1.67	3	0|2|0|0|0|0	0.81	0.88	0.81	0.88	0.81	-2.14	3.33	0.03
GID4_E237A	NP_115700.1	NTPCR	3|4|6	13	4.33	3	0|0|0|0|0|0	1	1	1	1	1	5.78	43.33	0
GID4_E237A	NP_116045.2	DHX37	5|14|13	32	10.67	3	0|6|0|0|0|0	0.98	0.98	0.98	0.98	0.98	1.31	7.11	0.01
GID4_E237A	NP_116231.2	TMEM209	11|13|14	38	12.67	3	0|12|9|3|6|3	0	0	0	0	0	-10.64	1.69	0.35
GID4_E237A	NP_001267718.1	SURF4	12|17|16	45	15	3	10|9|9|9|7|8	0	0	0	0	0	-15.4	1.62	0.37
GID4_E237A	NP_056375.2	OPA1	32|34|33	99	33	3	6|20|16|8|7|10	0.01	0.01	0.01	0.01	0.01	-6.06	2.44	0.31
GID4_E237A	NP_573566.2	LRPPRC	12|18|28	58	19.33	3	4|11|5|7|0|7	0.6	1	0.6	1	0.6	-9.35	2.58	0.06
GID4_E237A	NP_001308099.1	TECR	16|21|30	67	22.33	3	7|19|13|9|12|8	0	0.01	0	0.01	0	-23.66	1.69	0.33
GID4_E237A	NP_612639.2	TAF8	2|4|3	9	3	3	0|0|0|2|0|0	0.91	0.94	0.91	0.94	0.91	1.05	6	0.01
GID4_E237A	NP_644670.1	EHD4	4|6|4	14	4.67	3	0|3|0|0|0|0	0.92	0.95	0.92	0.95	0.92	1.99	6.22	0.01
GID4_E237A	NP_689929.2	PATL1	14|22|17	53	17.67	3	4|6|0|7|2|6	0.97	1	0.97	1	0.97	-0.84	3.07	0.01
GID4_E237A	NP_690866.1	TIPRL	4|7|2	13	4.33	3	0|5|0|0|0|0	0.84	0.92	0.84	0.92	0.84	-0.84	3.47	0.03
GID4_E237A	NP_001672.1	ATP2A2	26|38|40	104	34.67	3	16|25|14|14|11|19	0	0	0	0	0	-27.86	1.87	0.37
GID4_E237A	NP_733821.1	LMNA	42|55|64	161	53.67	3	21|46|31|27|27|30	0	0	0	0	0	-57.49	1.6	0.44
GID4_E237A	NP_005564.1	LMNB1	9|11|10	30	10	3	5|11|12|5|5|8	0	0	0	0	0	-18.88	1.11	0.41
GID4_E237A	NP_116126.3	LMNB2	3|0|6	9	3	3	0|0|0|0|0|0	1	1	1	1	1	-0.61	30	0
GID4_E237A	NP_787050.6	PAN3	5|3|2	10	3.33	3	0|0|0|0|0|0	1	1	1	1	1	3.93	33.33	0
GID4_E237A	NP_821133.1	TUBB	135|214|234	583	194.33	3	79|144|84|111|94|99	0	0	0	0	0	-200.05	1.74	0.46
GID4_E237A	NP_006079.1	TUBB4B	124|210|229	563	187.67	3	74|136|77|105|89|91	0	0	0	0	0	-191.74	1.78	0.46
GID4_E237A	NP_001276052.1	TUBB4A	115|0|0	115	38.33	3	0|0|0|0|79|0	0.49	0.98	0.49	0.98	0.49	-84.57	1.94	0.15
GID4_E237A	NP_821080.1	TUBB2B	110|0|0	110	36.67	3	0|121|72|97|84|81	0	0	0	0	0	-427.31	0.38	0.46
GID4_E237A	NP_006077.2	TUBB3	86|129|133	348	116	3	53|85|52|67|58|57	0	0	0	0	0	-111.75	1.74	0.45
GID4_E237A	NP_001290453.1	TUBB6	53|99|95	247	82.33	3	35|61|34|49|40|38	0	0	0	0	0	-88.79	1.75	0.44
GID4_E237A	NP_858058.1	OGT	15|24|24	63	21	3	5|11|6|10|5|9	0.79	0.79	0.79	0.79	0.79	-10.37	2.33	0.04
GID4_E237A	NP_859069.2	ASPHD1	2|4|3	9	3	3	0|0|0|0|0|0	1	1	1	1	1	3.93	30	0
GID4_E237A	NP_892021.1	ZNF326	28|45|46	119	39.67	3	20|42|21|15|21|19	0	0	0	0	0	-50.57	1.53	0.44
GID4_E237A	NP_001265875.1	SEC13	7|13|14	34	11.33	3	2|5|3|3|3|0	1	1	1	1	1	-2.52	3.24	0
GID4_E237A	NP_938148.1	GANAB	19|22|25	66	22	3	0|18|9|5|6|9	0	0.01	0	0.01	0	-10.72	2.1	0.32
GID4_E237A	NP_942133.1	ACACA	155|231|224	610	203.33	3	98|121|63|109|72|125	0	0	0	0	0	-176.02	1.8	0.45
GID4_E237A	NP_001084.3	ACACB	18|33|24	75	25	3	0|0|0|10|0|0	0.99	1	0.99	1	0.99	3.47	10	0
GID4_E237A	NP_942595.1	BMP2K	9|11|8	28	9.33	3	0|7|0|0|0|2	0.9	0.93	0.9	0.93	0.9	1.46	4.15	0.02
GID4_E237A	NP_001136175.1	FAM111B	2|3|2	7	2.33	3	0|4|0|0|0|0	0.59	0.71	0.59	0.71	0.59	-0.11	2.33	0.06
GID4_E237A	NP_996994.1	RNF216	6|6|10	22	7.33	3	0|0|0|0|0|0	1	1	1	1	1	10.84	73.33	0
GID4_E237A	NP_998814.1	SFXN4	4|5|5	14	4.67	3	0|4|0|0|0|0	0.88	0.88	0.88	0.88	0.88	1.57	4.67	0.02
GID4_E237A	XP_005250783.1	POM121	14|12|20	46	15.33	3	5|11|4|5|6|5	0.49	0.97	0.49	0.97	0.49	-6.78	2.27	0.15
GID4_E237A	NP_001092885.2	POM121C	14|12|18	44	14.67	3	0|0|0|0|0|0	1	1	1	1	1	20.19	146.67	0
GID4_E237A	NP_001427.2	FBL	16|18|18	52	17.33	3	5|14|9|7|7|9	0	0	0	0	0	-11.57	1.78	0.37
GID4_E237A	XP_005266228.1	FBRSL1	8|9|11	28	9.33	3	2|2|0|3|0|0	1	1	1	1	1	4.13	5.33	0
GID4_E237A	XP_006713627.1	ARMC8	19|24|27	70	23.33	3	0|0|0|0|0|0	1	1	1	1	1	30.66	233.33	0
GID4_E237A	NP_002645.3	PKM	88|141|152	381	127	3	56|114|63|64|65|64	0	0	0	0	0	-142.68	1.65	0.45
GID4_E237A	XP_016871476.1	LARP4B	3|0|4	7	2.33	3	0|3|0|0|0|0	0.84	0.88	0.84	0.88	0.84	-3.19	3.11	0.03
GID4_E237A	YP_003024029.1	COX2	2|4|5	11	3.67	3	2|4|3|2|4|3	0	0.01	0	0.01	0	-9.74	1.05	0.33
GID4_E237A	NP_000970.1	RPL18	4|8|12	24	8	3	4|5|4|4|3|4	0.42	0.81	0.42	0.81	0.42	-9.34	1.88	0.21
GID4_E237A	NP_001018088.1	FPGS	2|5|2	9	3	3	0|0|0|0|0|0	0.99	1	0.99	1	0.99	3.93	30	0
GID4_E237A	NP_001026866.1	PLD3	2|0|3	5	1.67	3	0|0|0|0|0|0	0.99	1	0.99	1	0.99	-0.61	16.67	0
GID4_E237A	NP_001032728.1	PARL	4|4|3	11	3.67	3	0|0|0|0|0|0	1	1	1	1	1	5.78	36.67	0
GID4_E237A	NP_001034558.2	MARK2	2|7|6	15	5	3	0|2|0|0|0|0	0.99	0.99	0.99	0.99	0.99	1.05	10	0
GID4_E237A	NP_001092755.1	PTMA	2|0|0	2	0.67	3	5|0|4|3|4|5	0	0	0	0	0	-18.74	0.15	0.46
GID4_E237A	NP_001122388.1	TOMM40	4|5|6	15	5	3	0|4|2|0|0|0	0.8	0.85	0.8	0.85	0.8	0.23	3.33	0.03
GID4_E237A	NP_001124437.1	SUN1	2|3|6	11	3.67	3	0|9|0|0|0|0	0.34	0.61	0.34	0.61	0.34	-4.28	1.63	0.23
GID4_E237A	NP_001128659.1	AGFG1	2|4|3	9	3	3	0|2|0|0|0|0	0.91	0.94	0.91	0.94	0.91	1.05	6	0.01
GID4_E237A	NP_001171724.1	PEX11B	3|4|4	11	3.67	3	0|0|0|0|0|0	1	1	1	1	1	5.78	36.67	0
GID4_E237A	NP_001231800.1	DAB2	3|5|6	14	4.67	3	4|2|0|5|0|3	0.01	0.02	0.01	0.02	0.01	-8.16	1.33	0.31
GID4_E237A	NP_001243385.1	INTS11	4|4|2	10	3.33	3	0|0|0|0|0|0	1	1	1	1	1	3.93	33.33	0
GID4_E237A	NP_001254507.1	TOR1AIP1	3|0|4	7	2.33	3	0|5|0|0|0|3	0.16	0.24	0.16	0.24	0.16	-7.39	1.17	0.25
GID4_E237A	NP_001273145.1	GTPBP2	2|2|0	4	1.33	3	0|0|0|0|0|0	0.98	0.98	0.98	0.98	0.98	-0.61	13.33	0
GID4_E237A	NP_002686.2	POLR2E	3|4|3	10	3.33	3	0|6|2|0|0|0	0.18	0.26	0.18	0.26	0.18	-2.22	1.67	0.25
GID4_E237A	NP_001922.2	DLAT	5|8|4	17	5.67	3	2|5|0|0|0|0	0.77	0.91	0.77	0.91	0.77	-0.38	3.24	0.04
GID4_E237A	NP_002544.1	ORC5	2|3|5	10	3.33	3	0|0|0|2|0|0	0.92	0.97	0.92	0.97	0.92	1.05	6.67	0.01
GID4_E237A	NP_002705.2	PPP1R10	3|6|9	18	6	3	0|0|0|0|0|0	1	1	1	1	1	5.78	60	0
GID4_E237A	NP_005724.1	KIF20A	3|9|11	23	7.67	3	0|8|0|0|2|0	0.87	0.91	0.87	0.91	0.87	-3.79	3.07	0.02
GID4_E237A	NP_006451.1	HEXIM1	2|2|2	6	2	3	0|0|0|0|0|0	0.98	0.98	0.98	0.98	0.98	3.93	20	0
GID4_E237A	NP_009200.2	STXBP3	5|4|4	13	4.33	3	0|2|0|0|0|0	0.96	0.97	0.96	0.97	0.96	2.8	8.67	0.01
GID4_E237A	NP_064520.2	WRNIP1	2|3|2	7	2.33	3	0|0|0|0|0|0	0.99	1	0.99	1	0.99	3.93	23.33	0
GID4_E237A	NP_076997.1	TMEM109	2|0|2	4	1.33	3	0|0|0|0|0|0	0.98	0.98	0.98	0.98	0.98	-0.61	13.33	0
GID4_E237A	NP_000048.1	BLM	2|7|6	15	5	3	0|8|0|0|0|0	0.77	0.82	0.77	0.82	0.77	-3.38	2.5	0.04
GID4_E237A	NP_000166.2	GPI	2|3|4	9	3	3	0|2|4|2|0|3	0.01	0.02	0.01	0.02	0.01	-6.99	1.09	0.31
GID4_E237A	NP_001009814.1	VWA8	6|5|6	17	5.67	3	0|3|0|0|0|0	0.95	0.95	0.95	0.95	0.95	2.54	7.56	0.01
GID4_E237A	NP_001036214.1	STAG2	4|7|6	17	5.67	3	0|0|0|0|0|0	1	1	1	1	1	7.52	56.67	0
GID4_E237A	NP_001036816.1	TPM3	2|9|8	19	6.33	3	0|0|0|0|0|0	1	1	1	1	1	3.93	63.33	0
GID4_E237A	NP_001180308.1	UCKL1	2|0|0	2	0.67	3	0|0|0|0|0|0	0.49	0.98	0.49	0.98	0.49	-0.61	6.67	0.15
GID4_E237A	NP_001186231.1	CNOT2	3|2|3	8	2.67	3	0|6|0|3|0|0	0.04	0.04	0.04	0.04	0.04	-4.71	1.19	0.28
GID4_E237A	NP_001231.2	CCNT1	2|5|7	14	4.67	3	0|4|0|0|2|0	0.83	0.91	0.83	0.91	0.83	-2.14	3.11	0.03
GID4_E237A	NP_001231931.1	NFIC	2|3|3	8	2.67	3	0|0|0|0|0|0	1	1	1	1	1	3.93	26.67	0
GID4_E237A	NP_001251503.1	KIF18B	4|3|3	10	3.33	3	0|6|0|0|0|0	0.53	0.65	0.53	0.65	0.53	-0.34	2.22	0.07
GID4_E237A	NP_001333826.1	EGFR	2|8|8	18	6	3	0|0|0|0|0|0	1	1	1	1	1	3.93	60	0
GID4_E237A	NP_001334985.1	CXCR4	4|0|0	4	1.33	3	0|0|0|0|0|0	0.5	1	0.5	1	0.5	-0.61	13.33	0.09
GID4_E237A	NP_001654.1	ARF6	3|7|0	10	3.33	3	0|2|0|0|0|2	0.81	0.99	0.81	0.99	0.81	-3.6	3.33	0.03
GID4_E237A	NP_006127.1	CAPZA2	3|9|9	21	7	3	0|8|0|0|0|0	0.91	0.91	0.91	0.91	0.91	-1.84	3.5	0.02
GID4_E237A	NP_009207.2	CBX3	2|3|3	8	2.67	3	0|0|0|0|3|0	0.8	0.8	0.8	0.8	0.8	0.54	3.56	0.03
GID4_E237A	NP_077271.1	DERL1	4|2|4	10	3.33	3	0|4|3|3|2|2	0.01	0.01	0.01	0.01	0.01	-7.82	1.11	0.32
GID4_E237A	NP_598001.1	NEK7	4|0|0	4	1.33	3	0|0|0|0|0|0	0.5	1	0.5	1	0.5	-0.61	13.33	0.09
GID4_E237A	NP_997176.1	MBNL1	5|6|5	16	5.33	3	0|3|0|2|0|0	0.88	0.92	0.88	0.92	0.88	1.72	4.27	0.02
GID4_E237A	NP_000427.1	OXCT1	2|4|3	9	3	3	0|5|0|0|0|0	0.67	0.76	0.67	0.76	0.67	-0.84	2.4	0.05
GID4_E237A	NP_001009.1	RPS15	2|3|9	14	4.67	3	0|0|0|0|0|0	1	1	1	1	1	3.93	46.67	0
GID4_E237A	NP_001157616.1	CHAMP1	2|15|11	28	9.33	3	0|4|0|2|0|2	1	1	1	1	1	-4.27	4.67	0
GID4_E237A	NP_060606.3	ASPM	2|0|4	6	2	3	0|24|5|0|11|0	0	0	0	0	0	-41.98	0.2	0.46
GID4_E237A	NP_001278907.1	NOP14	3|2|0	5	1.67	3	0|0|0|0|0|0	0.99	1	0.99	1	0.99	-0.61	16.67	0
GID4_E237A	NP_003290.1	HSP90B1	3|7|8	18	6	3	0|0|0|0|0|0	1	1	1	1	1	5.78	60	0
GID4_E237A	NP_004979.3	MAGEA1	3|4|4	11	3.67	3	0|4|0|5|0|2	0.02	0.02	0.02	0.02	0.02	-5.3	1.33	0.3
GID4_E237A	NP_008937.1	NUDT21	2|5|8	15	5	3	0|0|0|0|0|0	1	1	1	1	1	3.93	50	0
GID4_E237A	NP_060850.2	DDX28	5|4|5	14	4.67	3	0|0|0|0|0|0	1	1	1	1	1	7.52	46.67	0
GID4_E237A	NP_064508.3	TM9SF3	3|5|5	13	4.33	3	0|3|0|0|0|0	0.93	0.93	0.93	0.93	0.93	1.37	5.78	0.01
GID4_E237A	NP_068598.1	FASTKD5	2|5|4	11	3.67	3	0|0|0|0|0|0	1	1	1	1	1	3.93	36.67	0
GID4_E237A	NP_001275996.1	HELLS	3|6|6	15	5	3	0|2|0|0|0|0	0.99	0.99	0.99	0.99	0.99	1.96	10	0
GID4_E237A	NP_004468.1	FRG1	2|6|6	14	4.67	3	0|2|0|0|0|0	0.99	0.99	0.99	0.99	0.99	1.05	9.33	0
GID4_E237A	NP_001239579.1	RDH11	2|3|5	10	3.33	3	0|0|0|0|2|0	0.92	0.97	0.92	0.97	0.92	1.05	6.67	0.01
GID4_E237A	NP_057688.2	KDM3B	4|13|9	26	8.67	3	0|4|0|0|0|0	0.98	0.99	0.98	0.99	0.98	1.57	8.67	0
GID4_E237A	P02769	ALB	2|4|5	11	3.67	3	0|3|18|0|0|0	0	0	0	0	0	-15.4	0.7	0.38
GID4_E237A	NP_001035526.1	YARS2	2|4|5	11	3.67	3	0|0|0|3|0|0	0.9	0.93	0.9	0.93	0.9	0.54	4.89	0.02
GID4_E237A	NP_060221.2	SMPD4	2|6|7	15	5	3	0|7|0|0|0|0	0.84	0.87	0.84	0.87	0.84	-2.49	2.86	0.03
GID4_E237A	NP_001316064.1	DYNC1LI1	4|3|4	11	3.67	3	0|6|0|2|2|0	0.05	0.05	0.05	0.05	0.05	-4.22	1.47	0.28
GID4_E237A	NP_008986.2	POLR3A	4|6|5	15	5	3	0|0|0|0|0|0	1	1	1	1	1	7.52	50	0
GID4_E237A	NP_056474.2	RSL1D1	2|3|7	12	4	3	0|5|3|0|0|0	0.44	0.8	0.44	0.8	0.44	-3.87	2	0.2
GID4_E237A	NP_001243125.1	ARAF	3|4|6	13	4.33	3	0|0|0|0|0|0	1	1	1	1	1	5.78	43.33	0
GID4_E237A	NP_001258558.1	MEF2D	2|0|3	5	1.67	3	0|0|0|0|0|0	0.99	1	0.99	1	0.99	-0.61	16.67	0
GID4_E237A	NP_001269877.1	JMJD1C	4|3|5	12	4	3	0|10|0|0|0|0	0.19	0.26	0.19	0.26	0.19	-3.49	1.6	0.25
GID4_E237A	NP_001317418.1	ANAPC5	3|4|7	14	4.67	3	0|0|0|0|0|0	1	1	1	1	1	5.78	46.67	0
GID4_E237A	NP_002446.3	MTX1	2|3|3	8	2.67	3	0|0|0|0|0|0	1	1	1	1	1	3.93	26.67	0
GID4_E237A	NP_001161093.1	ATXN10	2|7|4	13	4.33	3	0|2|0|0|0|0	0.97	0.99	0.97	0.99	0.97	1.05	8.67	0.01
GID4_E237A	NP_001231867.1	TXN	2|3|2	7	2.33	3	0|0|3|2|0|2	0.08	0.12	0.08	0.12	0.08	-3.42	1.33	0.27
GID4_E237A	NP_005819.3	DCAF7	4|4|6	14	4.67	3	0|0|0|0|0|0	1	1	1	1	1	7.52	46.67	0
GID4_E237A	NP_001041683.1	SCYL1	3|8|10	21	7	3	0|3|2|0|0|0	0.99	0.99	0.99	0.99	0.99	-0.17	5.6	0
GID4_E237A	NP_001308632.1	NCOA2	3|0|0	3	1	3	0|0|0|0|0|0	0.5	1	0.5	1	0.5	-0.61	10	0.11
GID4_E237A	NP_000173.2	HADHA	5|3|8	16	5.33	3	0|0|0|0|0|0	1	1	1	1	1	5.78	53.33	0
GID4_E237A	NP_000378.1	SLC25A20	2|5|4	11	3.67	3	0|0|0|0|0|0	1	1	1	1	1	3.93	36.67	0
GID4_E237A	NP_003840.2	SUCLG1	4|6|5	15	5	3	0|4|0|0|0|0	0.9	0.92	0.9	0.92	0.9	1.57	5	0.02
GID4_E237A	NP_001258356.1	EMC1	5|7|4	16	5.33	3	0|2|0|0|0|0	0.98	0.99	0.98	0.99	0.98	2.8	10.67	0
GID4_E237A	NP_006561.1	RRAGA	2|0|0	2	0.67	3	0|0|0|0|0|0	0.49	0.98	0.49	0.98	0.49	-0.61	6.67	0.15
GID4_E237A	NP_001230808.1	TRA2B	3|3|3	9	3	3	0|0|2|0|0|0	0.88	0.88	0.88	0.88	0.88	1.96	6	0.02
GID4_E237A	NP_001269104.1	CLPTM1	2|0|0	2	0.67	3	0|0|0|0|0|0	0.49	0.98	0.49	0.98	0.49	-0.61	6.67	0.15
GID4_E237A	NP_001336299.1	SETD2	5|4|4	13	4.33	3	0|3|0|0|0|0	0.9	0.93	0.9	0.93	0.9	1.99	5.78	0.02
GID4_E237A	NP_005111.2	MED12	3|5|9	17	5.67	3	0|6|0|0|0|0	0.86	0.94	0.86	0.94	0.86	-0.34	3.78	0.02
GID4_E237A	NP_037397.2	VPS51	2|5|7	14	4.67	3	0|4|0|2|0|0	0.83	0.91	0.83	0.91	0.83	-2.14	3.11	0.03
GID4_E237A	NP_663729.1	ATPAF2	2|4|5	11	3.67	3	0|0|0|0|0|0	1	1	1	1	1	3.93	36.67	0
GID4_E237A	NP_001128496.1	PDHX	3|5|6	14	4.67	3	0|0|0|0|0|0	1	1	1	1	1	5.78	46.67	0
GID4_E237A	NP_001254739.1	EIF6	2|0|2	4	1.33	3	0|3|0|0|0|0	0.63	0.63	0.63	0.63	0.63	-3.19	1.78	0.06
GID4_E237A	NP_001298240.1	VKORC1	2|0|2	4	1.33	3	0|2|0|0|0|0	0.74	0.74	0.74	0.74	0.74	-2.14	2.67	0.04
GID4_E237A	NP_064632.2	COQ8A	3|3|5	11	3.67	3	0|0|0|0|0|0	1	1	1	1	1	5.78	36.67	0
GID4_E237A	NP_001182122.1	NASP	4|5|3	12	4	3	0|3|0|0|0|0	0.9	0.93	0.9	0.93	0.9	1.37	5.33	0.02
GID4_E237A	NP_001229488.1	MAP4K4	3|5|7	15	5	3	0|0|0|0|0|0	1	1	1	1	1	5.78	50	0
GID4_E237A	NP_001303991.1	WDR77	2|4|3	9	3	3	0|0|0|0|0|0	1	1	1	1	1	3.93	30	0
GID4_E237A	NP_060060.3	ZC3H7B	4|0|5	9	3	3	0|3|0|0|0|0	0.9	0.93	0.9	0.93	0.9	-3.19	4	0.02
GID4_E237A	NP_060853.3	WDR33	5|11|8	24	8	3	0|0|0|0|0|0	1	1	1	1	1	9.2	80	0
GID4_E237A	NP_000980.1	RPL30	4|11|17	32	10.67	3	0|0|0|0|0|0	1	1	1	1	1	7.52	106.67	0
GID4_E237A	NP_001138829.1	SIN3A	2|0|0	2	0.67	3	0|0|0|0|0|0	0.49	0.98	0.49	0.98	0.49	-0.61	6.67	0.15
GID4_E237A	NP_006741.1	SNTB2	3|3|5	11	3.67	3	0|2|0|0|0|0	0.92	0.97	0.92	0.97	0.92	1.96	7.33	0.01
GID4_E237A	NP_006819.2	ASCC3	4|6|10	20	6.67	3	0|6|0|0|0|0	0.91	0.95	0.91	0.95	0.91	0.61	4.44	0.02
GID4_E237A	NP_742034.1	RDH10	2|0|0	2	0.67	3	0|0|0|0|0|0	0.49	0.98	0.49	0.98	0.49	-0.61	6.67	0.15
GID4_E237A	NP_005266.2	GNL1	3|6|7	16	5.33	3	0|4|0|0|2|0	0.88	0.91	0.88	0.91	0.88	-0.82	3.56	0.02
GID4_E237A	NP_001295248.1	CHD9	5|10|11	26	8.67	3	0|0|0|0|0|0	1	1	1	1	1	9.2	86.67	0
GID4_E237A	NP_004389.2	DDX10	3|5|6	14	4.67	3	0|0|0|0|0|0	1	1	1	1	1	5.78	46.67	0
GID4_E237A	NP_001028886.1	NOP2	2|4|5	11	3.67	3	0|3|0|0|0|0	0.9	0.93	0.9	0.93	0.9	0.54	4.89	0.02
GID4_E237A	NP_001857.1	COX7B	2|2|0	4	1.33	3	0|0|0|0|0|0	0.98	0.98	0.98	0.98	0.98	-0.61	13.33	0
GID4_E237A	NP_057654.2	ERGIC2	3|0|3	6	2	3	0|0|0|0|0|0	1	1	1	1	1	-0.61	20	0
GID4_E237A	NP_001123500.1	CLK3	3|8|8	19	6.33	3	0|0|0|0|0|0	1	1	1	1	1	5.78	63.33	0
GID4_E237A	NP_001268861.1	NCAPG2	2|3|3	8	2.67	3	0|4|0|0|0|0	0.71	0.71	0.71	0.71	0.71	-0.11	2.67	0.05
GID4_E237A	NP_001092763.1	KIF4B	3|0|0	3	1	3	0|3|0|0|0|0	0.4	0.8	0.4	0.8	0.4	-3.19	1.33	0.21
GID4_E237A	NP_001243093.1	TMCO1	2|3|3	8	2.67	3	0|0|0|0|0|0	1	1	1	1	1	3.93	26.67	0
GID4_E237A	NP_001287871.1	EMSY	3|7|5	15	5	3	0|5|0|0|0|0	0.88	0.92	0.88	0.92	0.88	0.32	4	0.02
GID4_E237A	NP_001273159.1	DTL	3|2|0	5	1.67	3	0|9|0|0|0|0	0.04	0.07	0.04	0.07	0.04	-8.04	0.74	0.29
GID4_E237A	NP_005558.1	LGALS3BP	2|2|2	6	2	3	0|0|0|0|0|0	0.98	0.98	0.98	0.98	0.98	3.93	20	0
GID4_E237A	NP_071358.1	CERS2	3|8|7	18	6	3	0|0|0|0|0|0	1	1	1	1	1	5.78	60	0
GID4_E237A	NP_150093.1	PURB	2|0|0	2	0.67	3	0|3|0|0|0|0	0.32	0.63	0.32	0.63	0.32	-3.19	0.89	0.23
GID4_E237A	NP_001307894.1	HDLBP	2|5|11	18	6	3	3|15|5|5|6|4	0	0	0	0	0	-26.47	0.77	0.39
GID4_E237A	NP_001239085.1	GEMIN5	2|5|7	14	4.67	3	4|4|0|4|0|5	0	0.01	0	0.01	0	-12.61	1.1	0.33
GID4_E237A	NP_002259.1	KPNA4	5|0|0	5	1.67	3	0|0|0|0|0|0	0.5	1	0.5	1	0.5	-0.61	16.67	0.09
GID4_E237A	NP_001304095.1	SNRPG	2|0|0	2	0.67	3	0|0|0|0|0|0	0.49	0.98	0.49	0.98	0.49	-0.61	6.67	0.15
GID4_E237A	NP_001287894.1	CSRP2	3|0|2	5	1.67	3	0|0|0|0|0|0	0.99	1	0.99	1	0.99	-0.61	16.67	0
GID4_E237A	NP_054889.2	GTPBP8	2|0|3	5	1.67	3	0|0|0|0|0|0	0.99	1	0.99	1	0.99	-0.61	16.67	0
GID4_E237A	NP_000364.1	UMPS	2|2|2	6	2	3	0|2|0|0|0|0	0.74	0.74	0.74	0.74	0.74	1.05	4	0.04
GID4_E237A	NP_001257869.1	XPO6	2|7|4	13	4.33	3	0|2|0|0|0|0	0.97	0.99	0.97	0.99	0.97	1.05	8.67	0.01
GID4_E237A	NP_002787.2	PSMB4	3|2|2	7	2.33	3	0|7|6|0|7|2	0	0	0	0	0	-17.69	0.42	0.46
GID4_E237A	NP_064711.1	PDXP	3|2|2	7	2.33	3	0|0|0|0|0|0	0.99	1	0.99	1	0.99	3.93	23.33	0
GID4_E237A	NP_001243193.1	FLII	2|5|6	13	4.33	3	0|4|0|0|0|0	0.9	0.92	0.9	0.92	0.9	-0.11	4.33	0.02
GID4_E237A	NP_056289.2	SAMHD1	5|12|10	27	9	3	0|3|0|0|0|0	0.99	1	0.99	1	0.99	2.54	12	0
GID4_E237A	NP_065109.1	PNPLA2	2|0|4	6	2	3	0|0|0|0|0|0	0.99	1	0.99	1	0.99	-0.61	20	0
GID4_E237A	NP_003841.1	SUCLA2	2|2|2	6	2	3	0|0|0|0|0|0	0.98	0.98	0.98	0.98	0.98	3.93	20	0
GID4_E237A	NP_036359.3	GTPBP6	3|3|0	6	2	3	0|0|0|0|0|0	1	1	1	1	1	-0.61	20	0
GID4_E237A	NP_001171313.1	SRPRA	2|2|2	6	2	3	0|0|0|2|0|3	0.19	0.19	0.19	0.19	0.19	-1.43	1.6	0.25
GID4_E237A	NP_001276841.1	TPTEP2-CSNK1E	3|0|0	3	1	3	0|0|0|0|0|0	0.5	1	0.5	1	0.5	-0.61	10	0.11
GID4_E237A	NP_001078927.1	CTNND1	3|8|11	22	7.33	3	0|4|0|0|0|0	0.97	0.99	0.97	0.99	0.97	0.9	7.33	0.01
GID4_E237A	NP_001269831.1	TRPS1	4|5|4	13	4.33	3	0|4|0|0|0|0	0.85	0.88	0.85	0.88	0.85	1.57	4.33	0.02
GID4_E237A	NP_001036039.1	CRTC3	2|4|4	10	3.33	3	0|0|0|0|0|0	1	1	1	1	1	3.93	33.33	0
GID4_E237A	NP_001171546.1	ASNS	2|0|5	7	2.33	3	0|2|2|0|0|0	0.63	0.93	0.63	0.93	0.63	-3.6	2.33	0.06
GID4_E237A	NP_443157.1	LENG8	2|4|4	10	3.33	3	0|0|0|0|0|0	1	1	1	1	1	3.93	33.33	0
GID4_E237A	NP_001405.1	EIF2B1	2|6|5	13	4.33	3	0|0|0|0|0|0	1	1	1	1	1	3.93	43.33	0
GID4_E237A	NP_009143.1	RNF2	2|5|4	11	3.67	3	0|0|0|0|0|0	1	1	1	1	1	3.93	36.67	0
GID4_E237A	NP_001317551.1	ZNF460	4|4|6	14	4.67	3	0|5|0|0|0|0	0.82	0.89	0.82	0.89	0.82	1.14	3.73	0.03
GID4_E237A	NP_001007246.1	IFRD1	2|5|5	12	4	3	0|12|8|0|5|0	0	0	0	0	0	-20.07	0.64	0.4
GID4_E237A	NP_068756.2	EEFSEC	4|6|4	14	4.67	3	0|0|0|0|0|0	1	1	1	1	1	7.52	46.67	0
GID4_E237A	NP_919268.1	SASS6	4|0|3	7	2.33	3	0|2|0|0|0|0	0.91	0.94	0.91	0.94	0.91	-2.14	4.67	0.01
GID4_E237A	NP_065393.1	RTN4	2|4|3	9	3	3	0|3|0|0|0|0	0.84	0.88	0.84	0.88	0.84	0.54	4	0.03
GID4_E237A	NP_001231855.1	PRPF4	2|5|6	13	4.33	3	0|0|2|0|0|0	0.98	0.99	0.98	0.99	0.98	1.05	8.67	0.01
GID4_E237A	NP_001287789.1	DDX46	6|8|10	24	8	3	0|0|0|5|0|4	0.87	0.92	0.87	0.92	0.87	0.06	3.56	0.02
GID4_E237A	NP_620124.1	RHOT2	3|6|7	16	5.33	3	0|0|0|0|0|0	1	1	1	1	1	5.78	53.33	0
GID4_E237A	NP_001093139.1	HIGD1A	2|0|2	4	1.33	3	0|0|0|0|0|0	0.98	0.98	0.98	0.98	0.98	-0.61	13.33	0
GID4_E237A	NP_001289987.1	TMED4	3|6|7	16	5.33	3	0|0|0|0|0|0	1	1	1	1	1	5.78	53.33	0
GID4_E237A	NP_001338298.1	YEATS2	2|0|0	2	0.67	3	0|2|0|0|0|0	0.37	0.74	0.37	0.74	0.37	-2.14	1.33	0.22
GID4_E237A	NP_001000.2	RPS5	2|4|6	12	4	3	0|0|0|0|0|0	1	1	1	1	1	3.93	40	0
GID4_E237A	NP_060842.3	LRIF1	3|3|0	6	2	3	0|3|0|0|0|0	0.8	0.8	0.8	0.8	0.8	-3.19	2.67	0.03
GID4_E237A	NP_001332893.1	DHX29	5|6|3	14	4.67	3	2|7|0|6|4|7	0	0	0	0	0	-17.49	0.78	0.4
GID4_E237A	NP_001171657.1	PIGT	2|5|11	18	6	3	0|7|0|0|0|0	0.82	0.95	0.82	0.95	0.82	-2.49	3.43	0.03
GID4_E237A	NP_115497.4	MAGT1	2|3|2	7	2.33	3	0|0|0|0|0|0	0.99	1	0.99	1	0.99	3.93	23.33	0
GID4_E237A	NP_055872.4	MYCBP2	2|3|0	5	1.67	3	0|0|0|0|0|0	0.99	1	0.99	1	0.99	-0.61	16.67	0
GID4_E237A	NP_001035095.1	TCERG1	3|6|3	12	4	3	0|0|0|0|0|0	1	1	1	1	1	5.78	40	0
GID4_E237A	XP_016855239.1	LOC105371727	2|0|0	2	0.67	3	0|0|0|0|0|0	0.49	0.98	0.49	0.98	0.49	-0.61	6.67	0.15
GID4_E237A	XP_016855312.1	LOC107985425	2|0|0	2	0.67	3	0|0|0|0|0|0	0.49	0.98	0.49	0.98	0.49	-0.61	6.67	0.15
GID4_E237A	NP_002805.1	PSMD10	3|0|4	7	2.33	3	0|4|0|0|0|0	0.77	0.83	0.77	0.83	0.77	-3.05	2.33	0.04
GID4_E237A	NP_001291411.1	PTPN23	3|2|0	5	1.67	3	0|0|0|0|0|0	0.99	1	0.99	1	0.99	-0.61	16.67	0
GID4_E237A	NP_001265398.1	MON2	2|0|0	2	0.67	3	0|0|0|0|0|0	0.49	0.98	0.49	0.98	0.49	-0.61	6.67	0.15
GID4_E237A	NP_071900.2	NSD1	3|2|5	10	3.33	3	0|0|0|0|0|0	1	1	1	1	1	3.93	33.33	0
GID4_E237A	NP_004710.2	SCAF11	3|6|4	13	4.33	3	0|7|3|0|0|0	0.23	0.38	0.23	0.38	0.23	-3.93	1.73	0.24
GID4_E237A	NP_001281269.1	ZC3H18	3|3|3	9	3	3	0|0|0|0|0|0	1	1	1	1	1	5.78	30	0
GID4_E237A	NP_068373.1	FADS3	4|6|5	15	5	3	0|3|0|0|0|0	0.94	0.95	0.94	0.95	0.94	1.99	6.67	0.01
GID4_E237A	NP_003650.1	AGPS	2|7|5	14	4.67	3	0|3|0|2|0|0	0.9	0.96	0.9	0.96	0.9	-1.43	3.73	0.02
GID4_E237A	NP_001559.1	EIF3E	3|4|5	12	4	3	0|6|0|0|0|0	0.72	0.79	0.72	0.79	0.72	-0.34	2.67	0.05
GID4_E237A	NP_001164105.1	FUS	3|9|13	25	8.33	3	0|3|3|0|0|0	0.99	1	0.99	1	0.99	-0.92	5.56	0
GID4_E237A	XP_011523371.1	USP36	4|8|3	15	5	3	0|0|0|0|0|0	1	1	1	1	1	5.78	50	0
GID4_E237A	NP_001096137.1	PSMA4	3|5|10	18	6	3	2|11|5|0|0|2	0.01	0.02	0.01	0.02	0.01	-13.09	1.2	0.31
GID4_E237A	NP_291027.3	TRIM41	2|0|2	4	1.33	3	0|0|0|0|0|0	0.98	0.98	0.98	0.98	0.98	-0.61	13.33	0
GID4_E237A	NP_001360.1	DNAH5	4|0|0	4	1.33	3	0|0|0|0|0|0	0.5	1	0.5	1	0.5	-0.61	13.33	0.09
GID4_E237A	NP_057195.2	TELO2	2|6|7	15	5	3	0|0|0|0|0|0	1	1	1	1	1	3.93	50	0
GID4_E237A	NP_001278340.1	SON	4|5|7	16	5.33	3	0|7|3|5|6|5	0	0	0	0	0	-14.77	0.93	0.38
GID4_E237A	NP_006242.5	PRKAA1	2|3|4	9	3	3	0|0|0|0|0|0	1	1	1	1	1	3.93	30	0
GID4_E237A	NP_001243755.1	PAF1	2|3|2	7	2.33	3	0|0|0|0|0|0	0.99	1	0.99	1	0.99	3.93	23.33	0
GID4_E237A	NP_000145.1	GALK1	0|2|0	2	0.67	3	0|0|0|0|0|0	0.49	0.98	0.49	0.98	0.49	-0.61	6.67	0.15
GID4_E237A	NP_000235.2	MEN1	0|2|2	4	1.33	3	0|0|0|0|0|0	0.98	0.98	0.98	0.98	0.98	-0.61	13.33	0
GID4_E237A	NP_000467.1	AK1	0|2|0	2	0.67	3	0|0|0|0|0|0	0.49	0.98	0.49	0.98	0.49	-0.61	6.67	0.15
GID4_E237A	NP_000928.1	POLR2A	0|7|4	11	3.67	3	0|12|0|0|0|0	0.2	0.37	0.2	0.37	0.2	-11.01	1.22	0.25
GID4_E237A	NP_000929.1	POLR2B	0|4|3	7	2.33	3	0|9|0|0|0|0	0.13	0.2	0.13	0.2	0.13	-8.04	1.04	0.26
GID4_E237A	NP_000983.1	RPL29	0|2|2	4	1.33	3	0|0|0|0|0|0	0.98	0.98	0.98	0.98	0.98	-0.61	13.33	0
GID4_E237A	NP_000990.1	RPL38	0|4|0	4	1.33	3	2|2|2|2|0|2	0.09	0.19	0.09	0.19	0.09	-7.83	0.67	0.27
GID4_E237A	NP_001002030.1	ECHDC1	0|4|5	9	3	3	0|0|0|0|0|0	1	1	1	1	1	-0.61	30	0
GID4_E237A	NP_001005.1	RPS10	0|3|3	6	2	3	0|0|2|0|0|0	0.88	0.88	0.88	0.88	0.88	-2.14	4	0.02
GID4_E237A	NP_001005242.2	PKP2	0|6|3	9	3	3	0|0|0|0|0|0	1	1	1	1	1	-0.61	30	0
GID4_E237A	NP_001007794.1	BUB3	0|3|4	7	2.33	3	0|0|0|0|0|0	1	1	1	1	1	-0.61	23.33	0
GID4_E237A	NP_001159756.1	CCT7	0|4|5	9	3	3	0|6|5|0|0|2	0.01	0.02	0.01	0.02	0.01	-12.97	0.92	0.31
GID4_E237A	NP_001012777.1	CTU2	0|4|0	4	1.33	3	0|0|0|0|0|0	0.5	1	0.5	1	0.5	-0.61	13.33	0.09
GID4_E237A	NP_001020413.1	IRAK1	0|3|0	3	1	3	0|0|0|0|0|0	0.5	1	0.5	1	0.5	-0.61	10	0.11
GID4_E237A	NP_001032726.1	BTF3	0|2|4	6	2	3	0|5|0|0|0|0	0.53	0.76	0.53	0.76	0.53	-4.18	1.6	0.07
GID4_E237A	NP_001036041.1	RRBP1	0|3|4	7	2.33	3	0|3|0|0|0|0	0.84	0.88	0.84	0.88	0.84	-3.19	3.11	0.03
GID4_E237A	NP_001036783.1	ELMSAN1	0|4|5	9	3	3	0|0|0|0|0|0	1	1	1	1	1	-0.61	30	0
GID4_E237A	NP_001070666.1	ATG9A	0|2|4	6	2	3	0|2|0|0|0|0	0.84	0.94	0.84	0.94	0.84	-2.14	4	0.03
GID4_E237A	NP_001070984.1	SLC39A7	0|3|4	7	2.33	3	0|0|0|0|0|0	1	1	1	1	1	-0.61	23.33	0
GID4_E237A	NP_001075019.1	THOC2	0|8|7	15	5	3	0|3|0|0|0|0	0.98	0.98	0.98	0.98	0.98	-3.19	6.67	0.01
GID4_E237A	NP_001093588.1	XRCC3	0|2|0	2	0.67	3	0|0|0|0|0|0	0.49	0.98	0.49	0.98	0.49	-0.61	6.67	0.15
GID4_E237A	NP_001098668.1	TMEM177	0|3|0	3	1	3	0|0|0|0|0|0	0.5	1	0.5	1	0.5	-0.61	10	0.11
GID4_E237A	NP_001099007.1	ZNF142	0|2|5	7	2.33	3	0|0|0|0|0|0	0.99	1	0.99	1	0.99	-0.61	23.33	0
GID4_E237A	NP_001099032.1	UBE4B	0|4|0	4	1.33	3	0|0|0|0|0|0	0.5	1	0.5	1	0.5	-0.61	13.33	0.09
GID4_E237A	NP_001107869.1	DHX36	0|5|2	7	2.33	3	0|0|0|0|0|0	0.99	1	0.99	1	0.99	-0.61	23.33	0
GID4_E237A	NP_001111.3	MFSD10	0|2|0	2	0.67	3	0|2|0|0|0|0	0.37	0.74	0.37	0.74	0.37	-2.14	1.33	0.22
GID4_E237A	NP_001116307.2	TTC13	0|2|0	2	0.67	3	0|0|0|0|0|0	0.49	0.98	0.49	0.98	0.49	-0.61	6.67	0.15
GID4_E237A	NP_001120680.1	TET2	0|6|9	15	5	3	0|0|0|0|0|0	1	1	1	1	1	-0.61	50	0
GID4_E237A	NP_001120871.1	YPEL5	0|3|3	6	2	3	0|0|0|0|0|0	1	1	1	1	1	-0.61	20	0
GID4_E237A	NP_001121903.1	SLC39A14	0|2|2	4	1.33	3	0|0|0|0|0|0	0.98	0.98	0.98	0.98	0.98	-0.61	13.33	0
GID4_E237A	NP_001124150.1	EIF4E	0|3|2	5	1.67	3	0|2|0|0|0|0	0.81	0.88	0.81	0.88	0.81	-2.14	3.33	0.03
GID4_E237A	NP_001127836.1	MAP4	0|3|6	9	3	3	20|10|10|17|6|12	0	0	0	0	0	-64.2	0.2	0.46
GID4_E237A	NP_001128251.1	IPO11	0|4|7	11	3.67	3	0|0|0|0|0|0	1	1	1	1	1	-0.61	36.67	0
GID4_E237A	NP_004271.1	EEF1E1	0|4|4	8	2.67	3	0|4|0|0|0|0	0.83	0.83	0.83	0.83	0.83	-3.05	2.67	0.03
GID4_E237A	NP_001135861.1	PNPLA4	0|4|4	8	2.67	3	0|0|0|0|0|0	1	1	1	1	1	-0.61	26.67	0
GID4_E237A	NP_001135887.1	AIMP1	0|5|12	17	5.67	3	0|5|0|0|0|0	0.91	0.98	0.91	0.98	0.91	-4.18	4.53	0.01
GID4_E237A	NP_001153408.1	EBNA1BP2	0|3|6	9	3	3	0|0|0|0|0|0	1	1	1	1	1	-0.61	30	0
GID4_E237A	NP_001156506.1	RPTOR	0|6|4	10	3.33	3	0|2|0|0|0|0	0.96	0.99	0.96	0.99	0.96	-2.14	6.67	0.01
GID4_E237A	NP_001159574.1	NDUFV1	0|4|6	10	3.33	3	0|3|0|0|0|0	0.92	0.95	0.92	0.95	0.92	-3.19	4.44	0.01
GID4_E237A	NP_001159581.1	PALLD	0|2|0	2	0.67	3	7|9|2|8|5|7	0	0	0	0	0	-33.09	0.09	0.46
GID4_E237A	NP_001167532.1	SMG7	0|5|6	11	3.67	3	0|2|0|0|2|4	0.59	0.73	0.59	0.73	0.59	-7.79	1.83	0.06
GID4_E237A	NP_001171629.1	UGDH	0|3|0	3	1	3	0|0|0|0|0|0	0.5	1	0.5	1	0.5	-0.61	10	0.11
GID4_E237A	NP_001171671.1	ZBTB33	0|2|2	4	1.33	3	0|0|0|0|0|0	0.98	0.98	0.98	0.98	0.98	-0.61	13.33	0
GID4_E237A	NP_001171725.1	ESYT1	0|4|4	8	2.67	3	2|3|2|2|2|0	0.09	0.09	0.09	0.09	0.09	-8.96	1.19	0.27
GID4_E237A	NP_001177720.1	ZNF317	0|2|4	6	2	3	0|4|0|0|3|0	0.21	0.38	0.21	0.38	0.21	-6.76	1.14	0.25
GID4_E237A	NP_001181866.1	POGZ	0|5|5	10	3.33	3	0|3|0|0|0|0	0.93	0.93	0.93	0.93	0.93	-3.19	4.44	0.01
GID4_E237A	NP_001182534.1	ZNF865	0|5|0	5	1.67	3	0|0|0|0|0|0	0.5	1	0.5	1	0.5	-0.61	16.67	0.09
GID4_E237A	NP_001185709.1	ARPC4	0|2|0	2	0.67	3	0|0|0|0|0|0	0.49	0.98	0.49	0.98	0.49	-0.61	6.67	0.15
GID4_E237A	NP_001193765.1	RAB11A	0|2|4	6	2	3	0|0|0|0|0|0	0.99	1	0.99	1	0.99	-0.61	20	0
GID4_E237A	NP_001231509.1	TRRAP	0|14|9	23	7.67	3	0|8|0|0|0|0	0.93	0.96	0.93	0.96	0.93	-6.9	3.83	0.01
GID4_E237A	NP_001231878.1	GPAM	0|2|0	2	0.67	3	0|0|0|0|0|0	0.49	0.98	0.49	0.98	0.49	-0.61	6.67	0.15
GID4_E237A	NP_001243307.1	MCMBP	0|2|0	2	0.67	3	0|0|0|0|0|0	0.49	0.98	0.49	0.98	0.49	-0.61	6.67	0.15
GID4_E237A	NP_001243323.1	NOL8	0|6|8	14	4.67	3	0|0|0|0|0|0	1	1	1	1	1	-0.61	46.67	0
GID4_E237A	NP_001244.1	CDC5L	0|12|13	25	8.33	3	0|5|0|0|0|0	0.98	0.98	0.98	0.98	0.98	-4.18	6.67	0
GID4_E237A	NP_001245244.1	ECT2	0|3|3	6	2	3	0|4|0|0|0|0	0.71	0.71	0.71	0.71	0.71	-3.05	2	0.05
GID4_E237A	NP_001258215.1	ZNF512	0|6|2	8	2.67	3	0|0|0|0|0|0	0.99	1	0.99	1	0.99	-0.61	26.67	0
GID4_E237A	NP_001258636.1	MKRN2	0|3|0	3	1	3	0|3|0|0|0|0	0.4	0.8	0.4	0.8	0.4	-3.19	1.33	0.21
GID4_E237A	NP_001258803.1	AAR2	0|3|0	3	1	3	0|0|0|0|0|0	0.5	1	0.5	1	0.5	-0.61	10	0.11
GID4_E237A	NP_001273086.1	DYNC1LI2	0|2|0	2	0.67	3	0|0|0|0|0|0	0.49	0.98	0.49	0.98	0.49	-0.61	6.67	0.15
GID4_E237A	NP_001273514.1	CDIPT	0|4|4	8	2.67	3	0|2|0|0|0|0	0.94	0.94	0.94	0.94	0.94	-2.14	5.33	0.01
GID4_E237A	NP_001273768.1	FARP1	0|4|11	15	5	3	0|0|0|0|0|0	1	1	1	1	1	-0.61	50	0
GID4_E237A	NP_001274458.1	MFSD12	0|4|3	7	2.33	3	0|0|0|0|0|0	1	1	1	1	1	-0.61	23.33	0
GID4_E237A	NP_001276863.1	LRCH4	0|3|0	3	1	3	0|0|0|0|0|0	0.5	1	0.5	1	0.5	-0.61	10	0.11
GID4_E237A	NP_001288711.1	LENG9	0|4|4	8	2.67	3	0|0|0|0|0|0	1	1	1	1	1	-0.61	26.67	0
GID4_E237A	NP_001289875.1	TRNT1	0|6|6	12	4	3	4|0|0|2|0|3	0.56	0.56	0.56	0.56	0.56	-8.94	1.78	0.07
GID4_E237A	NP_001290025.1	WDR75	0|2|2	4	1.33	3	0|4|0|0|0|0	0.47	0.47	0.47	0.47	0.47	-3.05	1.33	0.2
GID4_E237A	NP_001294865.1	SLC38A2	0|2|3	5	1.67	3	0|2|0|2|2|2	0.03	0.05	0.03	0.05	0.03	-7.83	0.83	0.29
GID4_E237A	NP_001297050.1	ATXN2	0|3|6	9	3	3	0|0|0|0|0|0	1	1	1	1	1	-0.61	30	0
GID4_E237A	NP_001300950.1	URB2	0|6|3	9	3	3	0|3|0|0|0|0	0.88	0.95	0.88	0.95	0.88	-3.19	4	0.02
GID4_E237A	NP_001304765.1	PCGF3	0|6|9	15	5	3	0|0|0|0|0|0	1	1	1	1	1	-0.61	50	0
GID4_E237A	NP_001305696.1	MRPL14	0|3|4	7	2.33	3	0|0|0|0|0|0	1	1	1	1	1	-0.61	23.33	0
GID4_E237A	NP_001307737.1	LPGAT1	0|3|3	6	2	3	0|0|0|0|0|0	1	1	1	1	1	-0.61	20	0
GID4_E237A	NP_001317099.1	FLOT2	0|3|3	6	2	3	0|0|0|0|0|0	1	1	1	1	1	-0.61	20	0
GID4_E237A	NP_001317145.1	CNP	0|2|0	2	0.67	3	0|0|0|0|0|0	0.49	0.98	0.49	0.98	0.49	-0.61	6.67	0.15
GID4_E237A	NP_001317346.1	INTS2	0|2|0	2	0.67	3	0|0|0|0|0|0	0.49	0.98	0.49	0.98	0.49	-0.61	6.67	0.15
GID4_E237A	NP_001333342.1	PCF11	0|11|6	17	5.67	3	0|7|0|0|0|0	0.88	0.95	0.88	0.95	0.88	-6.42	3.24	0.02
GID4_E237A	NP_001333921.1	ARV1	0|2|0	2	0.67	3	0|0|0|0|0|0	0.49	0.98	0.49	0.98	0.49	-0.61	6.67	0.15
GID4_E237A	NP_001336383.1	SNRPN	0|4|5	9	3	3	0|0|0|0|0|0	1	1	1	1	1	-0.61	30	0
GID4_E237A	NP_001338044.1	NSUN6	0|3|2	5	1.67	3	0|0|0|0|0|0	0.99	1	0.99	1	0.99	-0.61	16.67	0
GID4_E237A	NP_001338227.1	ABCF3	0|4|2	6	2	3	0|3|0|0|0|0	0.76	0.88	0.76	0.88	0.76	-3.19	2.67	0.04
GID4_E237A	NP_001435.1	FABP5	0|4|0	4	1.33	3	3|0|7|0|0|11	0	0	0	0	0	-21.42	0.25	0.4
GID4_E237A	NP_001545.2	CCN1	0|4|3	7	2.33	3	0|0|0|0|0|0	1	1	1	1	1	-0.61	23.33	0
GID4_E237A	NP_001609.2	PARP1	0|7|13	20	6.67	3	0|2|0|0|0|0	1	1	1	1	1	-2.14	13.33	0
GID4_E237A	NP_001681.2	ATP6V1A	0|2|3	5	1.67	3	0|0|0|0|0|0	0.99	1	0.99	1	0.99	-0.61	16.67	0
GID4_E237A	NP_001914.3	DDB1	0|3|7	10	3.33	3	0|13|6|0|7|0	0	0	0	0	0	-26.97	0.51	0.4
GID4_E237A	NP_002102.4	HTT	0|5|5	10	3.33	3	0|0|0|0|0|0	1	1	1	1	1	-0.61	33.33	0
GID4_E237A	NP_002145.3	HSPA4	0|6|11	17	5.67	3	0|9|4|0|3|0	0.22	0.43	0.22	0.43	0.22	-15.99	1.42	0.24
GID4_E237A	NP_002296.1	LGALS1	0|4|3	7	2.33	3	0|2|0|0|0|2	0.74	0.84	0.74	0.84	0.74	-3.6	2.33	0.04
GID4_E237A	NP_003050.2	SLC22A4	0|2|2	4	1.33	3	0|0|0|0|0|0	0.98	0.98	0.98	0.98	0.98	-0.61	13.33	0
GID4_E237A	NP_003070.3	SMARCE1	0|3|6	9	3	3	0|2|2|0|0|0	0.8	0.98	0.8	0.98	0.8	-3.6	3	0.03
GID4_E237A	NP_003081.2	SNRPA1	0|4|3	7	2.33	3	0|2|2|3|0|0	0.23	0.35	0.23	0.35	0.23	-6.9	1.33	0.24
GID4_E237A	NP_003375.1	VRK1	0|4|0	4	1.33	3	0|0|0|0|0|0	0.5	1	0.5	1	0.5	-0.61	13.33	0.09
GID4_E237A	NP_003621.1	PEX3	0|2|2	4	1.33	3	0|0|0|0|0|0	0.98	0.98	0.98	0.98	0.98	-0.61	13.33	0
GID4_E237A	NP_003792.1	GPAA1	0|3|0	3	1	3	0|0|0|0|0|0	0.5	1	0.5	1	0.5	-0.61	10	0.11
GID4_E237A	NP_004138.1	DRG1	0|2|3	5	1.67	3	0|0|0|0|0|0	0.99	1	0.99	1	0.99	-0.61	16.67	0
GID4_E237A	NP_004490.2	HNRNPAB	0|5|7	12	4	3	0|0|3|0|0|0	0.95	0.97	0.95	0.97	0.95	-3.19	5.33	0.01
GID4_E237A	NP_004514.2	KIF11	0|4|2	6	2	3	0|8|2|3|0|0	0	0.01	0	0.01	0	-12.77	0.62	0.33
GID4_E237A	NP_004805.2	SNRNP40	0|4|4	8	2.67	3	0|0|0|0|0|0	1	1	1	1	1	-0.61	26.67	0
GID4_E237A	NP_004949.1	MTOR	0|4|0	4	1.33	3	0|0|0|0|0|0	0.5	1	0.5	1	0.5	-0.61	13.33	0.09
GID4_E237A	NP_005436.1	SMC3	0|9|12	21	7	3	0|4|0|0|0|0	0.98	0.99	0.98	0.99	0.98	-3.05	7	0.01
GID4_E237A	NP_005745.1	G3BP1	0|10|12	22	7.33	3	5|4|7|5|7|6	0	0.01	0	0.01	0	-26.44	1.17	0.33
GID4_E237A	NP_005800.3	PRDX2	0|3|3	6	2	3	2|4|0|3|0|3	0	0	0	0	0	-12.14	0.67	0.34
GID4_E237A	NP_005850.1	PURA	0|3|3	6	2	3	0|0|0|0|0|0	1	1	1	1	1	-0.61	20	0
GID4_E237A	NP_005889.3	CAPRIN1	0|6|3	9	3	3	0|0|0|0|0|0	1	1	1	1	1	-0.61	30	0
GID4_E237A	NP_006017.1	H1FX	0|2|2	4	1.33	3	0|0|0|0|0|0	0.98	0.98	0.98	0.98	0.98	-0.61	13.33	0
GID4_E237A	NP_006181.1	ORC2	0|2|2	4	1.33	3	0|0|0|0|0|0	0.98	0.98	0.98	0.98	0.98	-0.61	13.33	0
GID4_E237A	NP_006182.2	PA2G4	0|3|13	16	5.33	3	0|0|2|0|0|0	0.94	1	0.94	1	0.94	-2.14	10.67	0.01
GID4_E237A	NP_006444.2	TBL3	0|2|2	4	1.33	3	0|0|0|0|0|0	0.98	0.98	0.98	0.98	0.98	-0.61	13.33	0
GID4_E237A	NP_006755.4	IFRD2	0|2|0	2	0.67	3	0|3|0|0|0|0	0.32	0.63	0.32	0.63	0.32	-3.19	0.89	0.23
GID4_E237A	NP_006849.1	TMED1	0|2|2	4	1.33	3	0|0|0|0|0|0	0.98	0.98	0.98	0.98	0.98	-0.61	13.33	0
GID4_E237A	NP_008841.2	RBBP6	0|3|3	6	2	3	0|0|0|0|0|0	1	1	1	1	1	-0.61	20	0
GID4_E237A	NP_008924.1	NPM3	0|5|6	11	3.67	3	0|0|0|0|0|0	1	1	1	1	1	-0.61	36.67	0
GID4_E237A	NP_009057.1	VCP	0|5|9	14	4.67	3	0|14|8|0|4|0	0	0	0	0	0	-26.86	0.72	0.38
GID4_E237A	NP_009109.3	STRAP	0|6|3	9	3	3	0|7|0|4|0|3	0.01	0.02	0.01	0.02	0.01	-14.1	0.86	0.31
GID4_E237A	NP_031398.2	DDX42	0|6|0	6	2	3	0|0|0|0|0|0	0.5	1	0.5	1	0.5	-0.61	20	0.08
GID4_E237A	NP_036218.1	GTF3C3	0|3|4	7	2.33	3	0|6|0|0|0|0	0.53	0.65	0.53	0.65	0.53	-5.3	1.56	0.07
GID4_E237A	NP_036425.1	PXDN	0|4|5	9	3	3	0|0|0|0|0|0	1	1	1	1	1	-0.61	30	0
GID4_E237A	NP_036525.1	PFAS	0|3|4	7	2.33	3	0|3|0|0|0|0	0.84	0.88	0.84	0.88	0.84	-3.19	3.11	0.03
GID4_E237A	NP_037453.1	SNX8	0|4|4	8	2.67	3	0|0|0|0|0|0	1	1	1	1	1	-0.61	26.67	0
GID4_E237A	NP_037467.2	GMPPA	0|2|2	4	1.33	3	0|0|0|0|0|0	0.98	0.98	0.98	0.98	0.98	-0.61	13.33	0
GID4_E237A	NP_055318.2	UTP20	0|6|6	12	4	3	0|0|0|0|0|0	1	1	1	1	1	-0.61	40	0
GID4_E237A	NP_055417.1	PIK3R4	0|2|3	5	1.67	3	0|2|0|0|0|0	0.81	0.88	0.81	0.88	0.81	-2.14	3.33	0.03
GID4_E237A	NP_055524.3	USP34	0|3|4	7	2.33	3	0|3|0|0|0|0	0.84	0.88	0.84	0.88	0.84	-3.19	3.11	0.03
GID4_E237A	NP_055791.1	PDCD11	0|3|7	10	3.33	3	0|0|0|0|0|0	1	1	1	1	1	-0.61	33.33	0
GID4_E237A	NP_055847.1	PDS5B	0|6|6	12	4	3	0|2|0|0|0|0	0.99	0.99	0.99	0.99	0.99	-2.14	8	0
GID4_E237A	NP_056076.1	NCAPD3	0|5|7	12	4	3	0|0|0|0|0|0	1	1	1	1	1	-0.61	40	0
GID4_E237A	NP_056139.1	RRP8	0|2|3	5	1.67	3	0|0|0|0|0|0	0.99	1	0.99	1	0.99	-0.61	16.67	0
GID4_E237A	NP_056288.2	HEATR5A	0|7|3	10	3.33	3	0|0|0|0|0|0	1	1	1	1	1	-0.61	33.33	0
GID4_E237A	NP_057267.2	MRTO4	0|5|6	11	3.67	3	0|0|0|0|0|0	1	1	1	1	1	-0.61	36.67	0
GID4_E237A	NP_057303.2	MAN1B1	0|2|0	2	0.67	3	0|0|0|0|0|0	0.49	0.98	0.49	0.98	0.49	-0.61	6.67	0.15
GID4_E237A	NP_057651.1	BCCIP	0|4|3	7	2.33	3	0|2|0|0|0|0	0.91	0.94	0.91	0.94	0.91	-2.14	4.67	0.01
GID4_E237A	NP_057724.2	MRPS30	0|3|3	6	2	3	0|0|0|0|0|0	1	1	1	1	1	-0.61	20	0
GID4_E237A	NP_060244.2	CDKAL1	0|3|3	6	2	3	0|0|0|0|0|0	1	1	1	1	1	-0.61	20	0
GID4_E237A	NP_060352.1	CLN6	0|3|3	6	2	3	0|0|0|0|0|0	1	1	1	1	1	-0.61	20	0
GID4_E237A	NP_060362.3	PRPF40A	0|2|4	6	2	3	0|0|0|0|0|0	0.99	1	0.99	1	0.99	-0.61	20	0
GID4_E237A	NP_060555.2	IPO9	0|8|7	15	5	3	0|0|0|0|0|0	1	1	1	1	1	-0.61	50	0
GID4_E237A	NP_060979.2	LRRC59	0|4|6	10	3.33	3	0|0|0|0|0|0	1	1	1	1	1	-0.61	33.33	0
GID4_E237A	NP_065111.1	NAT14	0|3|2	5	1.67	3	0|0|0|0|0|0	0.99	1	0.99	1	0.99	-0.61	16.67	0
GID4_E237A	NP_068747.1	SPCS3	0|2|0	2	0.67	3	0|0|0|0|0|0	0.49	0.98	0.49	0.98	0.49	-0.61	6.67	0.15
GID4_E237A	NP_071922.2	NDRG3	0|6|0	6	2	3	0|0|0|0|0|0	0.5	1	0.5	1	0.5	-0.61	20	0.08
GID4_E237A	NP_077305.2	EFHD2	0|3|3	6	2	3	0|0|0|0|0|0	1	1	1	1	1	-0.61	20	0
GID4_E237A	NP_079106.3	LPCAT1	0|2|0	2	0.67	3	0|0|0|0|0|0	0.49	0.98	0.49	0.98	0.49	-0.61	6.67	0.15
GID4_E237A	NP_115820.2	SLX4	0|11|10	21	7	3	0|0|0|0|0|0	1	1	1	1	1	-0.61	70	0
GID4_E237A	NP_116072.2	MPV17L2	0|2|2	4	1.33	3	0|0|0|0|0|0	0.98	0.98	0.98	0.98	0.98	-0.61	13.33	0
GID4_E237A	NP_116145.1	HPDL	0|4|2	6	2	3	0|0|0|0|0|0	0.99	1	0.99	1	0.99	-0.61	20	0
GID4_E237A	NP_116162.1	LRCH3	0|3|3	6	2	3	0|0|0|0|0|0	1	1	1	1	1	-0.61	20	0
GID4_E237A	NP_116558.1	POLR2C	0|3|0	3	1	3	0|4|0|0|0|0	0.36	0.71	0.36	0.71	0.36	-3.05	1	0.22
GID4_E237A	NP_612377.4	AP5B1	0|2|0	2	0.67	3	0|0|0|0|0|0	0.49	0.98	0.49	0.98	0.49	-0.61	6.67	0.15
GID4_E237A	NP_689939.1	MICU2	0|2|3	5	1.67	3	0|0|0|0|0|0	0.99	1	0.99	1	0.99	-0.61	16.67	0
GID4_E237A	NP_849193.1	STT3B	0|4|2	6	2	3	0|3|0|2|0|2	0.19	0.35	0.19	0.35	0.19	-6.9	1.14	0.25
GID4_E237A	NP_852480.1	EXOSC8	0|2|2	4	1.33	3	0|0|0|0|0|0	0.98	0.98	0.98	0.98	0.98	-0.61	13.33	0
GID4_E237A	NP_958357.1	ZNF644	0|4|2	6	2	3	0|0|0|0|0|0	0.99	1	0.99	1	0.99	-0.61	20	0
GID4_E237A	NP_000265.1	OAT	0|2|3	5	1.67	3	0|0|0|0|0|0	0.99	1	0.99	1	0.99	-0.61	16.67	0
GID4_E237A	NP_000335.1	SMN1	0|7|5	12	4	3	0|0|0|0|0|0	1	1	1	1	1	-0.61	40	0
GID4_E237A	K1C15_SHEEP	K1C15_SHEEP	0|14|0	14	4.67	3	0|0|0|0|0|0	0.5	1	0.5	1	0.5	-0.61	46.67	0.08
GID4_E237A	NP_775109.2	KRT6C	0|31|0	31	10.33	3	0|0|0|0|0|0	0.5	1	0.5	1	0.5	-0.61	103.33	0.08
GID4_E237A	NP_778253.2	KRT77	0|6|0	6	2	3	19|0|23|0|0|22	0	0	0	0	0	-68.94	0.12	0.46
GID4_E237A	NP_000476.1	APRT	0|6|7	13	4.33	3	0|0|0|0|0|0	1	1	1	1	1	-0.61	43.33	0
GID4_E237A	NP_000480.3	ATRX	0|5|4	9	3	3	0|3|0|0|0|0	0.9	0.93	0.9	0.93	0.9	-3.19	4	0.02
GID4_E237A	NP_000526.2	PMS2	0|4|3	7	2.33	3	0|0|0|0|0|0	1	1	1	1	1	-0.61	23.33	0
GID4_E237A	NP_000913.2	PDE3B	0|5|8	13	4.33	3	0|0|0|0|0|0	1	1	1	1	1	-0.61	43.33	0
GID4_E237A	NP_001001323.1	ATP2B1	0|6|0	6	2	3	0|0|0|0|0|0	0.5	1	0.5	1	0.5	-0.61	20	0.08
GID4_E237A	NP_001001331.1	ATP2B2	0|4|0	4	1.33	3	0|0|0|0|0|0	0.5	1	0.5	1	0.5	-0.61	13.33	0.09
GID4_E237A	NP_001002019.1	PUS1	0|2|2	4	1.33	3	0|0|0|0|0|0	0.98	0.98	0.98	0.98	0.98	-0.61	13.33	0
GID4_E237A	NP_001004060.1	NOMO2	0|6|8	14	4.67	3	0|0|0|0|0|0	1	1	1	1	1	-0.61	46.67	0
GID4_E237A	NP_001004304.1	ZNF740	0|4|4	8	2.67	3	0|0|0|0|0|0	1	1	1	1	1	-0.61	26.67	0
GID4_E237A	NP_001005336.1	DNM1	0|5|0	5	1.67	3	0|0|0|0|0|0	0.5	1	0.5	1	0.5	-0.61	16.67	0.09
GID4_E237A	NP_003520.1	HIST1H3A	0|4|4	8	2.67	3	0|0|0|0|0|0	1	1	1	1	1	-0.61	26.67	0
GID4_E237A	NP_002098.1	H3F3A	0|4|4	8	2.67	3	0|0|0|0|0|0	1	1	1	1	1	-0.61	26.67	0
GID4_E237A	NP_001008564.1	NUP58	0|5|0	5	1.67	3	0|0|0|0|0|0	0.5	1	0.5	1	0.5	-0.61	16.67	0.09
GID4_E237A	NP_001008727.1	ZNF121	0|4|6	10	3.33	3	0|0|0|0|0|0	1	1	1	1	1	-0.61	33.33	0
GID4_E237A	NP_001093108.1	ZNF146	0|2|3	5	1.67	3	0|0|0|0|0|0	0.99	1	0.99	1	0.99	-0.61	16.67	0
GID4_E237A	NP_001077383.1	CTBP2	0|2|4	6	2	3	0|0|0|0|0|0	0.99	1	0.99	1	0.99	-0.61	20	0
GID4_E237A	NP_001013009.2	KNOP1	0|6|3	9	3	3	0|0|0|0|0|0	1	1	1	1	1	-0.61	30	0
GID4_E237A	NP_001014794.1	ILK	0|4|4	8	2.67	3	0|0|0|0|0|0	1	1	1	1	1	-0.61	26.67	0
GID4_E237A	NP_001018125.1	FANCD2	0|4|6	10	3.33	3	0|0|0|0|0|0	1	1	1	1	1	-0.61	33.33	0
GID4_E237A	NP_001020118.1	YIPF5	0|2|2	4	1.33	3	0|0|0|2|0|2	0.32	0.32	0.32	0.32	0.32	-3.6	1.33	0.23
GID4_E237A	NP_001021.1	RPS27	0|9|9	18	6	3	2|9|5|6|5|5	0	0	0	0	0	-26.44	0.96	0.37
GID4_E237A	NP_001026850.1	RUNX3	0|2|2	4	1.33	3	0|0|0|0|0|0	0.98	0.98	0.98	0.98	0.98	-0.61	13.33	0
GID4_E237A	NP_001032242.1	FOXK1	0|3|0	3	1	3	0|0|0|0|0|0	0.5	1	0.5	1	0.5	-0.61	10	0.11
GID4_E237A	NP_001032897.1	EIF3C	0|4|2	6	2	3	0|14|7|0|10|3	0	0	0	0	0	-36.07	0.24	0.46
GID4_E237A	NP_001034444.1	SLC25A29	0|3|6	9	3	3	0|0|0|0|0|0	1	1	1	1	1	-0.61	30	0
GID4_E237A	NP_001034679.2	USP9X	0|9|10	19	6.33	3	0|4|0|0|0|0	0.98	0.98	0.98	0.98	0.98	-3.05	6.33	0.01
GID4_E237A	NP_001034891.1	CDC42	0|5|4	9	3	3	0|0|0|0|0|0	1	1	1	1	1	-0.61	30	0
GID4_E237A	NP_001071639.1	RTL8C	0|3|2	5	1.67	3	0|0|0|0|0|0	0.99	1	0.99	1	0.99	-0.61	16.67	0
GID4_E237A	NP_001098684.1	ASH2L	0|4|4	8	2.67	3	0|0|0|0|0|0	1	1	1	1	1	-0.61	26.67	0
GID4_E237A	NP_001098707.1	CORO1C	0|3|0	3	1	3	0|0|0|0|0|0	0.5	1	0.5	1	0.5	-0.61	10	0.11
GID4_E237A	NP_001103159.1	ZNF250	0|5|9	14	4.67	3	0|0|0|0|0|0	1	1	1	1	1	-0.61	46.67	0
GID4_E237A	NP_001106207.1	TASOR	0|10|8	18	6	3	0|0|0|0|0|0	1	1	1	1	1	-0.61	60	0
GID4_E237A	NP_001106849.1	FANCI	0|4|10	14	4.67	3	0|4|0|0|0|0	0.9	0.98	0.9	0.98	0.9	-3.05	4.67	0.02
GID4_E237A	NP_001124396.2	TMEM201	0|4|0	4	1.33	3	0|0|0|0|0|0	0.5	1	0.5	1	0.5	-0.61	13.33	0.09
GID4_E237A	NP_001129512.1	CPSF7	0|5|4	9	3	3	0|5|0|0|0|0	0.8	0.85	0.8	0.85	0.8	-4.18	2.4	0.03
GID4_E237A	NP_001131145.1	ILF3	0|6|13	19	6.33	3	0|0|0|0|0|0	1	1	1	1	1	-0.61	63.33	0
GID4_E237A	NP_001131147.1	ATXN1L	0|2|0	2	0.67	3	0|0|0|0|0|0	0.49	0.98	0.49	0.98	0.49	-0.61	6.67	0.15
GID4_E237A	NP_001135451.1	TP53BP1	0|5|0	5	1.67	3	0|0|0|0|0|0	0.5	1	0.5	1	0.5	-0.61	16.67	0.09
GID4_E237A	NP_001138416.1	MYL12B	0|2|3	5	1.67	3	0|4|0|0|0|0	0.59	0.71	0.59	0.71	0.59	-3.05	1.67	0.06
GID4_E237A	NP_001138749.1	NECAP2	0|3|0	3	1	3	0|0|0|0|0|0	0.5	1	0.5	1	0.5	-0.61	10	0.11
GID4_E237A	NP_001139443.1	RDH13	0|2|0	2	0.67	3	0|0|0|0|0|0	0.49	0.98	0.49	0.98	0.49	-0.61	6.67	0.15
GID4_E237A	NP_001139580.1	PTGR1	0|2|3	5	1.67	3	0|0|0|0|0|0	0.99	1	0.99	1	0.99	-0.61	16.67	0
GID4_E237A	NP_063937.2	GSK3A	0|6|6	12	4	3	0|0|0|0|3|0	0.95	0.95	0.95	0.95	0.95	-3.19	5.33	0.01
GID4_E237A	NP_001140174.1	KDM5C	0|2|0	2	0.67	3	0|0|0|0|0|0	0.49	0.98	0.49	0.98	0.49	-0.61	6.67	0.15
GID4_E237A	NP_001095868.1	HNRNPR	0|6|5	11	3.67	3	0|0|0|0|0|0	1	1	1	1	1	-0.61	36.67	0
GID4_E237A	NP_001153221.1	RIOK2	0|3|3	6	2	3	0|7|3|0|2|0	0	0	0	0	0	-11.72	0.67	0.33
GID4_E237A	NP_001159693.1	UTP14A	0|4|2	6	2	3	0|0|0|0|0|0	0.99	1	0.99	1	0.99	-0.61	20	0
GID4_E237A	NP_001010891.4	MTX3	0|2|4	6	2	3	0|3|0|0|0|0	0.76	0.88	0.76	0.88	0.76	-3.19	2.67	0.04
GID4_E237A	NP_001164157.1	MIB2	0|3|5	8	2.67	3	0|0|0|0|0|0	1	1	1	1	1	-0.61	26.67	0
GID4_E237A	NP_001165276.1	TENT4A	0|3|3	6	2	3	0|0|0|0|0|0	1	1	1	1	1	-0.61	20	0
GID4_E237A	NP_001332785.1	SPATA5	0|5|5	10	3.33	3	0|0|0|0|0|0	1	1	1	1	1	-0.61	33.33	0
GID4_E237A	NP_001186189.1	TOR1AIP2	0|4|0	4	1.33	3	0|0|0|0|0|0	0.5	1	0.5	1	0.5	-0.61	13.33	0.09
GID4_E237A	NP_001017992.1	ACTBL2	0|43|0	43	14.33	3	0|0|0|0|0|0	0.5	1	0.5	1	0.5	-0.61	143.33	0.08
GID4_E237A	NP_001189352.1	TRMT1L	0|3|7	10	3.33	3	0|0|0|0|0|0	1	1	1	1	1	-0.61	33.33	0
GID4_E237A	NP_001191395.1	RBM10	0|2|3	5	1.67	3	0|0|0|0|0|0	0.99	1	0.99	1	0.99	-0.61	16.67	0
GID4_E237A	NP_001229416.1	ZSWIM8	0|4|3	7	2.33	3	0|0|0|0|0|0	1	1	1	1	1	-0.61	23.33	0
GID4_E237A	NP_001020108.1	MINK1	0|4|4	8	2.67	3	0|0|0|0|0|0	1	1	1	1	1	-0.61	26.67	0
GID4_E237A	NP_001231513.1	FMC1-LUC7L2	0|5|7	12	4	3	0|0|0|0|0|0	1	1	1	1	1	-0.61	40	0
GID4_E237A	NP_001166237.1	FOXP2	0|5|3	8	2.67	3	0|0|0|0|0|0	1	1	1	1	1	-0.61	26.67	0
GID4_E237A	NP_001238972.1	TAOK2	0|2|4	6	2	3	0|0|0|0|0|0	0.99	1	0.99	1	0.99	-0.61	20	0
GID4_E237A	NP_001240829.1	MEST	0|6|3	9	3	3	3|3|0|2|0|3	0.11	0.21	0.11	0.21	0.11	-11.14	1.09	0.26
GID4_E237A	NP_001243478.1	PCGF5	0|5|4	9	3	3	0|0|0|0|0|0	1	1	1	1	1	-0.61	30	0
GID4_E237A	NP_001243615.1	CSNK2A3	0|14|0	14	4.67	3	3|9|0|7|0|4	0.13	0.26	0.13	0.26	0.13	-24.22	0.81	0.26
GID4_E237A	NP_001244941.2	FDXR	0|8|8	16	5.33	3	0|0|0|0|0|0	1	1	1	1	1	-0.61	53.33	0
GID4_E237A	NP_001248321.1	NOL10	0|3|10	13	4.33	3	0|0|0|0|0|0	1	1	1	1	1	-0.61	43.33	0
GID4_E237A	NP_001254651.1	SRP72	0|3|8	11	3.67	3	0|0|0|0|0|0	1	1	1	1	1	-0.61	36.67	0
GID4_E237A	NP_001265628.1	POLR2H	0|4|3	7	2.33	3	0|3|0|0|3|0	0.41	0.54	0.41	0.54	0.41	-5.7	1.56	0.21
GID4_E237A	NP_001193469.1	CAPZB	0|7|3	10	3.33	3	0|0|0|4|0|0	0.83	0.94	0.83	0.94	0.83	-3.05	3.33	0.03
GID4_E237A	NP_001269802.1	UBR5	0|9|4	13	4.33	3	0|0|0|0|0|0	1	1	1	1	1	-0.61	43.33	0
GID4_E237A	NP_001273296.1	NOP9	0|6|4	10	3.33	3	0|0|0|0|0|0	1	1	1	1	1	-0.61	33.33	0
GID4_E237A	NP_001273432.1	HSPH1	0|4|0	4	1.33	3	0|16|9|0|7|0	0	0	0	0	0	-33.43	0.17	0.46
GID4_E237A	NP_065741.3	ANKHD1-EIF4EBP3	0|36|0	36	12	3	0|0|0|0|0|0	0.5	1	0.5	1	0.5	-0.61	120	0.08
GID4_E237A	NP_001275582.1	CLTC	0|3|13	16	5.33	3	0|24|12|0|8|0	0	0	0	0	0	-46.52	0.48	0.42
GID4_E237A	NP_001275880.1	TTC7A	0|2|2	4	1.33	3	0|0|0|0|0|0	0.98	0.98	0.98	0.98	0.98	-0.61	13.33	0
GID4_E237A	NP_001287672.1	VPS35L	0|4|3	7	2.33	3	0|0|0|0|0|0	1	1	1	1	1	-0.61	23.33	0
GID4_E237A	NP_001290386.1	TTI1	0|4|5	9	3	3	0|0|0|0|0|0	1	1	1	1	1	-0.61	30	0
GID4_E237A	NP_001294997.1	FLYWCH1	0|3|0	3	1	3	0|0|0|0|0|0	0.5	1	0.5	1	0.5	-0.61	10	0.11
GID4_E237A	NP_001295169.1	MICOS13	0|4|4	8	2.67	3	0|0|0|0|0|0	1	1	1	1	1	-0.61	26.67	0
GID4_E237A	NP_001036143.1	RHOC	0|4|6	10	3.33	3	0|2|0|0|0|0	0.96	0.99	0.96	0.99	0.96	-2.14	6.67	0.01
GID4_E237A	NP_001243064.1	CSE1L	0|10|13	23	7.67	3	0|4|0|0|0|0	0.99	0.99	0.99	0.99	0.99	-3.05	7.67	0
GID4_E237A	NP_001307192.1	AP3M1	0|10|10	20	6.67	3	0|6|0|0|0|0	0.95	0.95	0.95	0.95	0.95	-5.3	4.44	0.01
GID4_E237A	NP_001307366.1	USP54	0|3|5	8	2.67	3	0|0|0|0|0|0	1	1	1	1	1	-0.61	26.67	0
GID4_E237A	NP_001307451.1	DDX19A	0|15|10	25	8.33	3	0|0|0|0|0|0	1	1	1	1	1	-0.61	83.33	0
GID4_E237A	NP_004926.1	CDK5	0|5|8	13	4.33	3	0|0|0|0|0|0	1	1	1	1	1	-0.61	43.33	0
GID4_E237A	NP_001308924.1	MRPS5	0|3|6	9	3	3	0|0|0|0|0|0	1	1	1	1	1	-0.61	30	0
GID4_E237A	NP_003191.1	TCF3	0|3|0	3	1	3	0|0|0|0|0|0	0.5	1	0.5	1	0.5	-0.61	10	0.11
GID4_E237A	NP_001309199.1	CPSF2	0|5|5	10	3.33	3	0|0|0|0|0|0	1	1	1	1	1	-0.61	33.33	0
GID4_E237A	NP_001316658.1	HEATR3	0|4|5	9	3	3	0|0|0|0|0|0	1	1	1	1	1	-0.61	30	0
GID4_E237A	NP_001317259.1	LUC7L3	0|3|3	6	2	3	0|0|0|0|0|0	1	1	1	1	1	-0.61	20	0
GID4_E237A	NP_001332904.1	YTHDC2	0|6|6	12	4	3	0|5|0|2|0|0	0.78	0.78	0.77	0.77	0.78	-6.68	2.29	0.04
GID4_E237A	NP_001337555.1	BRAT1	0|4|4	8	2.67	3	0|0|0|0|0|0	1	1	1	1	1	-0.61	26.67	0
GID4_E237A	NP_001506.1	GTF2H2	0|4|4	8	2.67	3	0|0|0|0|0|0	1	1	1	1	1	-0.61	26.67	0
GID4_E237A	NP_001883.4	CSNK1A1	0|2|5	7	2.33	3	0|7|0|0|0|0	0.39	0.69	0.39	0.69	0.39	-6.42	1.33	0.22
GID4_E237A	NP_001193929.1	HNRNPDL	0|3|7	10	3.33	3	0|0|0|0|0|0	1	1	1	1	1	-0.61	33.33	0
GID4_E237A	NP_002607.2	PER1	0|4|2	6	2	3	0|11|3|0|4|0	0	0	0	0	0	-18.13	0.44	0.38
GID4_E237A	NP_002700.1	PPP1CB	0|13|16	29	9.67	3	0|0|5|0|8|7	0.53	0.79	0.53	0.79	0.53	-20.54	1.93	0.07
GID4_E237A	NP_002757.2	PRPSAP1	0|5|0	5	1.67	3	0|0|0|0|0|0	0.5	1	0.5	1	0.5	-0.61	16.67	0.09
GID4_E237A	NP_002781.2	PSMA5	0|2|0	2	0.67	3	0|3|0|0|2|0	0.1	0.19	0.1	0.19	0.1	-4.61	0.53	0.26
GID4_E237A	NP_003085.1	SNRPE	0|4|3	7	2.33	3	0|0|0|0|0|0	1	1	1	1	1	-0.61	23.33	0
GID4_E237A	NP_003281.1	TPM4	0|13|8	21	7	3	0|0|0|0|0|0	1	1	1	1	1	-0.61	70	0
GID4_E237A	NP_000357.3	TPM1	0|9|0	9	3	3	0|0|2|0|0|0	0.5	1	0.5	1	0.5	-2.14	6	0.11
GID4_E237A	NP_001288155.1	TPM2	0|9|6	15	5	3	0|0|0|0|0|0	1	1	1	1	1	-0.61	50	0
GID4_E237A	NP_003676.2	KHSRP	0|7|6	13	4.33	3	0|0|0|0|0|0	1	1	1	1	1	-0.61	43.33	0
GID4_E237A	NP_003893.2	FUBP1	0|7|7	14	4.67	3	0|0|0|0|0|0	1	1	1	1	1	-0.61	46.67	0
GID4_E237A	NP_004220.2	MED14	0|4|7	11	3.67	3	0|0|0|0|0|0	1	1	1	1	1	-0.61	36.67	0
GID4_E237A	NP_004277.2	GTPBP1	0|3|2	5	1.67	3	0|0|0|0|0|0	0.99	1	0.99	1	0.99	-0.61	16.67	0
GID4_E237A	NP_004366.1	COX11	0|2|2	4	1.33	3	0|2|0|0|0|0	0.74	0.74	0.74	0.74	0.74	-2.14	2.67	0.04
GID4_E237A	NP_004715.1	ZW10	0|2|2	4	1.33	3	0|0|0|0|0|0	0.98	0.98	0.98	0.98	0.98	-0.61	13.33	0
GID4_E237A	NP_004765.2	MED1	0|4|3	7	2.33	3	0|0|0|0|0|0	1	1	1	1	1	-0.61	23.33	0
GID4_E237A	NP_004847.2	KIF23	0|3|2	5	1.67	3	0|0|0|0|0|0	0.99	1	0.99	1	0.99	-0.61	16.67	0
GID4_E237A	NP_002356.2	MAGEB3	0|5|5	10	3.33	3	0|0|0|0|0|0	1	1	1	1	1	-0.61	33.33	0
GID4_E237A	NP_005227.1	ERCC4	0|3|0	3	1	3	0|0|0|0|0|0	0.5	1	0.5	1	0.5	-0.61	10	0.11
GID4_E237A	NP_005312.1	HIST1H1E	0|11|0	11	3.67	3	0|0|0|0|0|0	0.5	1	0.5	1	0.5	-0.61	36.67	0.08
GID4_E237A	NP_005460.2	ACOT8	0|3|3	6	2	3	0|0|0|0|0|0	1	1	1	1	1	-0.61	20	0
GID4_E237A	NP_005637.3	TARBP1	0|6|8	14	4.67	3	0|0|0|0|0|0	1	1	1	1	1	-0.61	46.67	0
GID4_E237A	NP_001305804.1	FLOT1	0|4|4	8	2.67	3	0|6|3|0|0|0	0.14	0.14	0.14	0.14	0.14	-8.46	1.19	0.26
GID4_E237A	NP_006067.3	AGFG2	0|3|0	3	1	3	0|2|0|0|0|0	0.44	0.88	0.44	0.88	0.44	-2.14	2	0.21
GID4_E237A	NP_002887.2	RBM4	0|5|0	5	1.67	3	0|0|0|0|0|0	0.5	1	0.5	1	0.5	-0.61	16.67	0.09
GID4_E237A	NP_006381.2	IPO8	0|4|5	9	3	3	0|0|0|0|0|0	1	1	1	1	1	-0.61	30	0
GID4_E237A	NP_006464.1	TAF6L	0|3|2	5	1.67	3	0|0|0|0|0|0	0.99	1	0.99	1	0.99	-0.61	16.67	0
GID4_E237A	NP_006550.1	KHDRBS1	0|5|4	9	3	3	0|0|0|0|0|0	1	1	1	1	1	-0.61	30	0
GID4_E237A	NP_006744.2	SURF6	0|5|5	10	3.33	3	0|0|0|0|0|4	0.88	0.88	0.88	0.88	0.88	-3.05	3.33	0.02
GID4_E237A	NP_006845.1	KDELR2	0|6|0	6	2	3	0|0|0|0|0|0	0.5	1	0.5	1	0.5	-0.61	20	0.08
GID4_E237A	NP_008933.2	ADRM1	0|3|0	3	1	3	0|0|0|0|0|0	0.5	1	0.5	1	0.5	-0.61	10	0.11
GID4_E237A	NP_001304051.1	AGO1	0|4|8	12	4	3	0|0|0|0|0|0	1	1	1	1	1	-0.61	40	0
GID4_E237A	NP_036311.3	FBXO7	0|3|0	3	1	3	0|0|0|0|0|0	0.5	1	0.5	1	0.5	-0.61	10	0.11
GID4_E237A	NP_036442.3	KIF4A	0|7|4	11	3.67	3	0|0|0|0|0|0	1	1	1	1	1	-0.61	36.67	0
GID4_E237A	NP_036606.2	UCK2	0|4|6	10	3.33	3	0|0|0|0|0|0	1	1	1	1	1	-0.61	33.33	0
GID4_E237A	NP_038460.4	TONSL	0|7|6	13	4.33	3	0|2|0|0|0|0	0.99	0.99	0.99	0.99	0.99	-2.14	8.67	0
GID4_E237A	NP_055160.2	ZNF318	0|4|6	10	3.33	3	0|0|0|0|0|0	1	1	1	1	1	-0.61	33.33	0
GID4_E237A	NP_055224.1	TAF5L	0|4|0	4	1.33	3	0|0|0|0|0|0	0.5	1	0.5	1	0.5	-0.61	13.33	0.09
GID4_E237A	NP_055414.2	MAGED2	0|6|4	10	3.33	3	0|5|0|0|0|0	0.82	0.89	0.82	0.89	0.82	-4.18	2.67	0.03
GID4_E237A	NP_055496.2	DHX34	0|7|9	16	5.33	3	0|0|0|0|0|0	1	1	1	1	1	-0.61	53.33	0
GID4_E237A	NP_055521.1	SART3	0|6|5	11	3.67	3	0|0|0|0|0|0	1	1	1	1	1	-0.61	36.67	0
GID4_E237A	NP_055889.2	KIF1B	0|5|8	13	4.33	3	0|8|0|0|0|0	0.72	0.88	0.72	0.88	0.72	-6.9	2.17	0.05
GID4_E237A	NP_001099036.1	KIF13A	0|2|2	4	1.33	3	0|0|0|0|0|0	0.98	0.98	0.98	0.98	0.98	-0.61	13.33	0
GID4_E237A	NP_001129695.1	RCOR3	0|6|9	15	5	3	0|0|0|0|0|0	1	1	1	1	1	-0.61	50	0
GID4_E237A	NP_004629.3	PRRC2A	0|5|6	11	3.67	3	0|4|0|0|0|0	0.9	0.92	0.9	0.92	0.9	-3.05	3.67	0.02
GID4_E237A	NP_056130.2	LARP1	0|5|10	15	5	3	0|4|0|0|0|0	0.93	0.98	0.93	0.98	0.93	-3.05	5	0.01
GID4_E237A	NP_056199.2	NIPBL	0|7|6	13	4.33	3	0|4|0|0|0|0	0.93	0.94	0.93	0.94	0.93	-3.05	4.33	0.01
GID4_E237A	NP_056311.2	VIRMA	0|2|0	2	0.67	3	0|0|0|0|0|0	0.49	0.98	0.49	0.98	0.49	-0.61	6.67	0.15
GID4_E237A	NP_057040.2	MRPL4	0|4|0	4	1.33	3	0|0|0|0|0|0	0.5	1	0.5	1	0.5	-0.61	13.33	0.09
GID4_E237A	NP_001304844.1	RAB3C	0|3|0	3	1	3	0|0|0|0|0|0	0.5	1	0.5	1	0.5	-0.61	10	0.11
GID4_E237A	NP_057455.1	HSD17B7	0|3|0	3	1	3	0|0|0|0|0|0	0.5	1	0.5	1	0.5	-0.61	10	0.11
GID4_E237A	NP_057582.2	MTFP1	0|2|2	4	1.33	3	0|0|0|0|0|0	0.98	0.98	0.98	0.98	0.98	-0.61	13.33	0
GID4_E237A	NP_057731.1	THEM6	0|5|5	10	3.33	3	0|3|0|0|0|0	0.93	0.93	0.93	0.93	0.93	-3.19	4.44	0.01
GID4_E237A	NP_001273560.1	RBM26	0|4|4	8	2.67	3	0|0|0|0|0|0	1	1	1	1	1	-0.61	26.67	0
GID4_E237A	NP_064504.2	ZC3HAV1	0|5|3	8	2.67	3	0|7|3|2|4|2	0	0	0	0	0	-16.54	0.67	0.36
GID4_E237A	NP_064580.2	SDR39U1	0|3|5	8	2.67	3	0|0|0|0|0|0	1	1	1	1	1	-0.61	26.67	0
GID4_E237A	NP_001138627.1	NR2F2	0|4|5	9	3	3	0|3|0|0|0|0	0.9	0.93	0.9	0.93	0.9	-3.19	4	0.02
GID4_E237A	NP_066363.1	ZNFX1	0|3|0	3	1	3	0|0|0|0|0|0	0.5	1	0.5	1	0.5	-0.61	10	0.11
GID4_E237A	NP_066923.3	NFS1	0|2|0	2	0.67	3	0|0|0|0|0|0	0.49	0.98	0.49	0.98	0.49	-0.61	6.67	0.15
GID4_E237A	NP_001287910.1	PPIA	0|2|4	6	2	3	0|2|9|0|0|5	0	0	0	0	0	-15.94	0.5	0.36
GID4_E237A	NP_067038.1	RPRD1B	0|3|4	7	2.33	3	0|4|0|0|0|0	0.77	0.83	0.77	0.83	0.77	-3.05	2.33	0.04
GID4_E237A	NP_067062.1	RBM25	0|5|6	11	3.67	3	0|2|0|0|0|0	0.98	0.99	0.98	0.99	0.98	-2.14	7.33	0.01
GID4_E237A	NP_068579.3	EXOC4	0|4|3	7	2.33	3	0|0|0|0|0|0	1	1	1	1	1	-0.61	23.33	0
GID4_E237A	NP_071918.1	ZNF106	0|3|0	3	1	3	0|0|0|0|0|0	0.5	1	0.5	1	0.5	-0.61	10	0.11
GID4_E237A	NP_079047.2	NAA40	0|2|0	2	0.67	3	0|0|0|0|0|0	0.49	0.98	0.49	0.98	0.49	-0.61	6.67	0.15
GID4_E237A	NP_079498.2	WDR82	0|4|0	4	1.33	3	0|0|0|0|0|0	0.5	1	0.5	1	0.5	-0.61	13.33	0.09
GID4_E237A	NP_110407.2	SLC25A32	0|7|6	13	4.33	3	0|0|0|0|0|0	1	1	1	1	1	-0.61	43.33	0
GID4_E237A	NP_115649.1	TMEM126A	0|3|6	9	3	3	0|0|0|0|0|0	1	1	1	1	1	-0.61	30	0
GID4_E237A	NP_115683.3	C9orf64	0|4|2	6	2	3	0|0|0|0|0|0	0.99	1	0.99	1	0.99	-0.61	20	0
GID4_E237A	NP_116024.1	TMEM147	0|2|2	4	1.33	3	0|0|0|0|0|0	0.98	0.98	0.98	0.98	0.98	-0.61	13.33	0
GID4_E237A	NP_291025.3	INTS4	0|4|6	10	3.33	3	0|0|0|0|0|0	1	1	1	1	1	-0.61	33.33	0
GID4_E237A	NP_443134.3	STK11IP	0|2|3	5	1.67	3	0|0|0|0|0|0	0.99	1	0.99	1	0.99	-0.61	16.67	0
GID4_E237A	NP_612472.1	TLCD1	0|6|5	11	3.67	3	0|0|0|0|0|0	1	1	1	1	1	-0.61	36.67	0
GID4_E237A	NP_001258115.1	RAP2C	0|3|3	6	2	3	0|3|0|0|0|0	0.8	0.8	0.8	0.8	0.8	-3.19	2.67	0.03
GID4_E237A	NP_001269373.1	EHD1	0|4|8	12	4	3	0|0|0|0|0|0	1	1	1	1	1	-0.61	40	0
GID4_E237A	NP_653266.2	SESN3	0|7|4	11	3.67	3	0|0|0|0|0|0	1	1	1	1	1	-0.61	36.67	0
GID4_E237A	NP_689744.3	XXYLT1	0|2|0	2	0.67	3	0|0|0|0|0|0	0.49	0.98	0.49	0.98	0.49	-0.61	6.67	0.15
GID4_E237A	NP_733779.1	SKP1	0|2|4	6	2	3	0|0|0|0|0|0	0.99	1	0.99	1	0.99	-0.61	20	0
GID4_E237A	NP_783859.1	PTPMT1	0|3|2	5	1.67	3	0|0|0|0|0|0	0.99	1	0.99	1	0.99	-0.61	16.67	0
GID4_E237A	NP_001060.1	TUBB2A	0|182|195	377	125.67	3	68|0|0|0|0|0	1	1	1	1	1	-72.3	7.39	0
GID4_E237A	NP_001029366.1	EXOSC9	0|7|3	10	3.33	3	0|2|0|2|0|0	0.81	0.99	0.81	0.99	0.81	-3.6	3.33	0.03
GID4_E237A	XP_011538830.1	AP4B1	0|2|0	2	0.67	3	0|0|0|0|0|0	0.49	0.98	0.49	0.98	0.49	-0.61	6.67	0.15
GID4_E237A	ENSEMBL:ENSBTAP00000037665	ENSEMBL:ENSBTAP00000037665	0|2|0	2	0.67	3	0|0|0|0|0|0	0.49	0.98	0.49	0.98	0.49	-0.61	6.67	0.15
GID4_E237A	NP_001123910.1	SPTAN1	0|2|3	5	1.67	3	11|20|7|25|3|23	0	0	0	0	0	-86.4	0.08	0.46
GID4_E237A	NP_001135822.1	THOC6	0|3|0	3	1	3	0|0|0|0|0|0	0.5	1	0.5	1	0.5	-0.61	10	0.11
GID4_E237A	NP_001136040.1	BBX	0|4|0	4	1.33	3	0|0|0|0|0|0	0.5	1	0.5	1	0.5	-0.61	13.33	0.09
GID4_E237A	NP_001167571.1	PCBP4	0|3|0	3	1	3	0|0|0|0|0|0	0.5	1	0.5	1	0.5	-0.61	10	0.11
GID4_E237A	NP_001276103.1	VPS52	0|2|0	2	0.67	3	0|0|0|0|0|0	0.49	0.98	0.49	0.98	0.49	-0.61	6.67	0.15
GID4_E237A	NP_001303261.1	MAP2K3	0|4|4	8	2.67	3	0|0|0|0|0|0	1	1	1	1	1	-0.61	26.67	0
GID4_E237A	NP_001317276.1	MRE11	0|3|0	3	1	3	0|0|0|0|0|0	0.5	1	0.5	1	0.5	-0.61	10	0.11
GID4_E237A	NP_002430.3	MSH3	0|3|3	6	2	3	0|0|0|0|0|0	1	1	1	1	1	-0.61	20	0
GID4_E237A	NP_009060.2	ZIC2	0|3|0	3	1	3	0|0|0|0|0|0	0.5	1	0.5	1	0.5	-0.61	10	0.11
GID4_E237A	NP_055077.2	P3H3	0|2|0	2	0.67	3	0|0|0|0|0|0	0.49	0.98	0.49	0.98	0.49	-0.61	6.67	0.15
GID4_E237A	NP_061172.1	ADARB2	0|2|0	2	0.67	3	0|0|0|0|0|0	0.49	0.98	0.49	0.98	0.49	-0.61	6.67	0.15
GID4_E237A	NP_612393.2	MTG1	0|4|2	6	2	3	0|0|0|0|0|0	0.99	1	0.99	1	0.99	-0.61	20	0
GID4_E237A	NP_612468.1	NUS1	0|2|3	5	1.67	3	0|0|0|0|0|0	0.99	1	0.99	1	0.99	-0.61	16.67	0
GID4_E237A	NP_001029345.2	ALDH1L2	0|2|3	5	1.67	3	0|0|0|0|0|0	0.99	1	0.99	1	0.99	-0.61	16.67	0
GID4_E237A	NP_001116827.1	PPP6C	0|4|2	6	2	3	0|0|0|0|0|0	0.99	1	0.99	1	0.99	-0.61	20	0
GID4_E237A	NP_001131136.1	ANAPC7	0|3|2	5	1.67	3	0|0|0|0|0|0	0.99	1	0.99	1	0.99	-0.61	16.67	0
GID4_E237A	NP_001137544.1	UBAC2	0|4|5	9	3	3	0|2|0|0|2|0	0.89	0.93	0.89	0.93	0.89	-3.6	3	0.02
GID4_E237A	NP_001193996.1	BZW1	0|3|4	7	2.33	3	0|0|0|0|0|0	1	1	1	1	1	-0.61	23.33	0
GID4_E237A	NP_001265214.1	RPE	0|2|0	2	0.67	3	0|0|0|0|0|0	0.49	0.98	0.49	0.98	0.49	-0.61	6.67	0.15
GID4_E237A	NP_001280569.1	WASHC4	0|2|0	2	0.67	3	0|0|0|0|0|0	0.49	0.98	0.49	0.98	0.49	-0.61	6.67	0.15
GID4_E237A	NP_004498.1	HUS1	0|2|2	4	1.33	3	0|0|0|0|0|0	0.98	0.98	0.98	0.98	0.98	-0.61	13.33	0
GID4_E237A	NP_036256.2	CHORDC1	0|4|5	9	3	3	0|4|0|0|0|0	0.85	0.88	0.85	0.88	0.85	-3.05	3	0.02
GID4_E237A	NP_056365.1	OSBPL3	0|3|0	3	1	3	0|0|0|0|0|0	0.5	1	0.5	1	0.5	-0.61	10	0.11
GID4_E237A	NP_776186.2	RABL3	0|3|3	6	2	3	0|0|0|0|0|0	1	1	1	1	1	-0.61	20	0
GID4_E237A	YP_002124311.1	ND4	0|3|0	3	1	3	0|0|0|0|0|0	0.5	1	0.5	1	0.5	-0.61	10	0.11
GID4_E237A	NP_001072113.1	CDC16	0|2|0	2	0.67	3	0|0|0|0|0|0	0.49	0.98	0.49	0.98	0.49	-0.61	6.67	0.15
GID4_E237A	NP_001131076.1	POLR1B	0|2|3	5	1.67	3	0|2|0|0|0|0	0.81	0.88	0.81	0.88	0.81	-2.14	3.33	0.03
GID4_E237A	NP_001229956.1	AKT2	0|2|3	5	1.67	3	0|0|0|0|0|0	0.99	1	0.99	1	0.99	-0.61	16.67	0
GID4_E237A	NP_001258610.1	PYCR2	0|2|4	6	2	3	0|0|0|0|0|0	0.99	1	0.99	1	0.99	-0.61	20	0
GID4_E237A	NP_001317224.1	TIMELESS	0|3|0	3	1	3	0|0|0|0|0|0	0.5	1	0.5	1	0.5	-0.61	10	0.11
GID4_E237A	NP_004851.2	FXR2	0|5|7	12	4	3	0|4|0|0|0|0	0.91	0.94	0.91	0.94	0.91	-3.05	4	0.01
GID4_E237A	NP_777596.2	PCSK9	0|2|0	2	0.67	3	0|0|0|0|0|0	0.49	0.98	0.49	0.98	0.49	-0.61	6.67	0.15
GID4_E237A	NP_001269637.1	EXOSC2	0|2|2	4	1.33	3	0|0|0|0|0|0	0.98	0.98	0.98	0.98	0.98	-0.61	13.33	0
GID4_E237A	NP_001287993.1	RRN3	0|3|0	3	1	3	0|3|0|0|0|0	0.4	0.8	0.4	0.8	0.4	-3.19	1.33	0.21
GID4_E237A	NP_001093207.1	WDR83	0|2|2	4	1.33	3	0|0|0|0|0|0	0.98	0.98	0.98	0.98	0.98	-0.61	13.33	0
GID4_E237A	NP_001107593.1	CHEK1	0|2|2	4	1.33	3	0|0|0|0|0|0	0.98	0.98	0.98	0.98	0.98	-0.61	13.33	0
GID4_E237A	NP_001273359.1	LEO1	0|3|0	3	1	3	0|0|0|0|0|0	0.5	1	0.5	1	0.5	-0.61	10	0.11
GID4_E237A	NP_001284484.1	MAP2K7	0|2|0	2	0.67	3	0|0|0|0|0|0	0.49	0.98	0.49	0.98	0.49	-0.61	6.67	0.15
GID4_E237A	NP_005473.1	PIGK	0|2|3	5	1.67	3	0|0|0|0|0|0	0.99	1	0.99	1	0.99	-0.61	16.67	0
GID4_E237A	NP_001158508.1	OGDH	0|2|0	2	0.67	3	0|0|0|0|0|0	0.49	0.98	0.49	0.98	0.49	-0.61	6.67	0.15
GID4_E237A	NP_001230076.1	NVL	0|2|4	6	2	3	0|0|0|0|0|0	0.99	1	0.99	1	0.99	-0.61	20	0
GID4_E237A	NP_001243339.1	RAB18	0|3|5	8	2.67	3	0|0|2|0|0|0	0.92	0.97	0.92	0.97	0.92	-2.14	5.33	0.01
GID4_E237A	NP_001268700.1	ZMYND8	0|2|0	2	0.67	3	0|0|0|0|0|0	0.49	0.98	0.49	0.98	0.49	-0.61	6.67	0.15
GID4_E237A	NP_004658.3	HERC2	0|4|4	8	2.67	3	0|0|0|0|0|0	1	1	1	1	1	-0.61	26.67	0
GID4_E237A	NP_060482.2	KIF26B	0|3|3	6	2	3	0|0|0|0|0|0	1	1	1	1	1	-0.61	20	0
GID4_E237A	NP_001006600.1	ERBIN	0|3|2	5	1.67	3	0|8|0|2|0|0	0.01	0.02	0.01	0.02	0.01	-9.43	0.67	0.31
GID4_E237A	NP_001276978.1	USO1	0|3|3	6	2	3	0|3|0|0|0|0	0.8	0.8	0.8	0.8	0.8	-3.19	2.67	0.03
GID4_E237A	NP_001612.1	AHR	0|3|0	3	1	3	0|0|0|0|0|0	0.5	1	0.5	1	0.5	-0.61	10	0.11
GID4_E237A	NP_002871.1	RAF1	0|5|8	13	4.33	3	0|0|0|0|0|0	1	1	1	1	1	-0.61	43.33	0
GID4_E237A	NP_001245366.1	TARS	0|2|0	2	0.67	3	0|6|3|0|0|0	0	0.01	0	0.01	0	-8.46	0.3	0.32
GID4_E237A	NP_009191.1	LYPLA2	0|3|3	6	2	3	0|0|0|0|0|0	1	1	1	1	1	-0.61	20	0
GID4_E237A	NP_055217.2	UQCRQ	0|2|0	2	0.67	3	0|0|0|0|0|0	0.49	0.98	0.49	0.98	0.49	-0.61	6.67	0.15
GID4_E237A	NP_817092.1	PPM1G	0|2|0	2	0.67	3	0|0|0|0|0|0	0.49	0.98	0.49	0.98	0.49	-0.61	6.67	0.15
GID4_E237A	NP_001035807.1	HIST2H2AA4	0|2|2	4	1.33	3	3|2|3|3|3|3	0	0	0	0	0	-12.14	0.44	0.46
GID4_E237A	NP_001186210.1	CABIN1	0|3|0	3	1	3	0|0|0|0|0|0	0.5	1	0.5	1	0.5	-0.61	10	0.11
GID4_E237A	NP_001244066.1	ITCH	0|2|0	2	0.67	3	0|5|0|0|0|0	0.15	0.3	0.15	0.3	0.15	-4.18	0.53	0.26
GID4_E237A	NP_006653.2	SRCAP	0|2|0	2	0.67	3	0|0|0|0|0|0	0.49	0.98	0.49	0.98	0.49	-0.61	6.67	0.15
GID4_E237A	NP_031368.1	NUP42	0|2|0	2	0.67	3	0|0|0|0|0|0	0.49	0.98	0.49	0.98	0.49	-0.61	6.67	0.15
GID4_E237A	NP_055144.3	EDC4	0|5|3	8	2.67	3	4|8|5|8|0|4	0	0	0	0	0	-26.44	0.43	0.41
GID4_E237A	NP_001135974.1	PPP1R13L	0|2|0	2	0.67	3	0|0|0|0|0|0	0.49	0.98	0.49	0.98	0.49	-0.61	6.67	0.15
GID4_E237A	NP_001273171.1	GTF3C1	0|6|2	8	2.67	3	0|7|3|0|0|0	0.19	0.38	0.19	0.38	0.19	-9.55	1.07	0.25
GID4_E237A	YP_002124307.1	ATP6	0|4|4	8	2.67	3	0|0|0|0|0|0	1	1	1	1	1	-0.61	26.67	0
GID4_E237A	NP_001186778.1	DAP3	0|2|3	5	1.67	3	0|0|0|0|0|0	0.99	1	0.99	1	0.99	-0.61	16.67	0
GID4_E237A	NP_001239007.1	USP15	0|2|4	6	2	3	0|0|0|0|0|0	0.99	1	0.99	1	0.99	-0.61	20	0
GID4_E237A	NP_001244927.1	VPS50	0|2|0	2	0.67	3	0|0|0|0|0|0	0.49	0.98	0.49	0.98	0.49	-0.61	6.67	0.15
GID4_E237A	NP_001284603.1	RPRD2	0|2|7	9	3	3	0|4|0|0|0|0	0.71	0.94	0.71	0.94	0.71	-3.05	3	0.05
GID4_E237A	NP_000972.1	RPL19	0|2|3	5	1.67	3	5|0|2|0|0|0	0.12	0.18	0.12	0.18	0.12	-6.68	0.95	0.26
GID4_E237A	NP_001011663.1	PCGF6	0|2|0	2	0.67	3	0|0|0|0|0|0	0.49	0.98	0.49	0.98	0.49	-0.61	6.67	0.15
GID4_E237A	NP_001172004.1	FMR1	0|3|3	6	2	3	0|0|0|0|0|0	1	1	1	1	1	-0.61	20	0
GID4_E237A	NP_002432.1	MSH5	0|2|2	4	1.33	3	0|0|0|0|0|0	0.98	0.98	0.98	0.98	0.98	-0.61	13.33	0
GID4_E237A	NP_006402.1	AGPAT1	0|2|2	4	1.33	3	0|0|0|0|0|0	0.98	0.98	0.98	0.98	0.98	-0.61	13.33	0
GID4_E237A	NP_055146.1	SLC7A11	0|2|0	2	0.67	3	0|3|0|0|0|0	0.32	0.63	0.32	0.63	0.32	-3.19	0.89	0.23
GID4_E237A	NP_079133.3	ATAD5	0|2|0	2	0.67	3	0|0|0|0|0|0	0.49	0.98	0.49	0.98	0.49	-0.61	6.67	0.15
GID4_E237A	NP_612157.1	PYGO2	0|2|3	5	1.67	3	0|0|0|0|0|0	0.99	1	0.99	1	0.99	-0.61	16.67	0
GID4_E237A	NP_001135935.1	DKC1	0|2|4	6	2	3	0|2|0|0|0|0	0.84	0.94	0.84	0.94	0.84	-2.14	4	0.03
GID4_E237A	NP_001290182.1	ACAT2	0|2|3	5	1.67	3	0|0|0|0|0|0	0.99	1	0.99	1	0.99	-0.61	16.67	0
GID4_E237A	NP_001305398.1	ZFP1	0|2|3	5	1.67	3	0|0|0|0|0|0	0.99	1	0.99	1	0.99	-0.61	16.67	0
GID4_E237A	NP_056238.2	AASDHPPT	0|3|0	3	1	3	0|0|0|0|0|0	0.5	1	0.5	1	0.5	-0.61	10	0.11
GID4_E237A	NP_689449.1	CDC42EP1	0|2|0	2	0.67	3	0|0|0|0|0|0	0.49	0.98	0.49	0.98	0.49	-0.61	6.67	0.15
GID4_E237A	NP_001157207.1	MYO19	0|3|4	7	2.33	3	0|0|0|0|0|0	1	1	1	1	1	-0.61	23.33	0
GID4_E237A	NP_056171.3	SCRIB	0|3|4	7	2.33	3	0|4|0|0|0|0	0.77	0.83	0.77	0.83	0.77	-3.05	2.33	0.04
GID4_E237A	NP_001093892.1	SPATS2L	0|2|2	4	1.33	3	0|0|0|0|0|0	0.98	0.98	0.98	0.98	0.98	-0.61	13.33	0
GID4_E237A	NP_001120932.1	PAN2	0|2|0	2	0.67	3	0|0|0|0|0|0	0.49	0.98	0.49	0.98	0.49	-0.61	6.67	0.15
GID4_E237A	NP_001124295.1	DNMT1	0|2|3	5	1.67	3	0|0|0|0|0|0	0.99	1	0.99	1	0.99	-0.61	16.67	0
GID4_E237A	NP_060517.1	RBM22	0|3|0	3	1	3	0|0|0|0|0|0	0.5	1	0.5	1	0.5	-0.61	10	0.11
GID4_E237A	NP_008896.2	ZNF24	0|3|0	3	1	3	0|0|0|0|0|0	0.5	1	0.5	1	0.5	-0.61	10	0.11
GID4_E237A	NP_001073027.1	HNRNPUL2	0|2|2	4	1.33	3	0|0|0|0|0|0	0.98	0.98	0.98	0.98	0.98	-0.61	13.33	0
GID4_E237A	NP_001281074.1	SSB	0|2|5	7	2.33	3	0|0|0|0|0|0	0.99	1	0.99	1	0.99	-0.61	23.33	0
GID4_E237A	NP_001308712.1	TASOR2	0|3|2	5	1.67	3	0|0|0|0|0|0	0.99	1	0.99	1	0.99	-0.61	16.67	0
GID4_E237A	NP_006535.1	EXOC5	0|4|4	8	2.67	3	0|0|0|0|0|0	1	1	1	1	1	-0.61	26.67	0
GID4_E237A	NP_001258594.1	NSA2	0|2|4	6	2	3	0|0|0|0|0|0	0.99	1	0.99	1	0.99	-0.61	20	0
GID4_E237A	NP_001005781.1	SUMO1	0|6|2	8	2.67	3	0|5|0|0|0|2	0.41	0.78	0.41	0.77	0.41	-6.68	1.52	0.21
GID4_E237A	NP_001243595.1	FAM193A	0|2|0	2	0.67	3	0|0|0|0|0|0	0.49	0.98	0.49	0.98	0.49	-0.61	6.67	0.15
GID4_E237A	NP_001265435.1	NUBP1	0|2|0	2	0.67	3	0|0|0|0|0|0	0.49	0.98	0.49	0.98	0.49	-0.61	6.67	0.15
GID4_E237A	NP_001259004.1	USP10	0|3|2	5	1.67	3	0|0|0|0|0|0	0.99	1	0.99	1	0.99	-0.61	16.67	0
GID4_E237A	NP_001164641.1	SLC25A21	0|2|3	5	1.67	3	0|0|0|0|0|0	0.99	1	0.99	1	0.99	-0.61	16.67	0
GID4_E237A	NP_001268231.1	GFM2	0|2|2	4	1.33	3	0|0|0|0|0|0	0.98	0.98	0.98	0.98	0.98	-0.61	13.33	0
GID4_E237A	NP_003277.1	TOP1	0|4|10	14	4.67	3	0|0|0|0|0|0	1	1	1	1	1	-0.61	46.67	0
GID4_E237A	NP_001230575.1	CD2BP2	0|3|2	5	1.67	3	0|0|0|0|0|0	0.99	1	0.99	1	0.99	-0.61	16.67	0
GID4_E237A	NP_006757.2	KAT6A	0|4|0	4	1.33	3	0|0|0|0|0|0	0.5	1	0.5	1	0.5	-0.61	13.33	0.09
GID4_E237A	NP_055293.1	CRCP	0|3|0	3	1	3	0|0|0|0|0|0	0.5	1	0.5	1	0.5	-0.61	10	0.11
GID4_E237A	NP_036429.2	G3BP2	0|3|9	12	4	3	0|3|0|0|0|0	0.89	0.99	0.89	0.99	0.89	-3.19	5.33	0.02
GID4_E237A	NP_001679.2	ATP5PB	0|2|3	5	1.67	3	0|0|0|0|0|0	0.99	1	0.99	1	0.99	-0.61	16.67	0
GID4_E237A	NP_061891.1	OTULINL	0|2|0	2	0.67	3	0|0|0|0|0|0	0.49	0.98	0.49	0.98	0.49	-0.61	6.67	0.15
GID4_E237A	NP_006050.3	LAMC3	0|2|2	4	1.33	3	0|0|0|0|0|0	0.98	0.98	0.98	0.98	0.98	-0.61	13.33	0
GID4_E237A	NP_001287829.1	MRPS34	0|2|3	5	1.67	3	0|0|0|0|0|0	0.99	1	0.99	1	0.99	-0.61	16.67	0
GID4_E237A	NP_597709.2	RAVER1	0|3|4	7	2.33	3	0|0|0|0|0|0	1	1	1	1	1	-0.61	23.33	0
GID4_E237A	NP_001291744.1	CIC	0|2|0	2	0.67	3	0|0|0|0|0|0	0.49	0.98	0.49	0.98	0.49	-0.61	6.67	0.15
GID4_E237A	NP_001003713.1	ATP5MF	0|2|3	5	1.67	3	0|0|0|0|0|0	0.99	1	0.99	1	0.99	-0.61	16.67	0
GID4_E237A	NP_001007554.1	CSDE1	0|2|3	5	1.67	3	0|0|0|2|0|0	0.81	0.88	0.81	0.88	0.81	-2.14	3.33	0.03
GID4_E237A	NP_001106819.1	ECE1	0|2|0	2	0.67	3	0|0|0|0|0|0	0.49	0.98	0.49	0.98	0.49	-0.61	6.67	0.15
GID4_E237A	NP_001186846.1	PGM3	0|2|0	2	0.67	3	0|0|0|0|0|0	0.49	0.98	0.49	0.98	0.49	-0.61	6.67	0.15
GID4_E237A	NP_001180411.1	LIMS1	0|3|0	3	1	3	0|0|0|0|0|0	0.5	1	0.5	1	0.5	-0.61	10	0.11
GID4_E237A	NP_005446.2	ZRANB2	0|2|3	5	1.67	3	0|0|0|0|0|0	0.99	1	0.99	1	0.99	-0.61	16.67	0
GID4_E237A	NP_001273135.1	CEP162	0|2|0	2	0.67	3	0|0|0|0|0|0	0.49	0.98	0.49	0.98	0.49	-0.61	6.67	0.15
GID4_E237A	NP_001002292.3	WLS	0|2|2	4	1.33	3	0|2|0|0|0|0	0.74	0.74	0.74	0.74	0.74	-2.14	2.67	0.04
GID4_E237A	NP_001123952.1	VRK2	0|3|3	6	2	3	0|0|0|0|0|0	1	1	1	1	1	-0.61	20	0
GID4_E237A	NP_001212.2	CAMK2D	0|3|0	3	1	3	0|0|0|0|0|0	0.5	1	0.5	1	0.5	-0.61	10	0.11
GID4_E237A	NP_079426.2	TARS2	0|2|3	5	1.67	3	0|0|0|0|0|0	0.99	1	0.99	1	0.99	-0.61	16.67	0
GID4_E237A	NP_079114.3	THNSL1	0|3|4	7	2.33	3	0|0|0|0|0|0	1	1	1	1	1	-0.61	23.33	0
GID4_E237A	NP_005928.2	MLLT6	0|2|0	2	0.67	3	0|0|0|0|0|0	0.49	0.98	0.49	0.98	0.49	-0.61	6.67	0.15
GID4_E237A	NP_683692.2	BOD1L1	0|2|3	5	1.67	3	0|0|0|0|0|0	0.99	1	0.99	1	0.99	-0.61	16.67	0
GID4_E237A	NP_001304891.1	PWP1	0|2|0	2	0.67	3	0|0|0|0|0|0	0.49	0.98	0.49	0.98	0.49	-0.61	6.67	0.15
GID4_E237A	NP_000909.2	P4HB	0|2|2	4	1.33	3	0|0|3|0|0|0	0.63	0.63	0.63	0.63	0.63	-3.19	1.78	0.06
GID4_E237A	NP_001189418.1	UBE2G2	0|2|2	4	1.33	3	0|0|0|0|0|0	0.98	0.98	0.98	0.98	0.98	-0.61	13.33	0
GID4_E237A	NP_006006.3	ARID1A	0|9|6	15	5	3	0|0|0|0|0|0	1	1	1	1	1	-0.61	50	0
GID4_E237A	NP_001268660.1	CERS5	0|2|3	5	1.67	3	0|2|0|0|0|0	0.81	0.88	0.81	0.88	0.81	-2.14	3.33	0.03
GID4_E237A	NP_055316.2	UBE2S	0|3|2	5	1.67	3	0|3|0|0|0|0	0.71	0.8	0.71	0.8	0.71	-3.19	2.22	0.05
GID4_E237A	NP_002938.1	RPA3	0|2|0	2	0.67	3	0|0|0|0|0|0	0.49	0.98	0.49	0.98	0.49	-0.61	6.67	0.15
GID4_E237A	NP_003812.1	RIPK2	0|2|0	2	0.67	3	0|0|0|0|0|0	0.49	0.98	0.49	0.98	0.49	-0.61	6.67	0.15
GID4_E237A	NP_003101.3	SP2	0|2|0	2	0.67	3	0|0|0|0|0|0	0.49	0.98	0.49	0.98	0.49	-0.61	6.67	0.15
GID4_E237A	NP_722575.1	H1FOO	0|4|0	4	1.33	3	0|0|0|0|0|0	0.5	1	0.5	1	0.5	-0.61	13.33	0.09
GID4_E237A	NP_001268405.1	FASTKD1	0|2|5	7	2.33	3	0|0|0|0|0|0	0.99	1	0.99	1	0.99	-0.61	23.33	0
GID4_E237A	NP_002846.3	NECTIN1	0|3|0	3	1	3	0|0|0|0|0|0	0.5	1	0.5	1	0.5	-0.61	10	0.11
GID4_E237A	NP_003473.3	KMT2D	0|2|2	4	1.33	3	0|0|0|0|0|0	0.98	0.98	0.98	0.98	0.98	-0.61	13.33	0
GID4_E237A	NP_001243779.1	TTN	0|8|0	8	2.67	3	0|0|0|2|0|0	0.5	1	0.5	1	0.5	-2.14	5.33	0.14
GID4_E237A	NP_000113.1	ERCC3	0|0|4	4	1.33	3	0|0|0|0|0|0	0.5	1	0.5	1	0.5	-0.61	13.33	0.09
GID4_E237A	NP_000356.1	TPI1	0|0|3	3	1	3	0|0|7|0|0|6	0	0	0	0	0	-12.67	0.31	0.35
GID4_E237A	NP_000469.3	ALPL	0|0|2	2	0.67	3	0|0|0|0|0|0	0.49	0.98	0.49	0.98	0.49	-0.61	6.67	0.15
GID4_E237A	NP_000867.2	IGF2R	0|0|2	2	0.67	3	0|5|0|0|0|0	0.15	0.3	0.15	0.3	0.15	-4.18	0.53	0.26
GID4_E237A	NP_000899.1	NPR3	0|0|3	3	1	3	0|0|0|0|0|0	0.5	1	0.5	1	0.5	-0.61	10	0.11
GID4_E237A	NP_001001329.1	PRKCSH	0|0|2	2	0.67	3	0|0|3|0|0|0	0.32	0.63	0.32	0.63	0.32	-3.19	0.89	0.23
GID4_E237A	NP_001001683.1	MED11	0|0|2	2	0.67	3	0|0|0|0|0|0	0.49	0.98	0.49	0.98	0.49	-0.61	6.67	0.15
GID4_E237A	NP_001007469.1	SMARCB1	0|0|3	3	1	3	0|0|0|0|0|0	0.5	1	0.5	1	0.5	-0.61	10	0.11
GID4_E237A	NP_001008226.1	CNOT4	0|0|2	2	0.67	3	0|0|0|0|0|0	0.49	0.98	0.49	0.98	0.49	-0.61	6.67	0.15
GID4_E237A	NP_001008410.1	STEAP3	0|0|2	2	0.67	3	0|0|0|0|0|0	0.49	0.98	0.49	0.98	0.49	-0.61	6.67	0.15
GID4_E237A	NP_001011537.2	FYTTD1	0|0|2	2	0.67	3	0|4|2|0|0|0	0.05	0.1	0.05	0.1	0.05	-5.63	0.44	0.28
GID4_E237A	NP_001019.1	RPS25	0|0|3	3	1	3	2|0|2|0|0|0	0.32	0.63	0.32	0.63	0.32	-3.6	1	0.23
GID4_E237A	NP_001020331.1	ADGRE5	0|0|2	2	0.67	3	0|0|0|0|0|0	0.49	0.98	0.49	0.98	0.49	-0.61	6.67	0.15
GID4_E237A	NP_001035548.1	ERAP1	0|0|4	4	1.33	3	0|0|0|0|0|0	0.5	1	0.5	1	0.5	-0.61	13.33	0.09
GID4_E237A	NP_001071634.1	SRSF1	0|0|7	7	2.33	3	0|2|0|0|0|0	0.5	0.99	0.5	0.99	0.5	-2.14	4.67	0.15
GID4_E237A	NP_001074010.2	MGA	0|0|4	4	1.33	3	0|4|0|0|0|0	0.41	0.83	0.41	0.83	0.41	-3.05	1.33	0.21
GID4_E237A	NP_001087.2	ACLY	0|0|5	5	1.67	3	6|0|6|8|0|8	0	0	0	0	0	-29.74	0.24	0.42
GID4_E237A	NP_001120664.1	CNBP	0|0|3	3	1	3	0|0|0|0|0|0	0.5	1	0.5	1	0.5	-0.61	10	0.11
GID4_E237A	NP_001120716.1	LRRC8A	0|0|3	3	1	3	0|0|0|0|0|0	0.5	1	0.5	1	0.5	-0.61	10	0.11
GID4_E237A	NP_001123991.1	ZNF195	0|0|2	2	0.67	3	0|0|0|0|0|0	0.49	0.98	0.49	0.98	0.49	-0.61	6.67	0.15
GID4_E237A	NP_001127870.1	VAV2	0|0|3	3	1	3	0|0|0|0|0|0	0.5	1	0.5	1	0.5	-0.61	10	0.11
GID4_E237A	NP_001129505.1	PUF60	0|0|2	2	0.67	3	0|0|0|0|0|0	0.49	0.98	0.49	0.98	0.49	-0.61	6.67	0.15
GID4_E237A	NP_001137151.1	GSTK1	0|0|3	3	1	3	0|0|0|0|0|0	0.5	1	0.5	1	0.5	-0.61	10	0.11
GID4_E237A	NP_001139197.1	LYAR	0|0|3	3	1	3	0|0|0|0|0|0	0.5	1	0.5	1	0.5	-0.61	10	0.11
GID4_E237A	NP_001159607.1	RBM28	0|0|4	4	1.33	3	0|0|0|0|0|0	0.5	1	0.5	1	0.5	-0.61	13.33	0.09
GID4_E237A	NP_001243334.1	KDM2A	0|0|4	4	1.33	3	0|3|0|2|0|0	0.35	0.7	0.35	0.7	0.35	-4.61	1.07	0.22
GID4_E237A	NP_001244923.1	TRMT2A	0|0|2	2	0.67	3	0|0|0|0|0|0	0.49	0.98	0.49	0.98	0.49	-0.61	6.67	0.15
GID4_E237A	NP_001248393.1	ADAM15	0|0|2	2	0.67	3	0|0|0|0|0|0	0.49	0.98	0.49	0.98	0.49	-0.61	6.67	0.15
GID4_E237A	NP_001253968.1	LARP7	0|0|2	2	0.67	3	0|0|0|0|0|0	0.49	0.98	0.49	0.98	0.49	-0.61	6.67	0.15
GID4_E237A	NP_001258535.1	BASP1	0|0|2	2	0.67	3	0|0|2|0|0|0	0.37	0.74	0.37	0.74	0.37	-2.14	1.33	0.22
GID4_E237A	NP_001269803.1	SMARCA1	0|0|14	14	4.67	3	2|0|0|0|0|0	0.5	1	0.5	1	0.5	-2.14	9.33	0.09
GID4_E237A	NP_001277158.1	SCAMP1	0|0|3	3	1	3	0|2|0|0|0|0	0.44	0.88	0.44	0.88	0.44	-2.14	2	0.21
GID4_E237A	NP_001291467.1	FAM98A	0|0|4	4	1.33	3	0|2|0|0|0|2	0.42	0.84	0.42	0.84	0.42	-3.6	1.33	0.21
GID4_E237A	NP_001304732.1	TMEM120A	0|0|2	2	0.67	3	0|0|0|0|0|0	0.49	0.98	0.49	0.98	0.49	-0.61	6.67	0.15
GID4_E237A	NP_001306978.1	EMG1	0|0|2	2	0.67	3	0|0|0|0|0|0	0.49	0.98	0.49	0.98	0.49	-0.61	6.67	0.15
GID4_E237A	NP_001317176.1	HNRNPA3	0|0|5	5	1.67	3	0|0|0|0|0|0	0.5	1	0.5	1	0.5	-0.61	16.67	0.09
GID4_E237A	NP_001909.3	DBT	0|0|2	2	0.67	3	0|0|0|0|0|0	0.49	0.98	0.49	0.98	0.49	-0.61	6.67	0.15
GID4_E237A	NP_003008.1	SRSF3	0|0|3	3	1	3	0|0|0|0|0|0	0.5	1	0.5	1	0.5	-0.61	10	0.11
GID4_E237A	NP_003128.3	SRPK1	0|0|2	2	0.67	3	0|0|0|0|0|0	0.49	0.98	0.49	0.98	0.49	-0.61	6.67	0.15
GID4_E237A	NP_003336.1	UBE2I	0|0|6	6	2	3	0|4|0|0|0|0	0.46	0.92	0.46	0.92	0.46	-3.05	2	0.2
GID4_E237A	NP_003741.1	EIF3A	0|0|3	3	1	3	3|4|3|0|0|3	0	0	0	0	0	-13.27	0.31	0.36
GID4_E237A	NP_003807.1	ADAM9	0|0|4	4	1.33	3	0|2|0|0|0|0	0.47	0.94	0.47	0.94	0.47	-2.14	2.67	0.2
GID4_E237A	NP_004530.1	NARS	0|0|5	5	1.67	3	0|0|0|0|0|0	0.5	1	0.5	1	0.5	-0.61	16.67	0.09
GID4_E237A	NP_004757.1	COPB2	0|0|3	3	1	3	0|0|0|0|0|0	0.5	1	0.5	1	0.5	-0.61	10	0.11
GID4_E237A	NP_004795.1	CIAO1	0|0|2	2	0.67	3	0|0|0|0|0|0	0.49	0.98	0.49	0.98	0.49	-0.61	6.67	0.15
GID4_E237A	NP_005773.3	ALYREF	0|0|5	5	1.67	3	0|0|0|0|0|0	0.5	1	0.5	1	0.5	-0.61	16.67	0.09
GID4_E237A	NP_006244.2	PRKAB1	0|0|2	2	0.67	3	0|0|0|0|0|0	0.49	0.98	0.49	0.98	0.49	-0.61	6.67	0.15
GID4_E237A	NP_006256.1	RAD21	0|0|3	3	1	3	0|0|0|0|0|0	0.5	1	0.5	1	0.5	-0.61	10	0.11
GID4_E237A	NP_008844.1	RNF5	0|0|3	3	1	3	0|0|0|0|0|0	0.5	1	0.5	1	0.5	-0.61	10	0.11
GID4_E237A	NP_008957.1	DUSP14	0|0|3	3	1	3	0|0|0|0|0|0	0.5	1	0.5	1	0.5	-0.61	10	0.11
GID4_E237A	NP_009140.1	RPL35	0|0|5	5	1.67	3	0|0|0|0|0|0	0.5	1	0.5	1	0.5	-0.61	16.67	0.09
GID4_E237A	NP_036585.1	TBL2	0|0|4	4	1.33	3	0|0|0|0|0|0	0.5	1	0.5	1	0.5	-0.61	13.33	0.09
GID4_E237A	NP_038464.1	NCKAP1	0|0|3	3	1	3	0|0|0|0|0|0	0.5	1	0.5	1	0.5	-0.61	10	0.11
GID4_E237A	NP_055230.2	ZBTB11	0|0|3	3	1	3	0|0|0|0|0|0	0.5	1	0.5	1	0.5	-0.61	10	0.11
GID4_E237A	NP_055578.2	MRPL19	0|0|2	2	0.67	3	0|0|0|0|0|0	0.49	0.98	0.49	0.98	0.49	-0.61	6.67	0.15
GID4_E237A	NP_055871.1	RRP1B	0|0|5	5	1.67	3	0|0|0|0|0|0	0.5	1	0.5	1	0.5	-0.61	16.67	0.09
GID4_E237A	NP_056271.3	NELFB	0|0|3	3	1	3	0|0|0|0|0|0	0.5	1	0.5	1	0.5	-0.61	10	0.11
GID4_E237A	NP_056988.3	EIF5B	0|0|7	7	2.33	3	0|0|0|0|0|0	0.5	1	0.5	1	0.5	-0.61	23.33	0.08
GID4_E237A	NP_057059.2	TAF9B	0|0|4	4	1.33	3	0|0|0|0|0|0	0.5	1	0.5	1	0.5	-0.61	13.33	0.09
GID4_E237A	NP_059142.2	MRPL39	0|0|2	2	0.67	3	0|0|0|0|0|0	0.49	0.98	0.49	0.98	0.49	-0.61	6.67	0.15
GID4_E237A	NP_060287.1	RAB20	0|0|3	3	1	3	0|0|0|0|0|0	0.5	1	0.5	1	0.5	-0.61	10	0.11
GID4_E237A	NP_064543.3	EXOSC5	0|0|5	5	1.67	3	0|3|0|0|0|0	0.46	0.93	0.46	0.93	0.46	-3.19	2.22	0.2
GID4_E237A	NP_064583.2	CCDC47	0|0|5	5	1.67	3	0|0|0|0|0|0	0.5	1	0.5	1	0.5	-0.61	16.67	0.09
GID4_E237A	NP_065190.2	THAP11	0|0|2	2	0.67	3	0|0|0|0|0|0	0.49	0.98	0.49	0.98	0.49	-0.61	6.67	0.15
GID4_E237A	NP_065770.1	PRR12	0|0|4	4	1.33	3	0|0|0|0|0|0	0.5	1	0.5	1	0.5	-0.61	13.33	0.09
GID4_E237A	NP_066930.1	MRPS12	0|0|3	3	1	3	0|0|0|0|0|0	0.5	1	0.5	1	0.5	-0.61	10	0.11
GID4_E237A	NP_068590.1	SAV1	0|0|4	4	1.33	3	0|0|0|0|0|0	0.5	1	0.5	1	0.5	-0.61	13.33	0.09
GID4_E237A	NP_078934.3	IPO4	0|0|4	4	1.33	3	0|0|0|0|0|0	0.5	1	0.5	1	0.5	-0.61	13.33	0.09
GID4_E237A	NP_114171.2	HASPIN	0|0|2	2	0.67	3	0|0|0|0|0|0	0.49	0.98	0.49	0.98	0.49	-0.61	6.67	0.15
GID4_E237A	NP_115515.2	ANKRD27	0|0|2	2	0.67	3	0|0|0|0|0|0	0.49	0.98	0.49	0.98	0.49	-0.61	6.67	0.15
GID4_E237A	NP_115737.1	THOC3	0|0|3	3	1	3	0|0|0|0|0|0	0.5	1	0.5	1	0.5	-0.61	10	0.11
GID4_E237A	NP_203753.1	CEP295	0|0|4	4	1.33	3	0|0|0|0|0|0	0.5	1	0.5	1	0.5	-0.61	13.33	0.09
GID4_E237A	NP_219482.1	ZNF622	0|0|5	5	1.67	3	0|0|0|0|0|0	0.5	1	0.5	1	0.5	-0.61	16.67	0.09
GID4_E237A	NP_536724.1	PIGU	0|0|2	2	0.67	3	0|0|0|0|0|0	0.49	0.98	0.49	0.98	0.49	-0.61	6.67	0.15
GID4_E237A	NP_612423.1	SGF29	0|0|2	2	0.67	3	0|0|0|0|0|0	0.49	0.98	0.49	0.98	0.49	-0.61	6.67	0.15
GID4_E237A	NP_689948.1	ZBTB9	0|0|4	4	1.33	3	0|0|0|0|0|0	0.5	1	0.5	1	0.5	-0.61	13.33	0.09
GID4_E237A	NP_000092.2	CYBA	0|0|3	3	1	3	0|0|0|0|0|0	0.5	1	0.5	1	0.5	-0.61	10	0.11
GID4_E237A	NP_000109.1	ENG	0|0|3	3	1	3	0|0|0|0|0|0	0.5	1	0.5	1	0.5	-0.61	10	0.11
GID4_E237A	NP_000391.1	ERCC2	0|0|4	4	1.33	3	0|0|0|0|0|0	0.5	1	0.5	1	0.5	-0.61	13.33	0.09
GID4_E237A	NP_002268.2	KRT31	0|0|2	2	0.67	3	0|0|0|0|0|0	0.49	0.98	0.49	0.98	0.49	-0.61	6.67	0.15
GID4_E237A	NP_001008491.1	SEPTIN2	0|0|4	4	1.33	3	0|3|0|0|0|2	0.35	0.7	0.35	0.7	0.35	-4.61	1.07	0.22
GID4_E237A	NP_001013.1	RPS19	0|0|5	5	1.67	3	0|0|3|0|0|0	0.46	0.93	0.46	0.93	0.46	-3.19	2.22	0.2
GID4_E237A	NP_001118.3	AP1B1	0|0|8	8	2.67	3	0|0|0|0|0|0	0.5	1	0.5	1	0.5	-0.61	26.67	0.08
GID4_E237A	NP_001035982.1	DIAPH3	0|0|3	3	1	3	0|0|0|0|0|0	0.5	1	0.5	1	0.5	-0.61	10	0.11
GID4_E237A	NP_001036227.1	FIGNL1	0|0|3	3	1	3	0|0|0|0|0|0	0.5	1	0.5	1	0.5	-0.61	10	0.11
GID4_E237A	NP_003067.3	SMARCD1	0|0|3	3	1	3	0|0|0|0|3|0	0.4	0.8	0.4	0.8	0.4	-3.19	1.33	0.21
GID4_E237A	NP_001273983.1	ZKSCAN1	0|0|2	2	0.67	3	0|0|0|0|0|0	0.49	0.98	0.49	0.98	0.49	-0.61	6.67	0.15
GID4_E237A	NP_001121689.1	PSIP1	0|0|7	7	2.33	3	0|0|0|0|0|0	0.5	1	0.5	1	0.5	-0.61	23.33	0.08
GID4_E237A	NP_001155977.1	TMEM189	0|0|2	2	0.67	3	0|0|0|0|0|0	0.49	0.98	0.49	0.98	0.49	-0.61	6.67	0.15
GID4_E237A	NP_060250.2	CHD7	0|0|7	7	2.33	3	0|2|0|0|0|0	0.5	0.99	0.5	0.99	0.5	-2.14	4.67	0.15
GID4_E237A	NP_001177747.1	ORC1	0|0|2	2	0.67	3	0|7|0|0|2|0	0.01	0.01	0.01	0.01	0.01	-8.33	0.3	0.32
GID4_E237A	NP_001177908.1	YAF2	0|0|3	3	1	3	0|0|0|0|0|0	0.5	1	0.5	1	0.5	-0.61	10	0.11
GID4_E237A	NP_001177916.1	SRSF11	0|0|4	4	1.33	3	0|0|0|0|0|0	0.5	1	0.5	1	0.5	-0.61	13.33	0.09
GID4_E237A	NP_001188502.1	NUBPL	0|0|2	2	0.67	3	0|0|0|0|0|0	0.49	0.98	0.49	0.98	0.49	-0.61	6.67	0.15
GID4_E237A	NP_001229971.1	HLA-C	0|0|7	7	2.33	3	0|0|0|0|0|0	0.5	1	0.5	1	0.5	-0.61	23.33	0.08
GID4_E237A	NP_003354.2	USP4	0|0|2	2	0.67	3	0|0|0|0|0|0	0.49	0.98	0.49	0.98	0.49	-0.61	6.67	0.15
GID4_E237A	NP_001243055.1	CERS6	0|0|4	4	1.33	3	0|0|0|0|0|0	0.5	1	0.5	1	0.5	-0.61	13.33	0.09
GID4_E237A	NP_001265660.1	HARS2	0|0|4	4	1.33	3	0|0|0|0|0|0	0.5	1	0.5	1	0.5	-0.61	13.33	0.09
GID4_E237A	NP_001269262.1	TSEN34	0|0|5	5	1.67	3	0|0|0|0|0|0	0.5	1	0.5	1	0.5	-0.61	16.67	0.09
GID4_E237A	NP_001269711.1	TRMU	0|0|3	3	1	3	0|0|0|0|0|0	0.5	1	0.5	1	0.5	-0.61	10	0.11
GID4_E237A	NP_001271143.1	TRIP12	0|0|5	5	1.67	3	0|2|0|0|0|0	0.49	0.97	0.49	0.97	0.49	-2.14	3.33	0.2
GID4_E237A	NP_001278795.1	GALNT2	0|0|2	2	0.67	3	0|0|0|0|0|0	0.49	0.98	0.49	0.98	0.49	-0.61	6.67	0.15
GID4_E237A	NP_001289968.1	C7orf26	0|0|4	4	1.33	3	0|0|0|0|0|0	0.5	1	0.5	1	0.5	-0.61	13.33	0.09
GID4_E237A	NP_001299800.1	COX20	0|0|2	2	0.67	3	0|0|0|0|0|0	0.49	0.98	0.49	0.98	0.49	-0.61	6.67	0.15
GID4_E237A	NP_001304111.1	METAP2	0|0|4	4	1.33	3	0|0|0|0|0|0	0.5	1	0.5	1	0.5	-0.61	13.33	0.09
GID4_E237A	NP_001307127.1	KRT86	0|0|4	4	1.33	3	0|0|0|0|0|0	0.5	1	0.5	1	0.5	-0.61	13.33	0.09
GID4_E237A	NP_001163935.1	CDK17	0|0|3	3	1	3	0|0|0|0|0|0	0.5	1	0.5	1	0.5	-0.61	10	0.11
GID4_E237A	NP_001308962.1	ACTN4	0|0|4	4	1.33	3	0|0|4|0|0|0	0.41	0.83	0.41	0.83	0.41	-3.05	1.33	0.21
GID4_E237A	NP_001311026.1	GLYR1	0|0|2	2	0.67	3	0|0|0|0|0|0	0.49	0.98	0.49	0.98	0.49	-0.61	6.67	0.15
GID4_E237A	NP_001317289.1	POLA1	0|0|5	5	1.67	3	0|0|0|0|0|0	0.5	1	0.5	1	0.5	-0.61	16.67	0.09
GID4_E237A	NP_001333528.1	RINT1	0|0|2	2	0.67	3	0|2|0|0|0|0	0.37	0.74	0.37	0.74	0.37	-2.14	1.33	0.22
GID4_E237A	NP_001337528.1	MMS22L	0|0|3	3	1	3	0|0|0|0|0|0	0.5	1	0.5	1	0.5	-0.61	10	0.11
GID4_E237A	NP_008839.2	RAC1	0|0|3	3	1	3	0|0|0|0|0|0	0.5	1	0.5	1	0.5	-0.61	10	0.11
GID4_E237A	NP_001974.1	ERCC1	0|0|2	2	0.67	3	0|0|0|0|0|0	0.49	0.98	0.49	0.98	0.49	-0.61	6.67	0.15
GID4_E237A	NP_002130.2	RBMX	0|0|5	5	1.67	3	0|0|0|0|0|0	0.5	1	0.5	1	0.5	-0.61	16.67	0.09
GID4_E237A	NP_002254.2	KIFC1	0|0|3	3	1	3	0|0|0|0|0|0	0.5	1	0.5	1	0.5	-0.61	10	0.11
GID4_E237A	NP_002261.3	TNPO1	0|0|4	4	1.33	3	0|0|0|0|0|0	0.5	1	0.5	1	0.5	-0.61	13.33	0.09
GID4_E237A	NP_002477.1	NCBP1	0|0|4	4	1.33	3	0|0|0|0|0|0	0.5	1	0.5	1	0.5	-0.61	13.33	0.09
GID4_E237A	NP_116235.2	RAB2B	0|0|10	10	3.33	3	0|0|0|0|0|0	0.5	1	0.5	1	0.5	-0.61	33.33	0.08
GID4_E237A	NP_003339.1	UBE2N	0|0|7	7	2.33	3	2|5|0|2|0|0	0.37	0.73	0.37	0.73	0.37	-8.77	1.04	0.22
GID4_E237A	NP_003518.2	HIST1H2BO	0|0|8	8	2.67	3	0|0|0|0|0|0	0.5	1	0.5	1	0.5	-0.61	26.67	0.08
GID4_E237A	NP_001138898.1	YBX3	0|0|7	7	2.33	3	0|0|0|0|0|0	0.5	1	0.5	1	0.5	-0.61	23.33	0.08
GID4_E237A	NP_001165774.1	MASTL	0|0|5	5	1.67	3	0|0|0|0|0|0	0.5	1	0.5	1	0.5	-0.61	16.67	0.09
GID4_E237A	NP_066958.2	RPS6KA2	0|0|7	7	2.33	3	0|0|0|0|0|0	0.5	1	0.5	1	0.5	-0.61	23.33	0.08
GID4_E237A	NP_001013456.1	FXR1	0|0|3	3	1	3	0|0|0|0|0|0	0.5	1	0.5	1	0.5	-0.61	10	0.11
GID4_E237A	NP_004956.5	HMGN1	0|0|3	3	1	3	0|0|0|0|0|0	0.5	1	0.5	1	0.5	-0.61	10	0.11
GID4_E237A	NP_005013.1	PFN1	0|0|3	3	1	3	2|0|5|0|0|2	0.01	0.03	0.01	0.03	0.01	-8.77	0.44	0.3
GID4_E237A	NP_001011546.1	DSTN	0|0|4	4	1.33	3	0|0|0|0|0|0	0.5	1	0.5	1	0.5	-0.61	13.33	0.09
GID4_E237A	NP_004631.1	DDX39B	0|0|16	16	5.33	3	0|0|12|0|0|0	0.47	0.95	0.47	0.95	0.47	-11.01	1.78	0.2
GID4_E237A	NP_006045.1	RTN3	0|0|3	3	1	3	0|0|0|0|0|0	0.5	1	0.5	1	0.5	-0.61	10	0.11
GID4_E237A	XP_006712857.2	RGPD5	0|0|29	29	9.67	3	0|0|0|0|0|0	0.5	1	0.5	1	0.5	-0.61	96.67	0.08
GID4_E237A	NP_006556.1	CTCF	0|0|3	3	1	3	0|0|0|0|0|0	0.5	1	0.5	1	0.5	-0.61	10	0.11
GID4_E237A	NP_079128.2	AGO3	0|0|6	6	2	3	0|0|0|0|0|0	0.5	1	0.5	1	0.5	-0.61	20	0.08
GID4_E237A	NP_036423.4	ESPL1	0|0|3	3	1	3	0|0|0|0|0|0	0.5	1	0.5	1	0.5	-0.61	10	0.11
GID4_E237A	NP_003395.1	YWHAB	0|0|4	4	1.33	3	0|6|7|0|0|0	0	0.01	0	0.01	0	-12.67	0.41	0.33
GID4_E237A	NP_037519.2	UQCR10	0|0|3	3	1	3	0|0|0|0|0|0	0.5	1	0.5	1	0.5	-0.61	10	0.11
GID4_E237A	NP_054885.1	MED4	0|0|2	2	0.67	3	0|0|0|0|0|0	0.49	0.98	0.49	0.98	0.49	-0.61	6.67	0.15
GID4_E237A	NP_001121622.1	ORMDL1	0|0|4	4	1.33	3	0|2|0|0|2|2	0.27	0.55	0.27	0.55	0.27	-5.85	0.89	0.24
GID4_E237A	NP_001229766.1	AP2A2	0|0|5	5	1.67	3	0|2|0|2|0|0	0.47	0.93	0.47	0.93	0.47	-3.6	1.67	0.2
GID4_E237A	NP_055040.2	PPP2R1A	0|0|3	3	1	3	0|0|0|0|0|0	0.5	1	0.5	1	0.5	-0.61	10	0.11
GID4_E237A	NP_055323.2	APOBEC3C	0|0|5	5	1.67	3	0|0|0|0|0|0	0.5	1	0.5	1	0.5	-0.61	16.67	0.09
GID4_E237A	NP_055449.1	PPM1F	0|0|2	2	0.67	3	0|0|0|0|0|0	0.49	0.98	0.49	0.98	0.49	-0.61	6.67	0.15
GID4_E237A	NP_056144.3	MAU2	0|0|3	3	1	3	0|0|0|0|0|0	0.5	1	0.5	1	0.5	-0.61	10	0.11
GID4_E237A	NP_056481.1	MTG2	0|0|2	2	0.67	3	0|0|0|0|0|0	0.49	0.98	0.49	0.98	0.49	-0.61	6.67	0.15
GID4_E237A	NP_001272988.1	RAB30	0|0|4	4	1.33	3	0|0|0|0|0|0	0.5	1	0.5	1	0.5	-0.61	13.33	0.09
GID4_E237A	NP_060023.1	INO80	0|0|2	2	0.67	3	0|0|0|0|0|0	0.49	0.98	0.49	0.98	0.49	-0.61	6.67	0.15
GID4_E237A	NP_060299.4	HDHD5	0|0|3	3	1	3	0|0|0|0|0|0	0.5	1	0.5	1	0.5	-0.61	10	0.11
GID4_E237A	NP_060440.2	NRDE2	0|0|2	2	0.67	3	0|0|0|0|0|0	0.49	0.98	0.49	0.98	0.49	-0.61	6.67	0.15
GID4_E237A	NP_060612.2	INTS10	0|0|4	4	1.33	3	0|0|0|0|0|0	0.5	1	0.5	1	0.5	-0.61	13.33	0.09
GID4_E237A	NP_060729.2	TTC17	0|0|5	5	1.67	3	0|0|0|0|0|0	0.5	1	0.5	1	0.5	-0.61	16.67	0.09
GID4_E237A	NP_061820.1	CYCS	0|0|2	2	0.67	3	0|0|0|0|0|0	0.49	0.98	0.49	0.98	0.49	-0.61	6.67	0.15
GID4_E237A	NP_061910.1	EXOSC4	0|0|2	2	0.67	3	0|0|0|0|0|0	0.49	0.98	0.49	0.98	0.49	-0.61	6.67	0.15
GID4_E237A	NP_062552.2	MEPCE	0|0|11	11	3.67	3	0|0|0|0|0|0	0.5	1	0.5	1	0.5	-0.61	36.67	0.08
GID4_E237A	NP_064547.2	DHX33	0|0|4	4	1.33	3	0|0|0|0|0|0	0.5	1	0.5	1	0.5	-0.61	13.33	0.09
GID4_E237A	NP_065912.1	ZBTB2	0|0|5	5	1.67	3	0|0|0|0|0|0	0.5	1	0.5	1	0.5	-0.61	16.67	0.09
GID4_E237A	NP_078813.1	CARS2	0|0|3	3	1	3	0|0|0|0|0|0	0.5	1	0.5	1	0.5	-0.61	10	0.11
GID4_E237A	NP_112494.3	KIF18A	0|0|3	3	1	3	0|4|0|0|0|0	0.36	0.71	0.36	0.71	0.36	-3.05	1	0.22
GID4_E237A	NP_113608.1	MRPL9	0|0|2	2	0.67	3	0|0|0|0|0|0	0.49	0.98	0.49	0.98	0.49	-0.61	6.67	0.15
GID4_E237A	NP_115725.1	NUDT16L1	0|0|4	4	1.33	3	0|0|0|0|0|0	0.5	1	0.5	1	0.5	-0.61	13.33	0.09
GID4_E237A	NP_477352.3	PI4KA	0|0|2	2	0.67	3	0|0|0|0|0|0	0.49	0.98	0.49	0.98	0.49	-0.61	6.67	0.15
GID4_E237A	NP_817124.1	TUBB8	0|0|98	98	32.67	3	0|63|0|0|0|41	0.24	0.48	0.24	0.48	0.24	-112.88	1.26	0.24
GID4_E237A	NP_848927.2	MTDH	0|0|4	4	1.33	3	0|0|0|0|0|0	0.5	1	0.5	1	0.5	-0.61	13.33	0.09
GID4_E237A	NP_872578.1	MRPS9	0|0|2	2	0.67	3	0|0|0|0|0|0	0.49	0.98	0.49	0.98	0.49	-0.61	6.67	0.15
GID4_E237A	NP_954592.1	CARM1	0|0|3	3	1	3	0|0|0|0|0|0	0.5	1	0.5	1	0.5	-0.61	10	0.11
GID4_E237A	NP_001026854.1	SRSF7	0|0|2	2	0.67	3	0|0|0|0|0|0	0.49	0.98	0.49	0.98	0.49	-0.61	6.67	0.15
GID4_E237A	NP_001159583.1	PNPLA6	0|0|2	2	0.67	3	0|0|0|0|0|0	0.49	0.98	0.49	0.98	0.49	-0.61	6.67	0.15
GID4_E237A	NP_004944.3	EIF4G1	0|0|3	3	1	3	0|6|2|4|2|3	0	0	0	0	0	-15.47	0.27	0.37
GID4_E237A	NP_001193867.1	TCAF1	0|0|3	3	1	3	0|0|0|0|0|0	0.5	1	0.5	1	0.5	-0.61	10	0.11
GID4_E237A	NP_002782.1	PSMA6	0|0|2	2	0.67	3	0|8|4|0|2|0	0	0	0	0	0	-13.95	0.19	0.46
GID4_E237A	NP_001306007.1	HMGA1	0|0|2	2	0.67	3	0|0|0|0|0|0	0.49	0.98	0.49	0.98	0.49	-0.61	6.67	0.15
GID4_E237A	NP_002680.2	POLA2	0|0|2	2	0.67	3	0|0|0|0|0|0	0.49	0.98	0.49	0.98	0.49	-0.61	6.67	0.15
GID4_E237A	NP_006273.1	STK4	0|0|2	2	0.67	3	0|0|0|0|0|0	0.49	0.98	0.49	0.98	0.49	-0.61	6.67	0.15
GID4_E237A	NP_006398.1	ARL6IP5	0|0|2	2	0.67	3	0|0|0|0|0|0	0.49	0.98	0.49	0.98	0.49	-0.61	6.67	0.15
GID4_E237A	NP_057118.1	MRPS2	0|0|3	3	1	3	0|0|0|0|0|0	0.5	1	0.5	1	0.5	-0.61	10	0.11
GID4_E237A	NP_079414.3	PROSER1	0|0|2	2	0.67	3	0|0|0|0|0|0	0.49	0.98	0.49	0.98	0.49	-0.61	6.67	0.15
GID4_E237A	NP_115548.1	USP42	0|0|3	3	1	3	0|0|0|0|0|0	0.5	1	0.5	1	0.5	-0.61	10	0.11
GID4_E237A	NP_116172.2	CBR4	0|0|2	2	0.67	3	0|0|0|0|0|0	0.49	0.98	0.49	0.98	0.49	-0.61	6.67	0.15
GID4_E237A	NP_000025.1	ALDOA	0|0|2	2	0.67	3	0|0|10|0|0|0	0	0.01	0	0.01	0	-9.18	0.27	0.33
GID4_E237A	NP_000405.1	HSD17B4	0|0|2	2	0.67	3	0|0|0|0|0|0	0.49	0.98	0.49	0.98	0.49	-0.61	6.67	0.15
GID4_E237A	NP_001035994.1	COASY	0|0|3	3	1	3	0|0|0|0|0|0	0.5	1	0.5	1	0.5	-0.61	10	0.11
GID4_E237A	NP_001072986.1	MED24	0|0|3	3	1	3	0|0|0|0|0|0	0.5	1	0.5	1	0.5	-0.61	10	0.11
GID4_E237A	NP_001230869.1	PRPSAP2	0|0|4	4	1.33	3	0|0|0|0|0|0	0.5	1	0.5	1	0.5	-0.61	13.33	0.09
GID4_E237A	NP_001287877.1	LONP2	0|0|2	2	0.67	3	0|0|0|0|0|0	0.49	0.98	0.49	0.98	0.49	-0.61	6.67	0.15
GID4_E237A	NP_001304160.1	MTCH2	0|0|2	2	0.67	3	0|0|0|0|0|0	0.49	0.98	0.49	0.98	0.49	-0.61	6.67	0.15
GID4_E237A	NP_001306612.1	GLMN	0|0|2	2	0.67	3	0|0|0|0|0|0	0.49	0.98	0.49	0.98	0.49	-0.61	6.67	0.15
GID4_E237A	NP_002258.2	KPNA3	0|0|2	2	0.67	3	0|0|0|0|0|0	0.49	0.98	0.49	0.98	0.49	-0.61	6.67	0.15
GID4_E237A	NP_003646.2	CBX4	0|0|4	4	1.33	3	0|0|0|0|0|0	0.5	1	0.5	1	0.5	-0.61	13.33	0.09
GID4_E237A	NP_006028.2	HDAC4	0|0|2	2	0.67	3	0|0|0|0|0|0	0.49	0.98	0.49	0.98	0.49	-0.61	6.67	0.15
GID4_E237A	NP_056453.1	TRPC4AP	0|0|2	2	0.67	3	0|10|3|0|9|0	0	0	0	0	0	-22.58	0.12	0.46
GID4_E237A	NP_060616.1	MRM3	0|0|2	2	0.67	3	0|0|0|0|0|0	0.49	0.98	0.49	0.98	0.49	-0.61	6.67	0.15
GID4_E237A	NP_001317448.1	ZNF574	0|0|3	3	1	3	0|0|0|0|0|0	0.5	1	0.5	1	0.5	-0.61	10	0.11
GID4_E237A	NP_037418.3	RBM15B	0|0|4	4	1.33	3	0|0|0|0|0|0	0.5	1	0.5	1	0.5	-0.61	13.33	0.09
GID4_E237A	NP_065143.2	ATP13A1	0|0|2	2	0.67	3	0|0|0|0|0|0	0.49	0.98	0.49	0.98	0.49	-0.61	6.67	0.15
GID4_E237A	NP_076983.1	NOC4L	0|0|2	2	0.67	3	0|0|0|0|0|0	0.49	0.98	0.49	0.98	0.49	-0.61	6.67	0.15
GID4_E237A	XP_011521469.1	CHTF8	0|0|2	2	0.67	3	0|0|0|0|0|2	0.37	0.74	0.37	0.74	0.37	-2.14	1.33	0.22
GID4_E237A	NP_001254772.1	CLOCK	0|0|2	2	0.67	3	0|0|0|0|0|0	0.49	0.98	0.49	0.98	0.49	-0.61	6.67	0.15
GID4_E237A	NP_001287724.1	UBE2D3	0|0|2	2	0.67	3	0|0|0|0|0|0	0.49	0.98	0.49	0.98	0.49	-0.61	6.67	0.15
GID4_E237A	NP_002148.1	HSPE1	0|0|2	2	0.67	3	0|0|4|0|0|0	0.24	0.47	0.24	0.47	0.24	-3.05	0.67	0.24
GID4_E237A	NP_001188493.1	PLRG1	0|0|2	2	0.67	3	0|0|0|0|0|0	0.49	0.98	0.49	0.98	0.49	-0.61	6.67	0.15
GID4_E237A	NP_001389.2	ECH1	0|0|2	2	0.67	3	0|0|0|0|0|0	0.49	0.98	0.49	0.98	0.49	-0.61	6.67	0.15
GID4_E237A	NP_775882.2	FAM98B	0|0|5	5	1.67	3	0|0|0|0|0|0	0.5	1	0.5	1	0.5	-0.61	16.67	0.09
GID4_E237A	NP_000281.2	PGAM2	0|0|2	2	0.67	3	0|0|0|0|0|0	0.49	0.98	0.49	0.98	0.49	-0.61	6.67	0.15
GID4_E237A	NP_001014313.1	SPRR2G	0|0|2	2	0.67	3	0|0|0|0|0|6	0.08	0.16	0.08	0.16	0.08	-5.3	0.44	0.27
GID4_E237A	NP_001171481.1	CDC45	0|0|5	5	1.67	3	0|0|0|0|0|0	0.5	1	0.5	1	0.5	-0.61	16.67	0.09
GID4_E237A	NP_001185706.1	CUL2	0|0|2	2	0.67	3	0|0|0|0|0|0	0.49	0.98	0.49	0.98	0.49	-0.61	6.67	0.15
GID4_E237A	NP_001269468.1	GNB1	0|0|2	2	0.67	3	0|0|3|0|0|0	0.32	0.63	0.32	0.63	0.32	-3.19	0.89	0.23
GID4_E237A	NP_001317439.1	PPIH	0|0|2	2	0.67	3	0|0|0|0|0|0	0.49	0.98	0.49	0.98	0.49	-0.61	6.67	0.15
GID4_E237A	NP_037365.2	STK39	0|0|3	3	1	3	0|0|0|0|0|0	0.5	1	0.5	1	0.5	-0.61	10	0.11
GID4_E237A	XP_016869277.1	TAF2	0|0|2	2	0.67	3	0|0|0|0|0|0	0.49	0.98	0.49	0.98	0.49	-0.61	6.67	0.15
GID4_E237A	NP_054797.2	MRPL13	0|0|2	2	0.67	3	0|0|0|0|0|0	0.49	0.98	0.49	0.98	0.49	-0.61	6.67	0.15
GID4_E237A	NP_036294.2	FBXL6	0|0|2	2	0.67	3	0|0|0|0|0|0	0.49	0.98	0.49	0.98	0.49	-0.61	6.67	0.15
GID4_E237A	NP_000937.1	PRIM1	0|0|2	2	0.67	3	0|0|0|0|0|0	0.49	0.98	0.49	0.98	0.49	-0.61	6.67	0.15
GID4_E237A	NP_002889.1	RBMS2	0|0|2	2	0.67	3	0|0|0|0|0|0	0.49	0.98	0.49	0.98	0.49	-0.61	6.67	0.15
GID4_E237A	NP_055861.3	SETX	0|0|3	3	1	3	0|0|0|0|0|0	0.5	1	0.5	1	0.5	-0.61	10	0.11
GID4_E237A	NP_001035926.1	TRAPPC5	0|0|2	2	0.67	3	0|0|0|0|0|0	0.49	0.98	0.49	0.98	0.49	-0.61	6.67	0.15
GID4_E237A	NP_001295325.1	MRPL43	0|0|2	2	0.67	3	0|0|0|0|0|0	0.49	0.98	0.49	0.98	0.49	-0.61	6.67	0.15
GID4_E237A	NP_001335123.1	RIOK1	0|0|3	3	1	3	0|0|0|0|0|0	0.5	1	0.5	1	0.5	-0.61	10	0.11
GID4_E237A	NP_057053.1	MRPS17	0|0|2	2	0.67	3	0|0|0|0|0|0	0.49	0.98	0.49	0.98	0.49	-0.61	6.67	0.15
GID4_E237A	NP_060740.1	MRGBP	0|0|2	2	0.67	3	0|0|0|0|0|0	0.49	0.98	0.49	0.98	0.49	-0.61	6.67	0.15
GID4_E237A	NP_000258.1	NF1	0|0|3	3	1	3	0|0|0|0|0|0	0.5	1	0.5	1	0.5	-0.61	10	0.11
GID4_E237A	NP_060129.2	QPCTL	0|0|2	2	0.67	3	0|0|0|0|0|0	0.49	0.98	0.49	0.98	0.49	-0.61	6.67	0.15
GID4_E237A	NP_940852.3	APOOL	0|0|2	2	0.67	3	0|0|0|0|0|0	0.49	0.98	0.49	0.98	0.49	-0.61	6.67	0.15
GID4_E237A	NP_001091738.1	LIG4	0|0|2	2	0.67	3	0|0|0|0|0|0	0.49	0.98	0.49	0.98	0.49	-0.61	6.67	0.15
GID4_E237A	NP_001273677.1	MRPS27	0|0|2	2	0.67	3	0|0|0|0|0|0	0.49	0.98	0.49	0.98	0.49	-0.61	6.67	0.15
GID4_E237A	NP_001291479.1	THUMPD1	0|0|2	2	0.67	3	0|0|0|0|0|0	0.49	0.98	0.49	0.98	0.49	-0.61	6.67	0.15
GID4_E237A	NP_057154.2	MRPS23	0|0|2	2	0.67	3	0|0|0|0|0|0	0.49	0.98	0.49	0.98	0.49	-0.61	6.67	0.15
GID4_E237A	Q2UVX4	C3	0|0|3	3	1	3	0|0|0|0|0|0	0.5	1	0.5	1	0.5	-0.61	10	0.11
GID4_E237A	NP_056121.2	USP24	0|0|2	2	0.67	3	0|0|0|0|0|0	0.49	0.98	0.49	0.98	0.49	-0.61	6.67	0.15
GID4_E237A	NP_001188267.1	SAFB	0|0|4	4	1.33	3	0|0|0|0|0|2	0.47	0.94	0.47	0.94	0.47	-2.14	2.67	0.2
GID4_E237A	NP_001089.1	ACO2	0|0|2	2	0.67	3	0|0|0|0|0|0	0.49	0.98	0.49	0.98	0.49	-0.61	6.67	0.15
GID4_E237A	NP_003913.3	HERC1	0|0|3	3	1	3	0|0|0|0|0|0	0.5	1	0.5	1	0.5	-0.61	10	0.11
GID4_E237A	NP_001306889.1	EDEM3	0|0|2	2	0.67	3	0|0|0|0|0|0	0.49	0.98	0.49	0.98	0.49	-0.61	6.67	0.15
GID4_E237A	NP_001180499.1	CSRP1	0|0|2	2	0.67	3	0|0|0|0|0|0	0.49	0.98	0.49	0.98	0.49	-0.61	6.67	0.15
GID4_E237A	NP_006266.2	SRSF6	0|0|3	3	1	3	0|0|0|0|0|0	0.5	1	0.5	1	0.5	-0.61	10	0.11
GID4_E237A	NP_113584.3	HUWE1	0|0|5	5	1.67	3	0|8|0|0|0|0	0.28	0.56	0.28	0.56	0.28	-6.9	0.83	0.24
GID4_E237A	NP_001305805.1	POLR1C	0|0|2	2	0.67	3	0|0|0|0|0|0	0.49	0.98	0.49	0.98	0.49	-0.61	6.67	0.15
GID4_E237A	NP_003633.1	HAT1	0|0|2	2	0.67	3	0|0|0|0|0|0	0.49	0.98	0.49	0.98	0.49	-0.61	6.67	0.15
GID4_E237A	NP_066983.1	ABHD16A	0|0|2	2	0.67	3	0|0|0|0|0|0	0.49	0.98	0.49	0.98	0.49	-0.61	6.67	0.15
GID4_E237A	NP_006467.4	ATP5MG	0|0|2	2	0.67	3	0|0|0|0|0|0	0.49	0.98	0.49	0.98	0.49	-0.61	6.67	0.15
GID4_E237A	NP_001182447.1	MICU1	0|0|2	2	0.67	3	0|0|0|0|0|0	0.49	0.98	0.49	0.98	0.49	-0.61	6.67	0.15
GID4_E237A	NP_006326.1	TIMM17A	0|0|2	2	0.67	3	0|0|0|0|0|0	0.49	0.98	0.49	0.98	0.49	-0.61	6.67	0.15
GID4_E237A	NP_000156.1	GJA1	0|0|2	2	0.67	3	0|0|0|0|0|0	0.49	0.98	0.49	0.98	0.49	-0.61	6.67	0.15
GID4_E237A	NP_001451.2	FMO2	0|0|2	2	0.67	3	0|0|0|0|0|0	0.49	0.98	0.49	0.98	0.49	-0.61	6.67	0.15
GID4_E237A	NP_006275.1	TAF10	0|0|2	2	0.67	3	0|0|0|0|0|0	0.49	0.98	0.49	0.98	0.49	-0.61	6.67	0.15
GID4_E237A	NP_060598.3	TSR1	0|0|2	2	0.67	3	0|0|0|0|0|0	0.49	0.98	0.49	0.98	0.49	-0.61	6.67	0.15
GID4_E237A	NP_001007795.1	CEPT1	0|0|2	2	0.67	3	0|0|0|0|0|0	0.49	0.98	0.49	0.98	0.49	-0.61	6.67	0.15
GID4_E237A	NP_653190.2	COMTD1	0|0|2	2	0.67	3	0|0|0|0|0|0	0.49	0.98	0.49	0.98	0.49	-0.61	6.67	0.15
GID4_E237A	NP_001185545.1	MAP7	0|0|2	2	0.67	3	0|0|0|0|0|0	0.49	0.98	0.49	0.98	0.49	-0.61	6.67	0.15
GID4_E237A	NP_006005.2	LAGE3	0|0|2	2	0.67	3	0|0|0|0|0|0	0.49	0.98	0.49	0.98	0.49	-0.61	6.67	0.15
GID4_E237A	NP_001254476.1	ARFRP1	0|0|2	2	0.67	3	0|0|0|0|0|0	0.49	0.98	0.49	0.98	0.49	-0.61	6.67	0.15
[truncated: 7,571 more rows]
