# Supplementary material for: The hGIDGID4 E3 ubiquitin ligase complex targets ARHGAP11A to regulate cell migration
Source: Life Sci Alliance. 2024 Oct 10;7(12):e202403046. doi: 10.26508/lsa.202403046 (PMC11467045; doi:10.26508/lsa.202403046)
Supplement: Supplementary file 3 [file LSA-2024-03046_TableS2.xlsx]

## Sheet: Table S2
Table S2 : Unfiltered SAINT output of the untreated or MG132-treated BirA2-Flag-GID4, BirA2-Flag-GID4 E237A and WDR26-BirA2-Flag data.
Bait	Source
GID4	This study
GID4_MG132	This study
GID4_E237A_MG132	This study
WDR26	This study
WDR26_MG132	This study
Bait	Prey	PreyGene	Spec	SpecSum	AvgSpec	NumReplicates	ctrlCounts	AvgP	MaxP	TopoAvgP	TopoMaxP	SaintScore	logOddsScore	FoldChange	BFDR
GID4_E237A_MG132	NP_000041.2	ASS1	41|36|30	107	35.67	3	26|56|33|42|37|43	0	0	0	0	0	-115.94	0.8	0.51
GID4_E237A_MG132	NP_000100.2	DMD	2|0|0	2	0.67	3	0|5|0|0|0|0	0.13	0.26	0.13	0.26	0.13	-4.39	0.53	0.3
GID4_E237A_MG132	NP_000108.1	EMD	2|0|2	4	1.33	3	0|4|3|0|3|0	0	0	0	0	0	-10.28	0.53	0.39
GID4_E237A_MG132	NP_000134.2	FH	4|10|12	26	8.67	3	5|9|6|7|4|8	0	0	0	0	0	-21.66	1.16	0.43
GID4_E237A_MG132	NP_000170.1	MSH6	4|4|7	15	5	3	4|13|0|8|3|7	0	0	0	0	0	-23.42	0.62	0.47
GID4_E237A_MG132	NP_000230.1	LYZ	3|4|0	7	2.33	3	0|0|2|0|0|0	0.89	0.93	0.89	0.93	0.89	-2.36	4.67	0.02
GID4_E237A_MG132	NP_000393.4	G6PD	5|8|9	22	7.33	3	12|13|8|11|7|10	0	0	0	0	0	-35.49	0.64	0.52
GID4_E237A_MG132	NP_000507.1	GNAS	5|4|6	15	5	3	0|10|5|0|7|0	0	0	0	0	0	-13.61	0.91	0.44
GID4_E237A_MG132	NP_000652.2	RPL9	19|18|19	56	18.67	3	18|22|14|20|18|14	0	0	0	0	0	-43.02	0.96	0.5
GID4_E237A_MG132	NP_000683.3	ALDH1B1	3|7|4	14	4.67	3	3|15|7|5|6|5	0	0	0	0	0	-26.39	0.57	0.48
GID4_E237A_MG132	NP_000705.2	TSPO	5|4|4	13	4.33	3	0|5|2|4|3|6	0	0	0	0	0	-10.45	0.96	0.42
GID4_E237A_MG132	NP_000875.2	IMPDH2	3|6|5	14	4.67	3	0|7|3|0|0|0	0.25	0.33	0.25	0.33	0.25	-4.14	1.87	0.28
GID4_E237A_MG132	NP_000959.2	RPL4	31|27|21	79	26.33	3	22|31|23|23|23|23	0	0	0	0	0	-58.25	1.05	0.51
GID4_E237A_MG132	NP_000960.2	RPL5	11|8|15	34	11.33	3	8|14|9|7|8|8	0	0	0	0	0	-23.21	1.16	0.45
GID4_E237A_MG132	NP_000962.2	RPL7	13|16|9	38	12.67	3	14|15|12|13|16|15	0	0	0	0	0	-41.26	0.84	0.49
GID4_E237A_MG132	NP_000963.1	RPL7A	17|13|19	49	16.33	3	14|15|9|13|11|16	0	0	0	0	0	-32.65	1.13	0.49
GID4_E237A_MG132	NP_000964.1	RPL8	7|10|6	23	7.67	3	10|14|5|9|9|9	0	0	0	0	0	-29.5	0.73	0.48
GID4_E237A_MG132	NP_000967.1	RPL12	5|3|5	13	4.33	3	5|4|3|5|0|5	0	0	0	0	0	-12.94	0.91	0.43
GID4_E237A_MG132	NP_000969.1	RPL23	11|7|16	34	11.33	3	10|21|10|12|9|10	0	0	0	0	0	-38.05	0.86	0.49
GID4_E237A_MG132	NP_000971.1	RPL18A	21|12|27	60	20	3	11|22|15|11|15|11	0	0	0	0	0	-38.78	1.27	0.47
GID4_E237A_MG132	NP_000973.2	RPL21	5|4|5	14	4.67	3	4|7|7|5|5|7	0	0	0	0	0	-17.8	0.72	0.52
GID4_E237A_MG132	NP_000974.1	RPL22	3|3|4	10	3.33	3	2|3|2|3|0|3	0.01	0.01	0.01	0.01	0.01	-5.71	1.21	0.36
GID4_E237A_MG132	NP_000975.2	RPL23A	6|9|5	20	6.67	3	4|9|6|8|9|8	0	0	0	0	0	-23.64	0.78	0.47
GID4_E237A_MG132	NP_000976.1	RPL17	5|5|4	14	4.67	3	5|8|3|5|6|2	0	0	0	0	0	-15.88	0.78	0.46
GID4_E237A_MG132	NP_000977.1	RPL24	7|2|7	16	5.33	3	6|3|4|6|4|5	0	0	0	0	0	-16.8	1.02	0.42
GID4_E237A_MG132	NP_000979.1	RPL27	4|0|2	6	2	3	0|5|0|3|0|0	0.11	0.2	0.11	0.2	0.11	-7.6	1	0.31
GID4_E237A_MG132	NP_000984.1	RPL31	3|2|4	9	3	3	3|6|3|3|3|3	0	0	0	0	0	-10.92	0.8	0.41
GID4_E237A_MG132	NP_000985.1	RPL32	5|5|7	17	5.67	3	0|7|0|5|2|4	0	0	0	0	0	-8.98	1.26	0.39
GID4_E237A_MG132	NP_000986.2	RPL34	3|2|5	10	3.33	3	4|4|3|4|2|3	0	0	0	0	0	-10.92	0.89	0.4
GID4_E237A_MG132	NP_000989.1	RPL37A	6|5|8	19	6.33	3	3|6|0|3|3|2	0.05	0.1	0.05	0.1	0.05	-6.35	1.69	0.33
GID4_E237A_MG132	NP_000993.1	RPLP0	8|5|15	28	9.33	3	10|12|8|8|7|8	0	0	0	0	0	-27.54	0.98	0.45
GID4_E237A_MG132	NP_001001.2	RPS6	10|10|15	35	11.67	3	8|13|6|10|7|9	0	0	0	0	0	-21.12	1.17	0.46
GID4_E237A_MG132	NP_001002.1	RPS7	8|6|3	17	5.67	3	8|9|8|9|5|7	0	0	0	0	0	-27.77	0.67	0.48
GID4_E237A_MG132	NP_001003.1	RPS8	14|11|18	43	14.33	3	12|13|14|10|13|10	0	0	0	0	0	-30.3	1.1	0.48
GID4_E237A_MG132	NP_001006.1	RPS11	20|20|25	65	21.67	3	15|22|14|15|15|15	0	0	0	0	0	-30.44	1.29	0.48
GID4_E237A_MG132	NP_001008.1	RPS13	4|4|5	13	4.33	3	5|4|2|4|2|2	0	0	0	0	0	-7.79	1.16	0.39
GID4_E237A_MG132	NP_001008660.1	PICALM	4|4|4	12	4	3	0|6|0|3|0|3	0.01	0.01	0.01	0.01	0.01	-4.9	1.33	0.36
GID4_E237A_MG132	NP_002699.1	PPP1CA	5|0|0	5	1.67	3	0|10|0|0|9|0	0	0	0	0	0	-19.37	0.35	0.42
GID4_E237A_MG132	NP_001009931.1	HRNR	29|25|45	99	33	3	16|21|21|12|9|22	0	0	0	0	0	-34.69	1.65	0.41
GID4_E237A_MG132	NP_001010.2	RPS15A	13|11|19	43	14.33	3	12|16|15|17|13|12	0	0	0	0	0	-38.63	0.94	0.49
GID4_E237A_MG132	NP_001012680.1	SLC3A2	3|2|6	11	3.67	3	2|10|9|3|5|6	0	0	0	0	0	-26.04	0.49	0.47
GID4_E237A_MG132	NP_001014.1	RPS20	3|5|4	12	4	3	5|5|5|6|4|6	0	0	0	0	0	-15.79	0.73	0.52
GID4_E237A_MG132	NP_001014364.1	FLG2	13|9|34	56	18.67	3	8|0|13|6|0|10	0.5	1	0.5	1	0.5	-19.92	2.02	0.09
GID4_E237A_MG132	NP_001015877.1	PHF6	4|4|11	19	6.33	3	0|9|2|6|0|3	0.02	0.05	0.02	0.05	0.02	-11.94	1.27	0.34
GID4_E237A_MG132	NP_001016.1	RPS23	9|10|5	24	8	3	7|9|9|11|8|9	0	0	0	0	0	-27.54	0.84	0.48
GID4_E237A_MG132	NP_001017.1	RPS24	9|6|7	22	7.33	3	7|9|6|6|6|5	0	0	0	0	0	-16.34	1.05	0.45
GID4_E237A_MG132	NP_001017392.2	SUGP2	11|6|7	24	8	3	6|8|4|6|0|6	0	0	0	0	0	-14.59	1.23	0.41
GID4_E237A_MG132	NP_001017973.1	P4HA2	5|11|12	28	9.33	3	0|14|5|4|9|3	0	0	0	0	0	-21.33	1.17	0.44
GID4_E237A_MG132	NP_001018238.1	HAX1	3|3|0	6	2	3	0|3|0|2|3|2	0.01	0.01	0.01	0.01	0.01	-10.27	0.8	0.36
GID4_E237A_MG132	NP_001020278.1	ADAR	5|2|14	21	7	3	0|2|0|5|0|7	0.47	0.93	0.47	0.93	0.47	-9.62	2	0.23
GID4_E237A_MG132	NP_001020402.1	KPRP	11|6|15	32	10.67	3	0|5|8|2|0|13	0	0.01	0	0.01	0	-15.87	1.52	0.37
GID4_E237A_MG132	NP_001028675.1	SAR1B	2|0|0	2	0.67	3	0|2|0|0|0|0	0.35	0.7	0.35	0.7	0.35	-2.36	1.33	0.26
GID4_E237A_MG132	NP_001029249.1	HIST2H4B	9|7|10	26	8.67	3	5|7|4|4|5|5	0	0	0	0	0	-9.62	1.58	0.38
GID4_E237A_MG132	NP_001030168.1	RPL14	5|3|3	11	3.67	3	3|6|4|4|5|4	0	0	0	0	0	-12.94	0.77	0.43
GID4_E237A_MG132	NP_001030611.1	NIBAN2	3|3|0	6	2	3	0|6|2|0|0|0	0.08	0.08	0.08	0.08	0.08	-7.46	1	0.31
GID4_E237A_MG132	NP_001035809.1	ABCE1	9|5|6	20	6.67	3	5|8|0|6|7|3	0	0	0	0	0	-16.11	1.03	0.44
GID4_E237A_MG132	NP_001035887.1	SLC16A3	7|5|2	14	4.67	3	4|7|2|5|4|4	0	0	0	0	0	-15.77	0.93	0.41
GID4_E237A_MG132	NP_001074010.2	MGA	4|0|2	6	2	3	0|4|0|0|0|0	0.61	0.8	0.61	0.8	0.61	-3.27	2	0.07
GID4_E237A_MG132	NP_001091974.1	DDX17	13|10|16	39	13	3	0|14|10|0|0|12	0	0	0	0	0	-16.96	1.44	0.43
GID4_E237A_MG132	NP_001104792.1	DDX54	24|19|8	51	17	3	3|12|8|9|6|8	0.29	0.58	0.29	0.58	0.29	-21.39	1.84	0.27
GID4_E237A_MG132	NP_001121132.1	MFN2	4|0|7	11	3.67	3	0|7|0|0|0|0	0.65	0.84	0.65	0.84	0.65	-6.64	2.1	0.06
GID4_E237A_MG132	NP_001123237.1	NSDHL	9|14|10	33	11	3	6|17|8|5|7|7	0	0	0	0	0	-21.39	1.13	0.46
GID4_E237A_MG132	NP_001123561.1	KARS	4|2|8	14	4.67	3	2|13|0|3|2|2	0	0	0	0	0	-15	0.93	0.39
GID4_E237A_MG132	NP_001124488.1	CIZ1	4|13|30	47	15.67	3	8|22|12|10|18|11	0	0	0	0	0	-55.31	0.99	0.46
GID4_E237A_MG132	NP_001128512.1	DCTN1	19|23|47	89	29.67	3	24|43|16|23|19|23	0	0	0	0	0	-73.3	1.05	0.5
GID4_E237A_MG132	NP_001129166.1	VDAC3	9|10|6	25	8.33	3	7|12|6|9|5|8	0	0	0	0	0	-23.73	0.93	0.47
GID4_E237A_MG132	NP_001129665.1	FASTKD2	10|8|13	31	10.33	3	8|13|8|10|8|12	0	0	0	0	0	-26.89	0.96	0.48
GID4_E237A_MG132	NP_001137474.1	CTPS2	8|6|5	19	6.33	3	4|10|6|6|6|3	0	0	0	0	0	-17.92	0.9	0.46
GID4_E237A_MG132	NP_001137533.1	COPB1	12|16|11	39	13	3	9|25|10|10|14|12	0	0	0	0	0	-38.2	0.85	0.5
GID4_E237A_MG132	NP_001139019.1	RBM17	2|2|2	6	2	3	0|2|0|4|2|4	0	0	0	0	0	-8.03	0.67	0.52
GID4_E237A_MG132	NP_001158889.1	SLC25A11	9|7|7	23	7.67	3	2|8|6|6|8|4	0	0	0	0	0	-14.89	1.1	0.45
GID4_E237A_MG132	NP_001159968.1	SLC16A1	7|2|5	14	4.67	3	2|10|3|4|3|4	0	0	0	0	0	-16.58	0.89	0.42
GID4_E237A_MG132	NP_001160163.1	TTK	5|0|6	11	3.67	3	0|12|4|2|4|3	0	0	0	0	0	-24.08	0.64	0.44
GID4_E237A_MG132	NP_001162023.1	NDC1	7|7|5	19	6.33	3	2|3|4|2|6|2	0.03	0.03	0.03	0.03	0.03	-6.35	1.69	0.34
GID4_E237A_MG132	NP_056480.1	AAAS	4|7|5	16	5.33	3	4|7|0|3|4|2	0	0	0	0	0	-10.45	1.19	0.39
GID4_E237A_MG132	NP_001166958.1	NKRF	11|6|14	31	10.33	3	0|13|0|5|7|5	0	0	0	0	0	-17.97	1.38	0.41
GID4_E237A_MG132	NP_001180201.1	RBBP5	2|0|3	5	1.67	3	0|3|0|0|0|0	0.67	0.76	0.67	0.76	0.67	-3.4	2.22	0.06
GID4_E237A_MG132	NP_001180286.1	NUP62	4|15|11	30	10	3	11|18|11|11|12|12	0	0	0	0	0	-44.98	0.75	0.49
GID4_E237A_MG132	NP_001182751.1	HSDL2	4|8|7	19	6.33	3	6|9|3|5|7|7	0	0	0	0	0	-20.68	0.87	0.46
GID4_E237A_MG132	NP_001185797.1	CAPN1	4|0|3	7	2.33	3	0|2|2|0|0|2	0.35	0.49	0.35	0.49	0.35	-6.06	1.56	0.26
GID4_E237A_MG132	NP_001193943.1	SERPINH1	13|20|12	45	15	3	6|21|18|10|18|8	0	0	0	0	0	-42.52	0.9	0.5
GID4_E237A_MG132	NP_001203.1	C1QBP	7|7|7	21	7	3	7|9|8|8|7|9	0	0	0	0	0	-20.24	0.82	0.52
GID4_E237A_MG132	NP_001229528.1	RBM39	4|7|8	19	6.33	3	5|12|6|10|6|7	0	0	0	0	0	-26.6	0.72	0.48
GID4_E237A_MG132	NP_001240795.1	YME1L1	3|5|7	15	5	3	0|4|0|2|4|4	0.03	0.06	0.03	0.06	0.03	-8.38	1.43	0.34
GID4_E237A_MG132	NP_001243093.1	TMCO1	2|0|0	2	0.67	3	0|0|0|0|0|0	0.49	0.98	0.49	0.98	0.49	-0.82	6.67	0.18
GID4_E237A_MG132	NP_001243193.1	FLII	2|0|4	6	2	3	0|4|0|0|0|0	0.61	0.8	0.61	0.8	0.61	-3.27	2	0.07
GID4_E237A_MG132	NP_015556.1	KIF22	10|8|8	26	8.67	3	0|19|2|0|7|3	0	0	0	0	0	-15.15	1.12	0.45
GID4_E237A_MG132	NP_001245244.1	ECT2	4|0|9	13	4.33	3	0|4|0|0|0|0	0.88	0.96	0.88	0.96	0.88	-3.27	4.33	0.02
GID4_E237A_MG132	NP_001248755.1	AP3D1	4|4|4	12	4	3	2|6|0|2|0|4	0	0	0	0	0	-6.99	1.14	0.4
GID4_E237A_MG132	NP_001254738.1	ILF2	2|3|8	13	4.33	3	0|4|3|0|0|3	0.44	0.86	0.44	0.86	0.44	-6.32	1.73	0.24
GID4_E237A_MG132	NP_001257608.1	MCU	2|0|3	5	1.67	3	0|0|0|0|0|0	0.99	1	0.99	1	0.99	-0.82	16.67	0
GID4_E237A_MG132	NP_001269460.1	ADNP	29|25|28	82	27.33	3	4|34|16|12|15|12	0	0	0	0	0	-31.72	1.42	0.49
GID4_E237A_MG132	NP_001269711.1	TRMU	2|0|0	2	0.67	3	0|0|0|0|0|0	0.49	0.98	0.49	0.98	0.49	-0.82	6.67	0.18
GID4_E237A_MG132	NP_001273490.1	NUMA1	30|32|47	109	36.33	3	28|44|31|40|29|36	0	0	0	0	0	-90.6	0.96	0.51
GID4_E237A_MG132	NP_001275905.1	XRCC6	4|0|10	14	4.67	3	0|9|2|0|4|0	0.17	0.34	0.17	0.34	0.17	-15.23	1.24	0.29
GID4_E237A_MG132	NP_001275912.1	SDAD1	5|6|6	17	5.67	3	0|0|0|0|0|0	1	1	1	1	1	8.99	56.67	0
GID4_E237A_MG132	NP_001277154.1	PTDSS1	2|3|0	5	1.67	3	2|3|0|0|3|0	0.03	0.04	0.03	0.04	0.03	-8.05	0.83	0.34
GID4_E237A_MG132	NP_001284478.1	UPF1	12|6|10	28	9.33	3	0|19|4|2|6|5	0	0	0	0	0	-21.13	1.1	0.45
GID4_E237A_MG132	NP_001287783.1	DCD	2|2|3	7	2.33	3	6|3|5|3|3|3	0	0	0	0	0	-12.83	0.55	0.52
GID4_E237A_MG132	NP_001287839.1	SYDE1	3|0|3	6	2	3	0|3|0|0|0|0	0.76	0.76	0.76	0.76	0.76	-3.4	2.67	0.04
GID4_E237A_MG132	NP_001287941.1	EYA4	4|5|4	13	4.33	3	0|5|0|4|0|3	0.02	0.02	0.02	0.02	0.02	-5.03	1.44	0.35
GID4_E237A_MG132	NP_001289958.1	PKP3	12|7|9	28	9.33	3	8|11|5|11|5|9	0	0	0	0	0	-24.85	0.96	0.47
GID4_E237A_MG132	NP_001294858.1	EIF3M	6|4|4	14	4.67	3	2|6|2|2|0|0	0.04	0.08	0.04	0.08	0.04	-5.11	1.56	0.33
GID4_E237A_MG132	NP_001294865.1	SLC38A2	2|2|0	4	1.33	3	0|2|0|2|2|2	0.01	0.01	0.01	0.01	0.01	-8.05	0.67	0.36
GID4_E237A_MG132	NP_001303256.1	PRKCD	3|2|0	5	1.67	3	0|0|0|0|0|2	0.78	0.85	0.78	0.85	0.78	-2.36	3.33	0.04
GID4_E237A_MG132	NP_001303292.1	EIF2S2	5|4|4	13	4.33	3	0|9|5|5|3|5	0	0	0	0	0	-15.88	0.72	0.46
GID4_E237A_MG132	NP_001304733.1	TRAM1	5|4|4	13	4.33	3	0|4|3|0|4|2	0.01	0.01	0.01	0.01	0.01	-6.03	1.33	0.37
GID4_E237A_MG132	NP_001304893.1	LARS	12|13|19	44	14.67	3	18|20|13|14|13|21	0	0	0	0	0	-48.24	0.8	0.5
GID4_E237A_MG132	NP_001305115.1	HNRNPK	4|5|23	32	10.67	3	8|4|12|5|4|5	0.48	0.96	0.48	0.96	0.48	-21.58	1.42	0.23
GID4_E237A_MG132	NP_001305863.1	HLTF	9|7|6	22	7.33	3	4|12|3|4|5|6	0	0	0	0	0	-15.29	1.09	0.44
GID4_E237A_MG132	NP_001307156.1	NMD3	8|3|8	19	6.33	3	0|9|0|3|0|4	0.04	0.04	0.04	0.04	0.04	-9.59	1.58	0.33
GID4_E237A_MG132	NP_001307524.1	DDX5	26|26|32	84	28	3	23|36|23|21|26|28	0	0	0	0	0	-62.33	0.99	0.51
GID4_E237A_MG132	NP_001307852.1	JAK1	2|0|4	6	2	3	0|3|0|0|0|0	0.72	0.85	0.72	0.85	0.72	-3.4	2.67	0.05
GID4_E237A_MG132	NP_001308122.1	TBL1XR1	2|13|13	28	9.33	3	12|21|9|18|6|16	0	0	0	0	0	-65.65	0.56	0.52
GID4_E237A_MG132	NP_001308374.1	TMED2	4|7|10	21	7	3	3|7|4|4|0|7	0	0	0	0	0	-14.05	1.27	0.38
GID4_E237A_MG132	NP_001308392.1	NCLN	12|19|20	51	17	3	10|14|11|15|10|10	0	0	0	0	0	-27.03	1.36	0.46
GID4_E237A_MG132	NP_060918.2	CAND1	21|28|20	69	23	3	24|34|17|31|26|33	0	0	0	0	0	-82.52	0.74	0.51
GID4_E237A_MG132	NP_001317002.1	MPDU1	2|2|0	4	1.33	3	0|2|2|3|0|3	0	0	0	0	0	-10.27	0.53	0.39
GID4_E237A_MG132	NP_001335116.1	DDX27	15|10|16	41	13.67	3	6|13|8|8|9|7	0	0	0	0	0	-19.35	1.44	0.44
GID4_E237A_MG132	NP_001337182.1	TRMT5	6|0|5	11	3.67	3	0|4|0|0|0|0	0.88	0.9	0.88	0.9	0.88	-3.27	3.67	0.02
GID4_E237A_MG132	NP_001348.2	DHX9	50|43|28	121	40.33	3	21|52|25|17|29|22	0	0	0	0	0	-71.94	1.26	0.5
GID4_E237A_MG132	NP_001349.2	DHX15	8|4|11	23	7.67	3	2|7|6|5|6|9	0	0	0	0	0	-19.69	1.1	0.43
GID4_E237A_MG132	NP_001367.2	DYNC1H1	72|67|78	217	72.33	3	39|112|58|58|67|52	0	0	0	0	0	-162.37	0.98	0.52
GID4_E237A_MG132	NP_001393.1	EEF1A1	38|29|35	102	34	3	41|69|35|45|39|42	0	0	0	0	0	-135.75	0.69	0.52
GID4_E237A_MG132	NP_001395.1	EEF1G	5|7|12	24	8	3	10|16|13|9|7|13	0	0	0	0	0	-41.55	0.62	0.49
GID4_E237A_MG132	NP_001406.1	EIF2S3	15|13|20	48	16	3	18|13|13|18|16|19	0	0	0	0	0	-44.59	0.9	0.5
GID4_E237A_MG132	NP_001410.2	ELAVL1	7|7|10	24	8	3	7|11|7|6|0|9	0	0	0	0	0	-20.24	0.94	0.47
GID4_E237A_MG132	NP_001427.2	FBL	13|10|11	34	11.33	3	5|14|9|7|7|9	0	0	0	0	0	-20.23	1.16	0.47
GID4_E237A_MG132	NP_001531.1	HSPB1	20|31|39	90	30	3	31|50|37|35|35|37	0	0	0	0	0	-116.88	0.75	0.51
GID4_E237A_MG132	NP_001656.2	RHOG	4|6|5	15	5	3	5|5|3|3|2|3	0	0	0	0	0	-8.67	1.25	0.38
GID4_E237A_MG132	NP_001677.2	ATP5F1B	11|23|19	53	17.67	3	27|33|26|26|18|22	0	0	0	0	0	-89.08	0.63	0.52
GID4_E237A_MG132	NP_001822.3	CLU	7|11|9	27	9	3	6|12|8|3|10|5	0	0	0	0	0	-22.04	1	0.47
GID4_E237A_MG132	NP_001907.2	CYC1	2|0|0	2	0.67	3	0|3|0|0|0|0	0.29	0.58	0.29	0.58	0.29	-3.4	0.89	0.27
GID4_E237A_MG132	NP_001933.2	DSG1	10|7|24	41	13.67	3	10|4|21|9|3|20	0	0	0	0	0	-44.86	0.91	0.48
GID4_E237A_MG132	NP_001949.1	EEF1A2	22|16|0	38	12.67	3	0|42|0|27|0|0	0	0	0	0	0	-74.14	0.73	0.49
GID4_E237A_MG132	NP_001952.1	EEF2	15|14|31	60	20	3	13|27|26|14|14|16	0	0	0	0	0	-53.92	0.96	0.49
GID4_E237A_MG132	NP_002146.2	HSPA6	17|27|42	86	28.67	3	0|52|40|0|36|0	0	0	0	0	0	-90.96	0.9	0.51
GID4_E237A_MG132	NP_002147.2	HSPD1	3|10|38	51	17	3	11|21|21|14|10|15	0	0	0	0	0	-66.82	0.96	0.43
GID4_E237A_MG132	NP_002152.2	IARS	11|9|16	36	12	3	8|17|4|9|7|8	0	0	0	0	0	-24.19	1.14	0.46
GID4_E237A_MG132	NP_002221.1	JUP	15|10|21	46	15.33	3	7|14|27|11|5|32	0	0	0	0	0	-62.25	0.73	0.5
GID4_E237A_MG132	NP_002287.2	LBR	10|12|9	31	10.33	3	7|11|7|8|9|7	0	0	0	0	0	-18.16	1.18	0.46
GID4_E237A_MG132	NP_002786.2	PSMB3	3|0|0	3	1	3	0|7|6|0|4|0	0	0	0	0	0	-17.56	0.24	0.44
GID4_E237A_MG132	NP_002800.2	PSMD3	24|32|24	80	26.67	3	18|26|17|22|20|24	0	0	0	0	0	-46.63	1.16	0.5
GID4_E237A_MG132	NP_002878.2	RARS	17|11|16	44	14.67	3	10|24|9|10|10|12	0	0	0	0	0	-33.48	1.05	0.49
GID4_E237A_MG132	NP_002906.1	RFC3	3|2|2	7	2.33	3	0|5|0|0|0|3	0.04	0.07	0.04	0.07	0.04	-4.08	1.17	0.33
GID4_E237A_MG132	NP_002941.1	RPN1	4|3|9	16	5.33	3	4|12|6|5|4|3	0	0	0	0	0	-20.52	0.79	0.44
GID4_E237A_MG132	NP_002943.2	RPS2	32|24|15	71	23.67	3	21|33|19|25|27|18	0	0	0	0	0	-74.56	0.89	0.51
GID4_E237A_MG132	NP_003081.2	SNRPA1	3|0|3	6	2	3	0|2|2|3|0|0	0.1	0.1	0.1	0.1	0.1	-7.11	1.14	0.31
GID4_E237A_MG132	NP_003357.2	UQCRC2	34|26|20	80	26.67	3	19|32|20|22|16|23	0	0	0	0	0	-57.14	1.1	0.5
GID4_E237A_MG132	NP_003745.1	EIF3F	5|8|9	22	7.33	3	8|13|9|8|8|8	0	0	0	0	0	-27.54	0.77	0.52
GID4_E237A_MG132	NP_003861.1	IQGAP1	5|5|16	26	8.67	3	3|10|0|4|2|5	0.34	0.69	0.34	0.69	0.34	-12.36	1.58	0.26
GID4_E237A_MG132	NP_003897.2	MCM3AP	25|23|18	66	22	3	10|37|12|16|10|18	0	0	0	0	0	-46.75	1.06	0.5
GID4_E237A_MG132	NP_004095.4	FASN	35|34|40	109	36.33	3	57|61|39|58|40|57	0	0	0	0	0	-161.74	0.62	0.52
GID4_E237A_MG132	NP_004102.1	FEN1	7|2|5	14	4.67	3	0|4|0|2|0|2	0.63	0.87	0.63	0.87	0.63	-4.49	2.33	0.06
GID4_E237A_MG132	NP_004125.3	HSPA9	8|16|36	60	20	3	20|30|23|22|15|22	0	0	0	0	0	-80.78	0.82	0.5
GID4_E237A_MG132	NP_004205.2	FIBP	3|3|2	8	2.67	3	0|3|0|0|0|4	0.13	0.13	0.13	0.13	0.13	-3.27	1.52	0.3
GID4_E237A_MG132	NP_004452.1	FARSA	4|4|3	11	3.67	3	0|5|3|4|0|3	0	0	0	0	0	-9.27	0.98	0.41
GID4_E237A_MG132	NP_004550.2	YBX1	3|7|10	20	6.67	3	4|3|3|2|0|3	0.5	0.87	0.5	0.87	0.5	-7.49	2.05	0.13
GID4_E237A_MG132	NP_004628.4	RAB7A	8|5|5	18	6	3	0|5|5|0|2|0	0.23	0.43	0.23	0.43	0.23	-3.57	2	0.28
GID4_E237A_MG132	NP_004896.1	PRDX6	12|14|10	36	12	3	11|17|13|10|8|13	0	0	0	0	0	-33.78	0.89	0.49
GID4_E237A_MG132	NP_004993.1	NDUFA9	8|7|5	20	6.67	3	7|7|6|13|7|11	0	0	0	0	0	-27.54	0.7	0.52
GID4_E237A_MG132	NP_005006.3	OXA1L	6|6|5	17	5.67	3	7|4|3|4|5|6	0	0	0	0	0	-12.52	1.03	0.44
GID4_E237A_MG132	NP_005021.2	PLK1	7|8|10	25	8.33	3	3|8|5|5|5|4	0	0	0	0	0	-10.49	1.45	0.4
GID4_E237A_MG132	NP_005026.3	POLRMT	37|29|21	87	29	3	12|35|13|22|24|21	0	0	0	0	0	-59.95	1.14	0.5
GID4_E237A_MG132	NP_005054.3	SCD	7|5|4	16	5.33	3	2|5|5|2|3|3	0.01	0.01	0.01	0.01	0.01	-8.67	1.33	0.37
GID4_E237A_MG132	NP_005137.1	SART1	4|0|3	7	2.33	3	0|5|0|0|0|0	0.62	0.72	0.62	0.72	0.62	-4.39	1.87	0.06
GID4_E237A_MG132	NP_005207.2	DDOST	6|8|5	19	6.33	3	5|7|4|4|4|5	0	0	0	0	0	-11.63	1.21	0.41
GID4_E237A_MG132	NP_005313.1	HIST1H1B	7|3|12	22	7.33	3	4|6|5|7|0|6	0.01	0.01	0.01	0.01	0.01	-17.71	1.22	0.37
GID4_E237A_MG132	NP_005338.1	HSPA5	5|19|29	53	17.67	3	15|32|29|22|20|20	0	0	0	0	0	-95.19	0.69	0.51
GID4_E237A_MG132	NP_005372.2	NCL	10|8|21	39	13	3	9|7|12|12|6|12	0	0	0	0	0	-28.75	1.16	0.43
GID4_E237A_MG132	NP_005683.2	ABCF2	30|19|21	70	23.33	3	11|31|13|19|11|15	0	0	0	0	0	-41.06	1.2	0.49
GID4_E237A_MG132	NP_005724.1	KIF20A	14|5|11	30	10	3	0|8|0|0|2|0	0.91	0.94	0.91	0.94	0.91	-1.52	4	0.01
GID4_E237A_MG132	NP_005737.1	NAMPT	19|29|10	58	19.33	3	21|24|20|20|21|23	0	0	0	0	0	-67.96	0.87	0.5
GID4_E237A_MG132	NP_005751.2	CEBPZ	4|0|4	8	2.67	3	0|2|0|0|0|0	0.93	0.93	0.93	0.93	0.93	-2.36	5.33	0.01
GID4_E237A_MG132	NP_005753.1	TRIM28	9|5|24	38	12.67	3	5|15|13|9|7|13	0	0	0	0	0	-39.53	1.01	0.44
GID4_E237A_MG132	NP_005905.2	MCM4	18|14|9	41	13.67	3	9|27|13|13|13|12	0	0	0	0	0	-46.7	0.83	0.5
GID4_E237A_MG132	NP_005906.2	MCM6	8|15|20	43	14.33	3	13|23|12|18|12|13	0	0	0	0	0	-50.11	0.86	0.49
GID4_E237A_MG132	NP_005947.3	MTHFD1	49|52|55	156	52	3	49|61|37|54|41|49	0	0	0	0	0	-117.09	0.98	0.52
GID4_E237A_MG132	NP_005974.2	SKP2	2|2|3	7	2.33	3	2|6|0|2|3|2	0	0	0	0	0	-9.05	0.72	0.41
GID4_E237A_MG132	NP_006014.2	CDC123	3|4|3	10	3.33	3	3|6|0|3|2|7	0	0	0	0	0	-12.94	0.7	0.44
GID4_E237A_MG132	NP_006089.1	RACK1	14|14|27	55	18.33	3	13|28|15|21|21|25	0	0	0	0	0	-65.75	0.77	0.51
GID4_E237A_MG132	NP_006169.2	NSF	8|4|6	18	6	3	0|10|5|7|4|6	0	0	0	0	0	-19.69	0.86	0.46
GID4_E237A_MG132	NP_006382.1	IPO7	5|0|7	12	4	3	3|0|0|0|0|0	0.94	0.97	0.94	0.97	0.94	-3.4	5.33	0.01
GID4_E237A_MG132	NP_006383.2	NOP56	5|2|8	15	5	3	0|4|0|0|0|0	0.9	0.95	0.9	0.95	0.9	-0.32	5	0.02
GID4_E237A_MG132	NP_006436.3	PRPF8	10|0|22	32	10.67	3	3|31|5|4|14|5	0	0	0	0	0	-58.97	0.78	0.47
GID4_E237A_MG132	NP_006507.2	SLC2A1	2|0|0	2	0.67	3	0|0|0|2|0|2	0.14	0.28	0.14	0.28	0.14	-3.82	0.67	0.3
GID4_E237A_MG132	NP_006730.2	MCM5	12|7|8	27	9	3	7|16|4|11|3|13	0	0	0	0	0	-32.47	0.77	0.49
GID4_E237A_MG132	NP_006764.3	DDX18	17|15|19	51	17	3	5|15|7|7|11|9	0	0	0	0	0	-15.73	1.62	0.43
GID4_E237A_MG132	NP_006796.1	HNRNPA0	12|12|5	29	9.67	3	8|19|10|9|13|11	0	0	0	0	0	-42.59	0.73	0.49
GID4_E237A_MG132	NP_006818.3	TMED10	7|6|5	18	6	3	8|9|8|6|6|6	0	0	0	0	0	-20.78	0.77	0.52
GID4_E237A_MG132	NP_006827.1	GCN1	12|12|22	46	15.33	3	12|28|3|18|6|21	0	0	0	0	0	-53.73	0.78	0.5
GID4_E237A_MG132	NP_008964.3	RER1	4|3|5	12	4	3	0|3|2|3|2|4	0.01	0.02	0.01	0.02	0.01	-6.6	1.33	0.35
GID4_E237A_MG132	NP_009166.2	XPOT	6|8|3	17	5.67	3	7|17|7|8|9|12	0	0	0	0	0	-40.15	0.49	0.52
GID4_E237A_MG132	NP_009330.1	STAT1	8|2|3	13	4.33	3	7|10|2|9|3|7	0	0	0	0	0	-29.17	0.53	0.47
GID4_E237A_MG132	NP_031375.3	PAXIP1	3|0|3	6	2	3	0|2|0|0|0|0	0.85	0.85	0.85	0.85	0.85	-2.36	4	0.02
GID4_E237A_MG132	NP_036244.2	TPX2	7|0|11	18	6	3	0|11|4|0|7|0	0.01	0.01	0.01	0.01	0.01	-22.82	1.09	0.37
GID4_E237A_MG132	NP_036558.3	SF3B3	3|5|13	21	7	3	4|18|5|13|8|9	0	0	0	0	0	-42.13	0.58	0.49
GID4_E237A_MG132	NP_036565.2	SF3B1	19|10|16	45	15	3	7|25|17|9|12|5	0	0	0	0	0	-41.87	0.95	0.49
GID4_E237A_MG132	NP_037386.1	TBK1	5|0|6	11	3.67	3	0|7|0|8|0|5	0	0	0	0	0	-20.75	0.73	0.42
GID4_E237A_MG132	NP_037450.2	PRRC2B	5|14|33	52	17.33	3	14|30|13|19|12|18	0	0	0	0	0	-71.45	0.86	0.49
GID4_E237A_MG132	NP_038476.2	BAZ1A	3|0|5	8	2.67	3	0|0|0|0|0|0	1	1	1	1	1	-0.82	26.67	0
GID4_E237A_MG132	NP_054733.2	SNRNP200	8|2|13	23	7.67	3	3|29|7|11|13|10	0	0	0	0	0	-60.64	0.49	0.5
GID4_E237A_MG132	NP_054825.2	ZNF770	5|0|4	9	3	3	0|5|0|0|0|0	0.77	0.82	0.77	0.82	0.77	-4.39	2.4	0.04
GID4_E237A_MG132	NP_055146.1	SLC7A11	2|0|0	2	0.67	3	0|3|0|0|0|0	0.29	0.58	0.29	0.58	0.29	-3.4	0.89	0.27
GID4_E237A_MG132	NP_055180.1	HSPB8	3|7|9	19	6.33	3	0|9|7|5|6|6	0	0	0	0	0	-21.67	0.9	0.45
GID4_E237A_MG132	NP_055181.3	GNL3	11|12|12	35	11.67	3	6|12|8|8|7|9	0	0	0	0	0	-17.04	1.26	0.46
GID4_E237A_MG132	NP_055336.1	SH3BP4	3|0|3	6	2	3	0|5|0|0|0|0	0.53	0.53	0.53	0.53	0.53	-4.39	1.6	0.08
GID4_E237A_MG132	NP_055412.2	DNTTIP2	3|0|6	9	3	3	0|0|0|0|0|0	1	1	1	1	1	-0.82	30	0
GID4_E237A_MG132	NP_055486.2	UBE3C	8|6|9	23	7.67	3	0|11|0|2|0|3	0.08	0.12	0.08	0.12	0.08	-5.1	1.92	0.31
GID4_E237A_MG132	NP_055506.1	AQR	6|3|3	12	4	3	0|11|0|0|0|0	0.14	0.28	0.14	0.28	0.14	-4.57	1.45	0.3
GID4_E237A_MG132	NP_055577.1	DHCR24	3|0|3	6	2	3	3|3|3|4|0|3	0	0	0	0	0	-13.48	0.62	0.4
GID4_E237A_MG132	NP_055680.3	NCAPD2	4|0|7	11	3.67	3	0|8|0|3|0|0	0.21	0.39	0.21	0.39	0.21	-10.85	1.33	0.29
GID4_E237A_MG132	NP_055814.1	RAB21	10|9|7	26	8.67	3	2|11|5|4|8|9	0	0	0	0	0	-19.32	1.05	0.46
GID4_E237A_MG132	NP_056138.1	UFL1	15|10|11	36	12	3	7|15|5|8|8|8	0	0	0	0	0	-20.22	1.23	0.46
GID4_E237A_MG132	NP_056155.1	LARS2	4|2|3	9	3	3	0|0|0|0|0|0	1	1	1	1	1	3.72	30	0
GID4_E237A_MG132	NP_056169.1	NUP188	9|13|12	34	11.33	3	5|21|5|3|8|9	0	0	0	0	0	-24.67	1.05	0.48
GID4_E237A_MG132	NP_056175.3	MTREX	6|0|7	13	4.33	3	0|5|0|2|0|4	0.27	0.37	0.27	0.37	0.27	-11.24	1.58	0.28
GID4_E237A_MG132	NP_056229.2	RPL36	2|0|3	5	1.67	3	0|2|2|0|0|0	0.43	0.58	0.43	0.58	0.43	-3.82	1.67	0.24
GID4_E237A_MG132	NP_056240.2	POLR1A	3|0|3	6	2	3	0|4|0|0|0|0	0.67	0.67	0.67	0.67	0.67	-3.27	2	0.06
GID4_E237A_MG132	NP_056453.1	TRPC4AP	2|0|3	5	1.67	3	0|10|3|0|9|0	0	0	0	0	0	-22.8	0.3	0.52
GID4_E237A_MG132	NP_056473.2	NOC2L	6|4|0	10	3.33	3	0|6|0|0|0|0	0.71	0.83	0.71	0.83	0.71	-5.51	2.22	0.05
GID4_E237A_MG132	NP_056474.2	RSL1D1	8|3|8	19	6.33	3	0|5|3|0|0|0	0.85	0.85	0.85	0.85	0.85	-2.59	3.17	0.03
GID4_E237A_MG132	NP_057018.1	NOP58	8|6|10	24	8	3	2|10|2|2|3|3	0.04	0.07	0.04	0.07	0.04	-7.11	1.78	0.33
GID4_E237A_MG132	NP_057030.3	PELO	5|4|7	16	5.33	3	3|8|4|5|3|6	0	0	0	0	0	-14.98	0.93	0.44
GID4_E237A_MG132	NP_057049.5	NDUFA13	5|6|5	16	5.33	3	5|8|3|5|0|5	0	0	0	0	0	-13.4	0.93	0.45
GID4_E237A_MG132	NP_057417.3	SRRM2	14|0|30	44	14.67	3	5|18|8|8|8|5	0.18	0.36	0.18	0.36	0.18	-45.21	1.4	0.29
GID4_E237A_MG132	NP_060117.3	FTSJ3	6|0|5	11	3.67	3	0|0|0|0|0|0	1	1	1	1	1	-0.82	36.67	0
GID4_E237A_MG132	NP_060220.3	RETSAT	4|2|2	8	2.67	3	0|4|0|0|0|0	0.61	0.8	0.61	0.8	0.61	-0.32	2.67	0.07
GID4_E237A_MG132	NP_060277.1	OSGEP	3|2|2	7	2.33	3	0|5|0|0|0|0	0.39	0.53	0.39	0.53	0.39	-1.06	1.87	0.25
GID4_E237A_MG132	NP_060289.2	TRMT10C	11|9|13	33	11	3	7|14|5|6|5|6	0	0	0	0	0	-16.2	1.33	0.44
GID4_E237A_MG132	NP_060310.1	MRPL16	5|0|0	5	1.67	3	0|3|0|0|0|0	0.46	0.91	0.46	0.91	0.46	-3.4	2.22	0.24
GID4_E237A_MG132	NP_060530.3	IARS2	12|5|6	23	7.67	3	3|18|6|6|4|5	0	0	0	0	0	-24.04	0.88	0.46
GID4_E237A_MG132	NP_060579.3	MTPAP	10|7|7	24	8	3	0|9|4|0|0|3	0.12	0.22	0.12	0.22	0.12	-4.18	2	0.31
GID4_E237A_MG132	NP_060596.2	TMEM33	16|15|22	53	17.67	3	8|16|14|9|12|9	0	0	0	0	0	-23.58	1.39	0.46
GID4_E237A_MG132	NP_062552.2	MEPCE	8|0|3	11	3.67	3	0|0|0|0|0|0	1	1	1	1	1	-0.82	36.67	0
GID4_E237A_MG132	NP_064628.1	TOMM22	4|3|5	12	4	3	3|7|2|3|3|4	0	0	0	0	0	-11.05	0.94	0.42
GID4_E237A_MG132	NP_065111.1	NAT14	3|0|0	3	1	3	0|0|0|0|0|0	0.5	1	0.5	1	0.5	-0.82	10	0.13
GID4_E237A_MG132	NP_065147.1	DDX24	8|0|14	22	7.33	3	0|6|0|0|0|0	0.94	0.98	0.94	0.98	0.94	-5.51	4.89	0.01
GID4_E237A_MG132	NP_065715.1	DECR2	10|6|7	23	7.67	3	2|10|5|7|8|5	0	0	0	0	0	-18.17	1.02	0.45
GID4_E237A_MG132	NP_065779.1	ESYT2	15|11|12	38	12.67	3	5|19|8|11|8|8	0	0	0	0	0	-24.65	1.1	0.48
GID4_E237A_MG132	NP_065801.1	XPO5	8|6|11	25	8.33	3	3|6|3|7|3|2	0.08	0.16	0.08	0.16	0.08	-8.42	1.75	0.31
GID4_E237A_MG132	NP_066997.3	CCAR2	8|6|11	25	8.33	3	5|9|5|4|7|4	0	0	0	0	0	-14.59	1.28	0.41
GID4_E237A_MG132	NP_067026.3	SRPRB	6|10|4	20	6.67	3	7|10|5|7|6|6	0	0	0	0	0	-21.66	0.89	0.45
GID4_E237A_MG132	NP_071741.2	NCAPG	6|7|12	25	8.33	3	4|13|4|5|6|4	0	0	0	0	0	-16.01	1.19	0.42
GID4_E237A_MG132	NP_079157.3	SLC35E1	7|0|0	7	2.33	3	0|4|0|2|0|0	0.44	0.89	0.44	0.89	0.44	-5.85	1.56	0.24
GID4_E237A_MG132	NP_110409.2	CLPTM1L	4|3|0	7	2.33	3	0|5|0|6|0|5	0	0	0	0	0	-16.52	0.58	0.42
GID4_E237A_MG132	NP_115604.1	FAR1	8|9|9	26	8.67	3	0|12|8|0|7|0	0	0	0	0	0	-12.01	1.28	0.43
GID4_E237A_MG132	NP_115784.1	BAZ1B	14|3|14	31	10.33	3	3|10|0|0|3|0	0.78	0.78	0.78	0.78	0.78	-9.46	2.58	0.04
GID4_E237A_MG132	NP_115881.3	JAGN1	4|4|3	11	3.67	3	0|3|2|2|0|3	0.03	0.03	0.03	0.03	0.03	-4.83	1.47	0.34
GID4_E237A_MG132	NP_478102.2	CDKN2A	4|2|0	6	2	3	0|3|0|3|2|2	0.02	0.03	0.02	0.03	0.02	-10.27	0.8	0.35
GID4_E237A_MG132	NP_775752.1	MISP	11|22|25	58	19.33	3	23|22|21|17|14|20	0	0	0	0	0	-62.85	0.9	0.5
GID4_E237A_MG132	NP_803882.1	CYP20A1	2|2|3	7	2.33	3	0|7|0|0|0|0	0.14	0.22	0.14	0.22	0.14	-2.71	1.33	0.3
GID4_E237A_MG132	NP_849193.1	STT3B	4|0|4	8	2.67	3	0|3|0|2|0|2	0.3	0.3	0.3	0.3	0.3	-7.11	1.52	0.27
GID4_E237A_MG132	NP_853553.1	AUP1	5|3|4	12	4	3	0|4|0|0|3|0	0.45	0.56	0.45	0.56	0.45	-1.86	2.29	0.24
GID4_E237A_MG132	NP_858058.1	OGT	4|4|7	15	5	3	5|11|6|10|5|9	0	0	0	0	0	-27.57	0.56	0.52
GID4_E237A_MG132	NP_940888.3	RPL7L1	5|0|0	5	1.67	3	0|6|2|3|3|0	0	0	0	0	0	-14.59	0.48	0.38
GID4_E237A_MG132	P00761	P00761	76|69|10	155	51.67	3	197|54|85|168|83|175	0	0	0	0	0	-649.31	0.33	0.52
GID4_E237A_MG132	P02662	CSN1S1	3|4|0	7	2.33	3	7|3|6|2|3|2	0	0	0	0	0	-20.06	0.49	0.44
GID4_E237A_MG132	Streptavidin	Streptavidin	688|574|406	1668	556	3	634|570|480|739|476|719	0	0	0	0	0	#NAME?	0.84	0.52
GID4_E237A_MG132	LYSC_CHICK	LYZ	14|12|18	44	14.67	3	12|15|11|14|12|15	0	0	0	0	0	-32.37	1.05	0.49
GID4_E237A_MG132	ENSEMBL:ENSBTAP00000032840	ENSEMBL:ENSBTAP00000032840	6|6|4	16	5.33	3	4|8|0|6|0|3	0	0	0	0	0	-13.12	1.02	0.43
GID4_E237A_MG132	NP_000048.1	BLM	10|0|9	19	6.33	3	0|8|0|0|0|0	0.89	0.9	0.89	0.9	0.89	-7.11	3.17	0.02
GID4_E237A_MG132	NP_000099.2	DLD	6|4|12	22	7.33	3	7|10|0|7|0|8	0	0	0	0	0	-23.6	0.92	0.44
GID4_E237A_MG132	NP_000150.1	GCDH	10|6|7	23	7.67	3	0|16|0|3|0|0	0.03	0.05	0.03	0.05	0.03	-7.24	1.61	0.34
GID4_E237A_MG132	NP_000174.1	HADHB	18|17|20	55	18.33	3	11|20|9|13|14|13	0	0	0	0	0	-28.6	1.22	0.49
GID4_E237A_MG132	NP_000180.2	HK2	14|6|13	33	11	3	5|15|0|12|0|11	0	0	0	0	0	-30.35	1.02	0.47
GID4_E237A_MG132	NP_000217.2	KRT9	56|71|209	336	112	3	71|66|113|50|50|173	0	0	0	0	0	-303.58	1.06	0.52
GID4_E237A_MG132	NP_000273.2	PCCA	31|18|19	68	22.67	3	19|27|18|26|23|22	0	0	0	0	0	-61.36	0.93	0.5
GID4_E237A_MG132	NP_000280.1	PFKM	19|17|19	55	18.33	3	13|18|10|13|10|17	0	0	0	0	0	-29.48	1.2	0.49
GID4_E237A_MG132	NP_000347.2	TCOF1	6|3|13	22	7.33	3	7|6|3|9|6|11	0	0	0	0	0	-26.74	0.89	0.44
GID4_E237A_MG132	NP_000412.3	KRT10	93|105|180	378	126	3	96|71|139|103|60|119	0	0	0	0	0	-269.54	1.1	0.52
GID4_E237A_MG132	NP_000517.2	KRT14	32|48|92	172	57.33	3	41|53|69|42|32|65	0	0	0	0	0	-161.39	1	0.51
GID4_E237A_MG132	NP_000413.1	KRT17	31|57|88	176	58.67	3	46|77|61|45|49|53	0	0	0	0	0	-174.32	0.98	0.51
GID4_E237A_MG132	NP_000215.1	KRT18	28|46|47	121	40.33	3	32|51|30|44|32|39	0	0	0	0	0	-108.07	0.97	0.51
GID4_E237A_MG132	NP_005548.2	KRT16	25|28|75	128	42.67	3	29|32|51|27|21|56	0	0	0	0	0	-115.08	1.02	0.51
GID4_E237A_MG132	NP_853515.2	KRT27	9|0|0	9	3	3	0|0|0|0|0|0	0.5	1	0.5	1	0.5	-0.82	30	0.09
GID4_E237A_MG132	P02535-1	P02535-1	24|29|0	53	17.67	3	0|20|52|29|23|35	0	0	0	0	0	-153.41	0.51	0.51
GID4_E237A_MG132	ENSEMBL:ENSP00000377550	ENSEMBL:ENSP00000377550	15|0|43	58	19.33	3	0|0|0|16|0|0	0.92	0.99	0.92	0.99	0.92	-15.44	4.83	0.01
GID4_E237A_MG132	NP_000414.2	KRT2	88|94|170	352	117.33	3	94|58|112|90|48|96	0	0	0	0	0	-218.55	1.2	0.52
GID4_E237A_MG132	NP_006112.3	KRT1	115|116|273	504	168	3	120|114|180|102|71|223	0	0	0	0	0	-399.79	1.05	0.52
GID4_E237A_MG132	NP_001243211.1	KRT8	40|61|80	181	60.33	3	55|77|63|54|62|66	0	0	0	0	0	-184.29	0.9	0.52
GID4_E237A_MG132	NP_005545.1	KRT6A	39|44|59	142	47.33	3	42|37|63|28|26|71	0	0	0	0	0	-132.61	0.89	0.52
GID4_E237A_MG132	NP_000415.2	KRT5	43|54|79	176	58.67	3	51|37|73|41|30|67	0	0	0	0	0	-143.73	1.01	0.51
GID4_E237A_MG132	NP_005547.3	KRT7	26|42|47	115	38.33	3	28|43|38|29|40|36	0	0	0	0	0	-103.2	0.98	0.51
GID4_E237A_MG132	NP_003371.2	VIM	20|28|44	92	30.67	3	31|41|39|35|37|35	0	0	0	0	0	-109.9	0.81	0.51
GID4_E237A_MG132	Q6IFZ6	Krt77	15|0|0	15	5	3	0|0|0|0|0|0	0.5	1	0.5	1	0.5	-0.82	50	0.09
GID4_E237A_MG132	NP_001287743.1	KRT78	4|7|15	26	8.67	3	6|3|8|5|3|15	0	0	0	0	0	-25.29	1.02	0.43
GID4_E237A_MG132	P50446	Krt6a	23|0|0	23	7.67	3	0|0|0|0|0|0	0.5	1	0.5	1	0.5	-0.82	76.67	0.09
GID4_E237A_MG132	Q3TTY5	Krt2	17|0|0	17	5.67	3	0|0|0|0|0|0	0.5	1	0.5	1	0.5	-0.82	56.67	0.09
GID4_E237A_MG132	NP_000523.2	PCCB	11|14|17	42	14	3	17|18|10|21|12|20	0	0	0	0	0	-53	0.74	0.5
GID4_E237A_MG132	NP_000777.1	CYP51A1	9|10|9	28	9.33	3	0|16|8|0|10|0	0	0	0	0	0	-16.55	1.1	0.46
GID4_E237A_MG132	NP_000810.1	GART	10|10|9	29	9.67	3	16|21|3|18|9|15	0	0	0	0	0	-51.07	0.55	0.52
GID4_E237A_MG132	NP_000911.2	PC	111|91|85	287	95.67	3	83|124|70|100|88|107	0	0	0	0	0	-247.74	0.91	0.52
GID4_E237A_MG132	NP_000912.3	PDE3A	8|2|8	18	6	3	0|10|0|2|0|0	0.45	0.45	0.45	0.45	0.45	-7.13	2	0.24
GID4_E237A_MG132	NP_000913.2	PDE3B	3|0|0	3	1	3	0|0|0|0|0|0	0.5	1	0.5	1	0.5	-0.82	10	0.13
GID4_E237A_MG132	NP_000958.1	RPL3	23|21|22	66	22	3	23|33|21|27|25|24	0	0	0	0	0	-66.56	0.81	0.52
GID4_E237A_MG132	NP_000961.2	RPL6	12|9|11	32	10.67	3	9|12|6|9|7|9	0	0	0	0	0	-21.69	1.09	0.47
GID4_E237A_MG132	NP_000968.2	RPL13	4|5|9	18	6	3	4|6|4|4|5|2	0.01	0.01	0.01	0.01	0.01	-11.33	1.26	0.36
GID4_E237A_MG132	NP_000978.1	RPL26	10|8|7	25	8.33	3	11|13|9|12|8|11	0	0	0	0	0	-32.46	0.71	0.52
GID4_E237A_MG132	NP_000982.2	RPL28	14|9|9	32	10.67	3	13|12|9|13|10|11	0	0	0	0	0	-30.8	0.87	0.48
GID4_E237A_MG132	NP_000992.1	RPL36AL	5|4|3	12	4	3	6|6|0|5|2|5	0	0	0	0	0	-15.79	0.73	0.45
GID4_E237A_MG132	NP_000996.2	RPS3	25|23|38	86	28.67	3	20|32|22|25|25|26	0	0	0	0	0	-62.38	1.06	0.5
GID4_E237A_MG132	NP_000997.1	RPS3A	13|12|11	36	12	3	11|12|10|10|6|14	0	0	0	0	0	-25.84	1.02	0.48
GID4_E237A_MG132	NP_000998.1	RPS4X	14|14|14	42	14	3	10|12|10|13|11|12	0	0	0	0	0	-22.38	1.17	0.48
GID4_E237A_MG132	NP_001001563.1	TIMM50	4|5|3	12	4	3	4|8|3|5|6|4	0	0	0	0	0	-16.77	0.7	0.52
GID4_E237A_MG132	NP_001001937.1	ATP5F1A	70|58|78	206	68.67	3	41|74|45|42|51|39	0	0	0	0	0	-102.59	1.3	0.51
GID4_E237A_MG132	NP_001001973.1	ATP5F1C	12|12|15	39	13	3	6|15|8|10|8|10	0	0	0	0	0	-20.86	1.21	0.47
GID4_E237A_MG132	NP_001002800.1	SMC4	5|4|10	19	6.33	3	6|19|9|8|9|5	0	0	0	0	0	-36.39	0.56	0.49
GID4_E237A_MG132	NP_001002857.1	ANXA2	7|4|15	26	8.67	3	16|10|16|15|9|16	0	0	0	0	0	-55.46	0.55	0.5
GID4_E237A_MG132	NP_001004.2	RPS9	16|13|19	48	16	3	14|14|10|14|8|16	0	0	0	0	0	-32.65	1.1	0.49
GID4_E237A_MG132	NP_001005360.1	DNM2	12|11|9	32	10.67	3	8|14|9|11|6|9	0	0	0	0	0	-25.28	0.99	0.48
GID4_E237A_MG132	NP_001005464.1	HIST2H3A	4|4|3	11	3.67	3	0|6|3|0|2|0	0.02	0.02	0.02	0.02	0.02	-5.39	1.33	0.35
GID4_E237A_MG132	NP_001007246.1	IFRD1	8|7|7	22	7.33	3	0|12|8|0|5|0	0	0	0	0	0	-11.63	1.17	0.43
GID4_E237A_MG132	NP_001008895.1	CUL4A	13|13|13	39	13	3	14|27|15|14|17|15	0	0	0	0	0	-47.24	0.7	0.52
GID4_E237A_MG132	NP_055828.2	KDM1A	15|8|15	38	12.67	3	14|20|9|10|8|15	0	0	0	0	0	-42.27	0.86	0.49
GID4_E237A_MG132	NP_001011.1	RPS16	5|4|8	17	5.67	3	3|2|4|3|2|2	0.29	0.55	0.29	0.55	0.29	-5.15	1.89	0.28
GID4_E237A_MG132	NP_001015885.1	RAE1	15|20|24	59	19.67	3	9|36|15|12|13|10	0	0	0	0	0	-45.03	1.04	0.5
GID4_E237A_MG132	NP_001017405.1	MAEA	3|0|0	3	1	3	0|0|0|0|0|0	0.5	1	0.5	1	0.5	-0.82	10	0.13
GID4_E237A_MG132	NP_001017423.1	ALDH18A1	39|32|25	96	32	3	26|29|17|31|19|29	0	0	0	0	0	-65.61	1.11	0.51
GID4_E237A_MG132	NP_000908.2	P4HA1	11|19|19	49	16.33	3	11|27|17|18|19|14	0	0	0	0	0	-57.99	0.81	0.5
GID4_E237A_MG132	NP_001019397.1	ARF1	12|12|12	36	12	3	11|12|7|11|10|12	0	0	0	0	0	-23.5	1.04	0.48
GID4_E237A_MG132	NP_001651.1	ARF4	12|15|13	40	13.33	3	12|12|11|14|11|17	0	0	0	0	0	-31.48	0.97	0.49
GID4_E237A_MG132	NP_001653.1	ARF5	9|12|14	35	11.67	3	10|12|6|10|8|12	0	0	0	0	0	-26.17	1.06	0.48
GID4_E237A_MG132	NP_001019770.1	HIST2H2BF	7|7|7	21	7	3	5|7|6|5|6|5	0	0	0	0	0	-11.37	1.17	0.44
GID4_E237A_MG132	NP_001020241.1	RPS14	13|13|15	41	13.67	3	9|16|10|8|9|8	0	0	0	0	0	-20.38	1.24	0.47
GID4_E237A_MG132	NP_001021.1	RPS27	5|3|3	11	3.67	3	2|9|5|6|5|5	0	0	0	0	0	-18.71	0.59	0.52
GID4_E237A_MG132	NP_001026897.1	MRI1	6|3|6	15	5	3	2|10|4|2|4|3	0	0	0	0	0	-14.6	0.95	0.43
GID4_E237A_MG132	NP_001028755.2	ACOT9	23|15|13	51	17	3	13|14|8|8|9|14	0	0	0	0	0	-25.57	1.36	0.45
GID4_E237A_MG132	NP_001028886.1	NOP2	4|0|7	11	3.67	3	0|3|0|0|0|0	0.91	0.97	0.91	0.97	0.91	-3.4	4.89	0.01
GID4_E237A_MG132	NP_001032897.1	EIF3C	7|7|13	27	9	3	0|14|7|0|10|3	0	0	0	0	0	-19.9	1.06	0.45
GID4_E237A_MG132	NP_001034760.1	YIF1B	3|4|3	10	3.33	3	0|4|0|2|0|0	0.38	0.5	0.38	0.5	0.38	-1.04	2.22	0.25
GID4_E237A_MG132	NP_001035546.1	RHBDD2	3|0|0	3	1	3	0|0|0|0|0|0	0.5	1	0.5	1	0.5	-0.82	10	0.13
GID4_E237A_MG132	NP_001036143.1	RHOC	3|0|0	3	1	3	0|2|0|0|0|0	0.43	0.85	0.43	0.85	0.43	-2.36	2	0.24
GID4_E237A_MG132	NP_001300870.1	RHOA	3|6|6	15	5	3	0|0|3|0|0|0	0.94	0.94	0.94	0.94	0.94	1.16	6.67	0.01
GID4_E237A_MG132	NP_001061.2	TUBG1	30|31|12	73	24.33	3	15|31|13|17|13|21	0	0	0	0	0	-58.54	1.16	0.49
GID4_E237A_MG132	NP_001073280.1	DIAPH1	17|12|20	49	16.33	3	13|28|6|13|15|15	0	0	0	0	0	-45.97	0.92	0.5
GID4_E237A_MG132	NP_001073867.1	ECPAS	4|4|6	14	4.67	3	3|6|4|4|0|4	0	0	0	0	0	-10.45	1.04	0.41
GID4_E237A_MG132	NP_001073884.1	U2SURP	13|12|11	36	12	3	4|15|6|6|7|8	0	0	0	0	0	-15.98	1.33	0.45
GID4_E237A_MG132	NP_001073922.2	INTS1	4|0|6	10	3.33	3	0|7|0|0|0|0	0.61	0.77	0.61	0.77	0.61	-6.64	1.9	0.07
GID4_E237A_MG132	NP_001074248.1	MYO1C	17|14|7	38	12.67	3	5|17|7|7|8|6	0	0	0	0	0	-24.54	1.3	0.44
GID4_E237A_MG132	NP_001077083.1	EARS2	6|3|7	16	5.33	3	0|6|0|0|0|0	0.85	0.87	0.85	0.87	0.85	-0.56	3.56	0.02
GID4_E237A_MG132	NP_001091896.1	SMARCD2	3|0|6	9	3	3	0|2|0|3|0|0	0.65	0.9	0.65	0.9	0.65	-4.83	2.4	0.06
GID4_E237A_MG132	NP_001092.1	ACTB	48|46|76	170	56.67	3	38|81|46|54|48|53	0	0	0	0	0	-142.36	0.96	0.52
GID4_E237A_MG132	NP_001186883.1	ACTG1	48|48|72	168	56	3	39|83|48|53|50|52	0	0	0	0	0	-140.86	0.94	0.52
GID4_E237A_MG132	NP_001091.1	ACTA1	24|0|0	24	8	3	20|47|27|26|27|27	0	0	0	0	0	-141.24	0.25	0.52
GID4_E237A_MG132	NP_001093882.1	DROSHA	19|21|23	63	21	3	11|22|10|22|12|15	0	0	0	0	0	-35.3	1.18	0.49
GID4_E237A_MG132	NP_001099008.1	MYBBP1A	44|23|27	94	31.33	3	9|31|8|17|12|13	0	0	0	0	0	-31.03	1.72	0.43
GID4_E237A_MG132	NP_001104026.1	FLNA	24|24|59	107	35.67	3	130|159|116|148|127|150	0	0	0	0	0	-558.69	0.24	0.52
GID4_E237A_MG132	NP_001107865.1	TENT2	3|0|0	3	1	3	0|2|0|2|0|0	0.29	0.58	0.29	0.58	0.29	-3.82	1	0.27
GID4_E237A_MG132	NP_001116105.1	CPS1	165|141|174	480	160	3	109|187|126|129|128|134	0	0	0	0	0	-304.4	1.11	0.52
GID4_E237A_MG132	NP_001293008.1	CAD	7|9|17	33	11	3	8|29|10|13|8|13	0	0	0	0	0	-49.64	0.68	0.5
GID4_E237A_MG132	NP_001116293.1	SET	5|4|5	14	4.67	3	0|2|2|0|0|2	0.77	0.77	0.77	0.77	0.77	-0.03	3.11	0.04
GID4_E237A_MG132	NP_001116295.1	GTF3C5	5|2|4	11	3.67	3	0|12|5|0|5|2	0	0	0	0	0	-19.38	0.61	0.46
GID4_E237A_MG132	NP_001120674.1	PCID2	18|15|11	44	14.67	3	6|16|4|13|6|10	0	0	0	0	0	-23.94	1.3	0.46
GID4_E237A_MG132	NP_001120792.1	UBAP2L	4|14|27	45	15	3	16|28|16|18|16|19	0	0	0	0	0	-74.51	0.74	0.5
GID4_E237A_MG132	NP_001121620.1	TFRC	13|18|16	47	15.67	3	18|18|14|17|16|17	0	0	0	0	0	-43.65	0.9	0.5
GID4_E237A_MG132	NP_001122316.1	SMARCA4	10|6|10	26	8.67	3	5|15|4|11|5|13	0	0	0	0	0	-31.28	0.79	0.49
GID4_E237A_MG132	NP_001122383.1	PCBP2	14|18|15	47	15.67	3	14|26|10|19|12|16	0	0	0	0	0	-46.55	0.84	0.5
GID4_E237A_MG132	NP_006187.2	PCBP1	8|7|20	35	11.67	3	9|15|9|15|8|10	0	0	0	0	0	-34.39	0.95	0.46
GID4_E237A_MG132	NP_001123500.1	CLK3	4|0|3	7	2.33	3	0|0|0|0|0|0	1	1	1	1	1	-0.82	23.33	0
GID4_E237A_MG132	NP_001127703.1	NT5DC2	5|3|0	8	2.67	3	0|4|2|4|2|2	0.01	0.02	0.01	0.02	0.01	-12.36	0.89	0.35
GID4_E237A_MG132	NP_001128582.1	DNAJA3	13|8|7	28	9.33	3	5|11|5|8|7|8	0	0	0	0	0	-20.24	1.1	0.45
GID4_E237A_MG132	NP_001129064.1	RPS27A	21|17|21	59	19.67	3	5|33|29|6|30|4	0	0	0	0	0	-62.3	0.8	0.51
GID4_E237A_MG132	NP_001129110.1	PIP5K1A	9|6|10	25	8.33	3	0|9|3|4|5|4	0	0	0	0	0	-11.15	1.52	0.38
GID4_E237A_MG132	NP_001129243.1	RPN2	19|21|8	48	16	3	18|27|14|16|16|15	0	0	0	0	0	-60.16	0.83	0.5
GID4_E237A_MG132	NP_001135836.1	ALG5	3|0|3	6	2	3	0|4|0|3|0|0	0.13	0.13	0.13	0.13	0.13	-6.97	1.14	0.3
GID4_E237A_MG132	NP_001136019.1	RPUSD3	3|2|3	8	2.67	3	0|0|0|0|0|0	1	1	1	1	1	3.72	26.67	0
GID4_E237A_MG132	NP_001138303.1	PHB2	28|24|25	77	25.67	3	16|27|17|18|19|17	0	0	0	0	0	-37.03	1.27	0.5
GID4_E237A_MG132	NP_001138586.1	RRP12	7|3|5	15	5	3	0|6|0|0|0|0	0.81	0.87	0.81	0.87	0.81	-0.56	3.33	0.03
GID4_E237A_MG132	NP_001138880.1	NONO	29|31|48	108	36	3	27|50|27|34|25|31	0	0	0	0	0	-83.51	1.01	0.51
GID4_E237A_MG132	NP_001139528.1	MBOAT7	4|5|7	16	5.33	3	0|5|2|3|0|3	0.07	0.13	0.07	0.13	0.07	-6.03	1.64	0.32
GID4_E237A_MG132	NP_001143.2	SLC25A5	68|39|59	166	55.33	3	35|55|34|37|38|37	0	0	0	0	0	-90.8	1.33	0.51
GID4_E237A_MG132	NP_001627.2	SLC25A6	63|34|56	153	51	3	35|56|29|36|34|36	0	0	0	0	0	-94.79	1.25	0.51
GID4_E237A_MG132	NP_001142.2	SLC25A4	60|33|48	141	47	3	33|55|28|34|32|35	0	0	0	0	0	-90.83	1.2	0.51
GID4_E237A_MG132	NP_001153221.1	RIOK2	7|5|7	19	6.33	3	0|7|3|0|2|0	0.22	0.22	0.22	0.22	0.22	-3.41	2.11	0.29
GID4_E237A_MG132	NP_001153682.1	SLC25A13	28|23|21	72	24	3	16|19|13|15|16|23	0	0	0	0	0	-35.14	1.3	0.49
GID4_E237A_MG132	NP_001155056.1	TEX10	9|7|3	19	6.33	3	0|7|2|0|2|4	0.13	0.23	0.13	0.23	0.13	-9.2	1.69	0.3
GID4_E237A_MG132	NP_001155855.1	ARHGEF2	18|15|15	48	16	3	5|20|7|9|6|7	0	0	0	0	0	-16.34	1.49	0.45
GID4_E237A_MG132	NP_001157289.1	DHCR7	7|9|8	24	8	3	5|8|4|6|4|6	0	0	0	0	0	-12.25	1.28	0.43
GID4_E237A_MG132	NP_001157412.1	PYGL	10|10|11	31	10.33	3	9|19|8|15|8|17	0	0	0	0	0	-39.42	0.69	0.52
GID4_E237A_MG132	NP_002853.2	PYGB	4|5|6	15	5	3	5|9|4|7|3|9	0	0	0	0	0	-21.66	0.67	0.52
GID4_E237A_MG132	NP_001158886.1	LDHA	7|7|12	26	8.67	3	7|8|9|7|6|8	0	0	0	0	0	-18.41	1.08	0.44
GID4_E237A_MG132	NP_001159828.1	SHMT2	8|0|10	18	6	3	0|8|2|3|3|0	0.15	0.26	0.15	0.26	0.15	-16.52	1.5	0.3
GID4_E237A_MG132	NP_001164006.1	ATAD3A	21|19|25	65	21.67	3	11|19|9|11|12|7	0	0	0	0	0	-19.65	1.64	0.44
GID4_E237A_MG132	NP_001304167.1	ATAD3B	13|13|21	47	15.67	3	10|17|9|10|11|6	0	0	0	0	0	-23.82	1.31	0.45
GID4_E237A_MG132	NP_001164120.1	LAS1L	2|0|0	2	0.67	3	0|5|2|0|0|0	0.02	0.04	0.02	0.04	0.02	-6.89	0.38	0.34
GID4_E237A_MG132	NP_001165161.1	GCAT	6|0|0	6	2	3	0|6|0|0|0|4	0.16	0.32	0.16	0.32	0.16	-9.85	0.8	0.3
GID4_E237A_MG132	NP_001166176.1	EIF4G2	16|14|22	52	17.33	3	6|18|10|8|15|6	0	0	0	0	0	-24.87	1.36	0.46
GID4_E237A_MG132	NP_001170785.1	RRAS2	4|3|2	9	3	3	0|4|0|0|0|2	0.38	0.5	0.38	0.5	0.38	-2.36	2	0.25
GID4_E237A_MG132	NP_001171134.1	RIF1	30|8|27	65	21.67	3	22|40|13|27|20|29	0	0	0	0	0	-102.53	0.73	0.51
GID4_E237A_MG132	NP_001171657.1	PIGT	4|5|4	13	4.33	3	0|7|0|0|0|0	0.55	0.65	0.55	0.65	0.55	-0.21	2.48	0.08
GID4_E237A_MG132	NP_001177747.1	ORC1	10|5|3	18	6	3	0|7|0|0|2|0	0.59	0.89	0.59	0.89	0.59	-3.2	2.67	0.07
GID4_E237A_MG132	NP_001177808.1	ORC4	5|7|2	14	4.67	3	0|6|3|4|3|2	0.01	0.01	0.01	0.01	0.01	-11.82	1.17	0.37
GID4_E237A_MG132	NP_001177989.1	SLC25A22	5|4|5	14	4.67	3	4|5|0|3|4|3	0	0	0	0	0	-8.67	1.17	0.4
GID4_E237A_MG132	NP_001180345.1	DDX3X	34|39|38	111	37	3	28|47|33|33|32|35	0	0	0	0	0	-81.54	1	0.51
GID4_E237A_MG132	NP_001181883.1	MATR3	14|22|22	58	19.33	3	8|23|12|14|14|12	0	0	0	0	0	-35.52	1.23	0.48
GID4_E237A_MG132	NP_001186092.1	PSMC5	8|8|8	24	8	3	4|18|9|8|8|8	0	0	0	0	0	-26.63	0.74	0.52
GID4_E237A_MG132	NP_001317141.1	PSMC1	5|5|11	21	7	3	4|17|9|3|9|5	0	0	0	0	0	-29.13	0.7	0.48
GID4_E237A_MG132	NP_006494.1	PSMC4	3|10|11	24	8	3	0|21|12|7|14|8	0	0	0	0	0	-49.46	0.58	0.5
GID4_E237A_MG132	NP_073605.4	RBM15	15|9|10	34	11.33	3	0|12|5|6|4|4	0.01	0.02	0.01	0.02	0.01	-10.97	1.68	0.36
GID4_E237A_MG132	NP_001191455.1	SSR4	9|5|6	20	6.67	3	4|8|3|4|4|4	0	0.01	0	0.01	0	-10.75	1.33	0.38
GID4_E237A_MG132	NP_001191676.1	RFC1	13|10|14	37	12.33	3	4|11|6|4|7|5	0	0	0	0	0	-11.48	1.7	0.39
GID4_E237A_MG132	NP_001309996.1	PFKP	8|0|9	17	5.67	3	7|10|3|8|5|5	0	0	0	0	0	-32.19	0.76	0.46
GID4_E237A_MG132	NP_001229696.1	MTHFD1L	30|31|28	89	29.67	3	24|37|21|31|26|27	0	0	0	0	0	-66.42	0.98	0.51
GID4_E237A_MG132	NP_001229757.1	ELOVL5	3|2|4	9	3	3	0|2|2|0|2|0	0.35	0.49	0.35	0.49	0.35	-2.75	2	0.26
GID4_E237A_MG132	NP_001229786.1	PRKACB	3|4|0	7	2.33	3	0|2|0|0|3|0	0.53	0.66	0.53	0.66	0.53	-4.83	1.87	0.08
GID4_E237A_MG132	NP_001291278.1	PRKACA	3|0|0	3	1	3	2|4|0|5|0|6	0	0	0	0	0	-17.85	0.24	0.44
GID4_E237A_MG132	NP_001230154.1	PES1	6|3|6	15	5	3	2|4|0|0|0|4	0.31	0.31	0.31	0.31	0.31	-4.73	2	0.27
GID4_E237A_MG132	NP_001231.2	CCNT1	4|4|3	11	3.67	3	0|4|0|0|2|0	0.5	0.5	0.5	0.5	0.5	-1.04	2.44	0.08
GID4_E237A_MG132	NP_001231639.1	GFPT1	23|20|18	61	20.33	3	8|21|11|16|11|17	0	0	0	0	0	-31.63	1.25	0.49
GID4_E237A_MG132	NP_001238968.1	RAB5C	10|6|7	23	7.67	3	11|9|8|9|7|9	0	0	0	0	0	-25.65	0.81	0.48
GID4_E237A_MG132	NP_001278977.1	RAB5A	8|5|4	17	5.67	3	4|5|3|6|5|4	0	0	0	0	0	-12.18	1.13	0.4
GID4_E237A_MG132	NP_001238965.1	RAB5B	5|3|0	8	2.67	3	3|7|3|5|4|4	0	0	0	0	0	-21.11	0.53	0.44
GID4_E237A_MG132	NP_001240308.1	RPL15	16|17|21	54	18	3	14|16|10|14|13|15	0	0	0	0	0	-29.16	1.22	0.48
GID4_E237A_MG132	NP_001243231.1	ETF1	7|2|7	16	5.33	3	5|11|0|9|0|7	0	0	0	0	0	-28.11	0.67	0.47
GID4_E237A_MG132	NP_001243239.1	GLS	4|3|4	11	3.67	3	0|6|0|4|0|2	0.01	0.01	0.01	0.01	0.01	-6.3	1.22	0.36
GID4_E237A_MG132	NP_001243328.1	ELOVL1	6|7|5	18	6	3	3|10|5|4|7|2	0	0	0	0	0	-16.17	0.92	0.45
GID4_E237A_MG132	NP_001243439.1	SSBP1	4|6|4	14	4.67	3	10|8|7|10|6|8	0	0	0	0	0	-27.57	0.52	0.52
GID4_E237A_MG132	NP_001243463.1	SLC25A1	8|8|4	20	6.67	3	4|7|4|5|6|5	0	0	0	0	0	-14.98	1.16	0.42
GID4_E237A_MG132	NP_001243509.2	RPL10	15|8|10	33	11	3	8|14|7|10|8|9	0	0	0	0	0	-25.03	1.07	0.46
GID4_E237A_MG132	NP_001243546.1	TUBGCP2	6|5|10	21	7	3	6|25|2|6|3|6	0	0	0	0	0	-31.59	0.65	0.48
GID4_E237A_MG132	NP_001243607.1	PRORP	9|6|5	20	6.67	3	0|6|4|6|5|4	0	0	0	0	0	-11.63	1.27	0.39
GID4_E237A_MG132	NP_001243615.1	CSNK2A3	5|3|0	8	2.67	3	3|9|0|7|0|4	0	0	0	0	0	-24.43	0.46	0.46
GID4_E237A_MG132	NP_001244222.1	HNRNPH1	11|31|29	71	23.67	3	20|38|27|22|28|20	0	0	0	0	0	-92.05	0.82	0.51
GID4_E237A_MG132	NP_001091674.1	HNRNPF	2|8|10	20	6.67	3	10|12|5|8|7|9	0	0	0	0	0	-35.51	0.68	0.48
GID4_E237A_MG132	NP_001027565.1	HNRNPH2	5|14|20	39	13	3	10|17|13|12|18|9	0	0	0	0	0	-49.77	0.87	0.49
GID4_E237A_MG132	NP_001247431.1	SRP68	14|12|10	36	12	3	6|8|5|6|10|5	0	0	0	0	0	-12.35	1.6	0.4
GID4_E237A_MG132	NP_001248763.1	TBRG4	6|4|4	14	4.67	3	6|10|5|5|4|8	0	0	0	0	0	-20.68	0.64	0.52
GID4_E237A_MG132	NP_001251503.1	KIF18B	3|2|8	13	4.33	3	0|6|0|0|0|0	0.63	0.9	0.63	0.9	0.63	-1.86	2.89	0.06
GID4_E237A_MG132	NP_001253970.1	ARMC8	5|2|7	14	4.67	3	0|0|0|0|0|0	1	1	1	1	1	3.72	46.67	0
GID4_E237A_MG132	NP_001254523.1	SENP1	11|8|10	29	9.67	3	2|9|3|2|5|3	0.04	0.06	0.04	0.06	0.04	-6.45	1.93	0.33
GID4_E237A_MG132	NP_001257328.1	TUBA1A	57|54|0	111	37	3	62|0|0|0|0|70	0	0	0	0	0	-144.39	1.12	0.5
GID4_E237A_MG132	NP_001290043.1	TUBA1C	54|50|57	161	53.67	3	58|92|52|78|59|63	0	0	0	0	0	-188.34	0.74	0.52
GID4_E237A_MG132	NP_001265481.1	TUBA4A	51|47|50	148	49.33	3	50|91|47|71|54|57	0	0	0	0	0	-175.46	0.72	0.52
GID4_E237A_MG132	NP_001165335.1	TUBAL3	10|8|16	34	11.33	3	7|12|7|13|9|6	0	0	0	0	0	-25.03	1.11	0.46
GID4_E237A_MG132	NP_001257450.1	MED23	4|4|0	8	2.67	3	3|2|5|5|3|3	0	0	0	0	0	-16.72	0.67	0.42
GID4_E237A_MG132	NP_001257817.1	SLC25A10	12|9|7	28	9.33	3	9|6|5|9|7|10	0	0	0	0	0	-21.15	1.07	0.46
GID4_E237A_MG132	NP_001258898.1	HSP90AB1	24|26|58	108	36	3	23|39|32|27|30|28	0	0	0	0	0	-80.17	1.12	0.5
GID4_E237A_MG132	NP_001017963.2	HSP90AA1	14|12|51	77	25.67	3	13|33|27|16|24|18	0	0	0	0	0	-76.63	1.01	0.48
GID4_E237A_MG132	NP_001258978.1	TRAP1	18|21|19	58	19.33	3	15|22|17|19|15|15	0	0	0	0	0	-38.59	1.06	0.5
GID4_E237A_MG132	NP_001263408.1	LONP1	6|5|8	19	6.33	3	0|3|0|2|4|2	0.45	0.73	0.45	0.73	0.45	-2.89	2.3	0.24
GID4_E237A_MG132	NP_001264.2	CHD4	30|19|25	74	24.67	3	8|33|8|14|17|14	0	0	0	0	0	-40.94	1.26	0.49
GID4_E237A_MG132	NP_001265128.1	SNX2	5|4|9	18	6	3	3|8|0|6|4|2	0	0	0	0	0	-13.12	1.14	0.39
GID4_E237A_MG132	NP_001265138.1	NUP153	30|23|35	88	29.33	3	14|44|20|29|25|28	0	0	0	0	0	-78.77	0.93	0.51
GID4_E237A_MG132	NP_001265432.1	STT3A	8|4|3	15	5	3	0|10|6|3|4|6	0	0	0	0	0	-19.71	0.77	0.45
GID4_E237A_MG132	NP_001265580.1	RANGAP1	13|11|15	39	13	3	7|17|10|15|8|14	0	0	0	0	0	-33.96	0.93	0.49
GID4_E237A_MG132	NP_001268425.1	PHB	15|15|12	42	14	3	10|15|12|11|12|11	0	0	0	0	0	-27.03	1.12	0.48
GID4_E237A_MG132	NP_001269655.1	SLC25A17	8|4|0	12	4	3	0|5|2|4|0|0	0.31	0.61	0.31	0.61	0.31	-11.24	1.45	0.27
GID4_E237A_MG132	NP_001269681.1	PUM2	5|5|6	16	5.33	3	0|7|3|5|3|4	0	0	0	0	0	-9.86	1.12	0.42
GID4_E237A_MG132	NP_001271143.1	TRIP12	4|0|4	8	2.67	3	0|2|0|0|0|0	0.93	0.93	0.93	0.93	0.93	-2.36	5.33	0.01
GID4_E237A_MG132	NP_001273159.1	DTL	3|0|4	7	2.33	3	0|9|0|0|0|0	0.11	0.17	0.11	0.17	0.11	-8.25	1.04	0.31
GID4_E237A_MG132	NP_001273206.1	TUBGCP3	7|0|11	18	6	3	2|6|0|0|0|4	0.55	0.88	0.55	0.88	0.55	-12.06	2	0.08
GID4_E237A_MG132	NP_001273432.1	HSPH1	3|0|13	16	5.33	3	0|16|9|0|7|0	0	0	0	0	0	-33.65	0.67	0.43
GID4_E237A_MG132	NP_001273438.1	SLC35B2	6|4|5	15	5	3	4|4|0|3|0|3	0.01	0.02	0.01	0.02	0.01	-6.9	1.43	0.36
GID4_E237A_MG132	NP_001274671.1	FDFT1	4|3|6	13	4.33	3	0|4|3|0|0|0	0.53	0.74	0.53	0.74	0.53	-1.86	2.48	0.08
GID4_E237A_MG132	NP_001274739.1	CYFIP1	8|5|10	23	7.67	3	0|13|4|4|4|4	0	0	0	0	0	-14.72	1.23	0.41
GID4_E237A_MG132	NP_001276332.1	MMS19	3|2|0	5	1.67	3	2|8|2|4|2|6	0	0	0	0	0	-21.08	0.33	0.52
GID4_E237A_MG132	NP_001276839.1	IDH2	6|0|11	17	5.67	3	2|6|0|3|0|0	0.54	0.92	0.54	0.92	0.54	-11.16	2.06	0.08
GID4_E237A_MG132	NP_001277188.1	PHF3	17|8|15	40	13.33	3	0|13|5|2|5|2	0.13	0.21	0.13	0.21	0.13	-10.31	2.13	0.3
GID4_E237A_MG132	NP_001278405.1	DDX52	11|4|2	17	5.67	3	0|11|0|0|3|0	0.32	0.65	0.32	0.65	0.32	-9.15	1.62	0.27
GID4_E237A_MG132	NP_001284584.1	KIF2C	9|3|6	18	6	3	0|11|4|4|4|0	0	0	0	0	0	-16.54	1.04	0.41
GID4_E237A_MG132	NP_036205.1	CCT5	18|29|30	77	25.67	3	20|48|27|31|33|24	0	0	0	0	0	-100.77	0.74	0.52
GID4_E237A_MG132	NP_001303963.1	DPM1	6|5|0	11	3.67	3	3|6|3|2|4|3	0	0	0	0	0	-16.72	0.92	0.38
GID4_E237A_MG132	NP_001304835.1	CDCA2	5|0|5	10	3.33	3	0|6|0|0|2|0	0.43	0.43	0.43	0.43	0.43	-7.46	1.67	0.24
GID4_E237A_MG132	NP_001304889.1	XRN2	16|14|8	38	12.67	3	3|16|6|7|7|8	0	0	0	0	0	-22.08	1.33	0.44
GID4_E237A_MG132	NP_001304914.1	ERAL1	2|0|2	4	1.33	3	0|2|0|2|0|0	0.28	0.28	0.28	0.28	0.28	-3.82	1.33	0.28
GID4_E237A_MG132	NP_001305253.1	NUP214	42|52|57	151	50.33	3	39|58|37|45|45|46	0	0	0	0	0	-110.74	1.04	0.51
GID4_E237A_MG132	NP_001305829.1	GLUD1	8|6|8	22	7.33	3	0|13|2|3|4|2	0	0	0	0	0	-10.36	1.33	0.41
GID4_E237A_MG132	NP_001305963.1	DSP	18|20|52	90	30	3	19|27|55|33|8|80	0	0	0	0	0	-156.77	0.62	0.51
GID4_E237A_MG132	NP_001307192.1	AP3M1	2|0|0	2	0.67	3	0|6|0|0|0|0	0.07	0.13	0.07	0.13	0.07	-5.51	0.44	0.32
GID4_E237A_MG132	NP_001307451.1	DDX19A	4|0|0	4	1.33	3	0|0|0|0|0|0	0.5	1	0.5	1	0.5	-0.82	13.33	0.11
GID4_E237A_MG132	NP_001307540.1	KPNA2	20|11|14	45	15	3	14|22|10|10|14|14	0	0	0	0	0	-41.45	0.94	0.49
GID4_E237A_MG132	NP_001307582.1	NUP88	18|18|15	51	17	3	11|26|12|16|15|18	0	0	0	0	0	-44.94	0.91	0.5
GID4_E237A_MG132	NP_001308400.1	THRAP3	3|2|9	14	4.67	3	3|5|0|2|0|5	0.14	0.28	0.14	0.28	0.14	-10.92	1.24	0.3
GID4_E237A_MG132	NP_001308810.1	NAA35	7|3|6	16	5.33	3	0|8|0|0|0|0	0.74	0.79	0.74	0.79	0.74	-2.06	2.67	0.05
GID4_E237A_MG132	NP_001308896.1	ATAD1	4|3|6	13	4.33	3	0|4|0|0|0|0	0.85	0.9	0.85	0.9	0.85	0.69	4.33	0.03
GID4_E237A_MG132	NP_001308948.1	NDUFA10	7|7|8	22	7.33	3	4|7|5|3|4|4	0	0	0	0	0	-7.88	1.47	0.4
GID4_E237A_MG132	NP_001309270.1	DDX31	6|2|6	14	4.67	3	0|4|0|0|0|0	0.9	0.9	0.9	0.9	0.9	-0.32	4.67	0.02
GID4_E237A_MG132	NP_001309906.1	SFXN1	12|11|14	37	12.33	3	8|12|9|11|9|10	0	0	0	0	0	-21.43	1.17	0.47
GID4_E237A_MG132	NP_112233.2	SFXN3	3|5|7	15	5	3	0|4|0|4|4|4	0.01	0.01	0.01	0.01	0.01	-10.11	1.25	0.37
GID4_E237A_MG132	NP_001310271.1	AHCTF1	65|43|43	151	50.33	3	32|67|32|41|35|47	0	0	0	0	0	-104.98	1.06	0.51
GID4_E237A_MG132	NP_001310552.1	GNL2	7|2|4	13	4.33	3	0|4|0|0|0|0	0.86	0.93	0.86	0.93	0.86	-0.32	4.33	0.02
GID4_E237A_MG132	NP_001317376.1	HELZ	14|15|20	49	16.33	3	18|20|12|28|16|27	0	0	0	0	0	-63.87	0.7	0.52
GID4_E237A_MG132	NP_001317692.1	IDH3B	6|3|4	13	4.33	3	0|8|5|0|3|0	0	0	0	0	0	-9.69	1.08	0.38
GID4_E237A_MG132	NP_001317919.1	DHX30	40|30|21	91	30.33	3	16|39|11|24|19|25	0	0	0	0	0	-64.32	1.13	0.5
GID4_E237A_MG132	NP_001333374.1	AHNAK	30|4|50	84	28	3	216|250|153|240|157|240	0	0	0	0	0	#NAME?	0.12	0.52
GID4_E237A_MG132	NP_001407.1	EIF4A1	32|29|33	94	31.33	3	29|45|30|26|27|31	0	0	0	0	0	-77.36	0.93	0.51
GID4_E237A_MG132	NP_001419.1	ENO1	31|46|46	123	41	3	34|74|39|43|42|40	0	0	0	0	0	-133.68	0.82	0.52
GID4_E237A_MG132	NP_001518.3	HDAC2	7|9|10	26	8.67	3	12|13|8|11|6|7	0	0	0	0	0	-29.56	0.79	0.49
GID4_E237A_MG132	NP_001530.1	DNAJA1	5|0|6	11	3.67	3	2|9|3|0|6|0	0	0	0	0	0	-20.87	0.73	0.42
GID4_E237A_MG132	NP_001186674.1	ARL2	5|3|3	11	3.67	3	0|3|0|3|0|2	0.23	0.41	0.23	0.41	0.23	-3.07	1.83	0.28
GID4_E237A_MG132	NP_001672.1	ATP2A2	16|14|23	53	17.67	3	16|25|14|14|11|19	0	0	0	0	0	-45.7	0.95	0.5
GID4_E237A_MG132	NP_001753.1	CCT6A	15|25|39	79	26.33	3	19|41|23|21|24|18	0	0	0	0	0	-77.04	0.97	0.5
GID4_E237A_MG132	NP_001789.2	CDK2	16|11|9	36	12	3	11|15|8|11|10|11	0	0	0	0	0	-29.85	1	0.48
GID4_E237A_MG132	NP_001307847.1	CDK1	15|14|10	39	13	3	14|15|7|10|8|13	0	0	0	0	0	-31.91	1	0.49
GID4_E237A_MG132	NP_001138778.1	CDK6	6|2|8	16	5.33	3	0|8|0|0|0|0	0.77	0.85	0.77	0.85	0.77	-3.59	2.67	0.04
GID4_E237A_MG132	NP_001252.1	CDK9	3|3|9	15	5	3	3|5|0|0|0|3	0.42	0.83	0.42	0.83	0.42	-5.59	1.82	0.25
GID4_E237A_MG132	NP_001027017.1	CPT1A	9|8|15	32	10.67	3	3|15|5|5|5|5	0	0	0	0	0	-14.69	1.42	0.4
GID4_E237A_MG132	NP_001896.2	CTPS1	22|21|18	61	20.33	3	16|33|12|22|17|21	0	0	0	0	0	-56.44	0.87	0.51
GID4_E237A_MG132	NP_002127.1	HNRNPA1	12|13|14	39	13	3	10|7|11|5|5|6	0	0	0	0	0	-13.01	1.53	0.43
GID4_E237A_MG132	NP_001139438.1	MKI67	79|40|60	179	59.67	3	8|48|20|16|22|13	0	0	0	0	0	-37.1	2.25	0.4
GID4_E237A_MG132	NP_002464.1	MYH9	35|19|53	107	35.67	3	0|39|17|20|8|29	0	0	0	0	0	-65.67	1.36	0.48
GID4_E237A_MG132	NP_002511.1	NPM1	8|8|16	32	10.67	3	11|15|15|12|9|11	0	0	0	0	0	-36.38	0.81	0.49
GID4_E237A_MG132	NP_002515.1	NRAS	2|2|0	4	1.33	3	0|0|0|0|0|0	0.98	0.98	0.98	0.98	0.98	-0.82	13.33	0
GID4_E237A_MG132	NP_002559.2	PABPC1	3|4|13	20	6.67	3	7|18|9|11|8|10	0	0	0	0	0	-42.24	0.56	0.49
GID4_E237A_MG132	NP_002626.1	SLC25A3	30|20|23	73	24.33	3	14|27|14|19|18|15	0	0	0	0	0	-40.94	1.23	0.49
GID4_E237A_MG132	NP_002645.3	PKM	77|60|91	228	76	3	56|114|63|64|65|64	0	0	0	0	0	-184.65	0.99	0.52
GID4_E237A_MG132	NP_000289.1	PKLR	3|0|0	3	1	3	0|0|0|0|0|0	0.5	1	0.5	1	0.5	-0.82	10	0.13
GID4_E237A_MG132	NP_002746.1	MAP2K1	2|0|4	6	2	3	0|7|0|3|0|4	0	0	0	0	0	-14.31	0.57	0.4
GID4_E237A_MG132	NP_002755.1	PRPS1	8|11|10	29	9.67	3	7|20|6|8|7|7	0	0	0	0	0	-25.42	0.92	0.48
GID4_E237A_MG132	NP_001034180.1	PRPS2	6|7|8	21	7	3	6|14|6|8|7|8	0	0	0	0	0	-24.74	0.76	0.52
GID4_E237A_MG132	NP_002794.1	PSMC2	7|9|13	29	9.67	3	10|17|9|10|9|7	0	0	0	0	0	-31.51	0.84	0.48
GID4_E237A_MG132	NP_002799.3	PSMD2	8|8|15	31	10.33	3	8|29|14|14|14|8	0	0	0	0	0	-53.72	0.58	0.5
GID4_E237A_MG132	NP_002810.1	PTBP1	7|5|14	26	8.67	3	4|9|6|5|4|6	0.01	0.03	0.01	0.03	0.01	-16.11	1.33	0.35
GID4_E237A_MG132	NP_002849.1	ABCD3	12|12|12	36	12	3	7|17|5|9|12|9	0	0	0	0	0	-24.39	1.02	0.49
GID4_E237A_MG132	NP_002856.1	RAB2A	10|7|0	17	5.67	3	5|9|6|6|7|4	0	0	0	0	0	-29.95	0.81	0.44
GID4_E237A_MG132	NP_002861.1	RAB13	6|4|5	15	5	3	6|3|0|0|3|5	0	0	0	0	0	-9.56	1.18	0.4
GID4_E237A_MG132	NP_003125.3	SRP14	2|3|8	13	4.33	3	0|3|3|0|0|0	0.6	0.95	0.6	0.95	0.6	-2.47	2.89	0.07
GID4_E237A_MG132	NP_003312.3	TUFM	22|31|31	84	28	3	29|43|24|34|29|34	0	0	0	0	0	-94.23	0.8	0.52
GID4_E237A_MG132	NP_003391.1	XPO1	12|10|7	29	9.67	3	4|19|7|4|6|6	0	0	0	0	0	-23.32	1.02	0.47
GID4_E237A_MG132	NP_003477.4	SLC7A5	4|2|6	12	4	3	6|7|4|5|4|6	0	0	0	0	0	-19.82	0.67	0.45
GID4_E237A_MG132	NP_003592.3	SMARCA5	11|6|9	26	8.67	3	0|11|0|9|0|5	0	0	0	0	0	-13.16	1.39	0.4
GID4_E237A_MG132	NP_003650.1	AGPS	5|2|4	11	3.67	3	0|3|0|2|0|0	0.74	0.82	0.74	0.82	0.74	-1.65	2.93	0.05
GID4_E237A_MG132	NP_004090.4	STOM	6|6|11	23	7.67	3	6|6|3|5|3|5	0.01	0.02	0.01	0.02	0.01	-11.06	1.39	0.36
GID4_E237A_MG132	NP_004228.1	TRIP13	10|9|8	27	9	3	7|12|7|9|6|9	0	0	0	0	0	-21.39	0.97	0.47
GID4_E237A_MG132	NP_004414.3	DVL3	9|0|0	9	3	3	4|8|0|7|0|4	0	0	0	0	0	-24.46	0.52	0.41
GID4_E237A_MG132	NP_001317240.1	DVL1	5|0|4	9	3	3	0|0|0|5|0|5	0.1	0.14	0.1	0.14	0.1	-9.88	1.2	0.31
GID4_E237A_MG132	NP_004413.1	DVL2	8|5|5	18	6	3	10|13|6|12|6|10	0	0	0	0	0	-34.48	0.53	0.52
GID4_E237A_MG132	NP_004437.2	EPRS	23|22|27	72	24	3	13|37|19|16|21|20	0	0	0	0	0	-53.54	0.99	0.51
GID4_E237A_MG132	NP_004448.2	ACSL3	8|5|6	19	6.33	3	0|10|3|3|4|4	0	0	0	0	0	-11.41	1.21	0.41
GID4_E237A_MG132	NP_004484.1	HSD17B10	7|9|9	25	8.33	3	5|16|9|6|7|7	0	0	0	0	0	-24.66	0.85	0.48
GID4_E237A_MG132	NP_004554.3	PCK2	5|3|2	10	3.33	3	0|10|0|0|0|0	0.12	0.22	0.12	0.22	0.12	-5.43	1.33	0.3
GID4_E237A_MG132	NP_004680.2	MTA1	2|0|3	5	1.67	3	0|3|0|0|0|0	0.67	0.76	0.67	0.76	0.67	-3.4	2.22	0.06
GID4_E237A_MG132	NP_004682.2	ATP6V0D1	7|3|2	12	4	3	2|7|2|3|4|3	0	0.01	0	0.01	0	-12.83	0.94	0.38
GID4_E237A_MG132	NP_004719.2	DDX21	39|27|33	99	33	3	16|35|16|23|21|20	0	0	0	0	0	-48.24	1.33	0.5
GID4_E237A_MG132	NP_076950.1	DDX50	6|6|8	20	6.67	3	0|3|0|0|0|0	0.96	0.98	0.96	0.98	0.96	2.84	8.89	0.01
GID4_E237A_MG132	NP_004730.2	MTA2	7|2|12	21	7	3	0|5|3|0|5|0	0.53	0.94	0.53	0.94	0.53	-8.84	2.15	0.08
GID4_E237A_MG132	NP_004804.1	PEX16	3|0|0	3	1	3	0|0|0|0|0|0	0.5	1	0.5	1	0.5	-0.82	10	0.13
GID4_E237A_MG132	NP_004870.3	EI24	3|0|0	3	1	3	0|0|0|0|0|0	0.5	1	0.5	1	0.5	-0.82	10	0.13
GID4_E237A_MG132	NP_004981.2	MARS	12|0|6	18	6	3	6|20|9|11|6|8	0	0	0	0	0	-51.83	0.5	0.49
GID4_E237A_MG132	NP_005057.1	SFPQ	23|24|41	88	29.33	3	17|43|28|20|18|22	0	0	0	0	0	-66.4	1.04	0.5
GID4_E237A_MG132	NP_005310.1	HIST1H1C	7|5|14	26	8.67	3	6|6|8|6|6|7	0.01	0.01	0.01	0.01	0.01	-17.03	1.28	0.37
GID4_E237A_MG132	NP_005325.2	HCFC1	5|0|6	11	3.67	3	4|17|4|7|6|7	0	0	0	0	0	-39.53	0.4	0.52
GID4_E237A_MG132	NP_005336.3	HSPA1A	47|66|85	198	66	3	27|125|87|31|87|24	0	0	0	0	0	-229.97	0.8	0.52
GID4_E237A_MG132	NP_005442.2	PDLIM7	2|2|5	9	3	3	5|13|2|5|5|0	0	0	0	0	0	-23.63	0.43	0.52
GID4_E237A_MG132	NP_005484.2	RANBP9	7|6|7	20	6.67	3	0|0|0|0|0|0	1	1	1	1	1	10.62	66.67	0
GID4_E237A_MG132	NP_005485.1	DNAJB6	3|2|4	9	3	3	4|6|3|4|3|5	0	0	0	0	0	-14.82	0.63	0.52
GID4_E237A_MG132	NP_005490.1	UBA2	2|0|3	5	1.67	3	2|5|0|0|0|0	0.1	0.15	0.1	0.15	0.1	-6.89	0.95	0.31
GID4_E237A_MG132	NP_005498.1	CFL1	3|8|8	19	6.33	3	6|10|9|7|8|9	0	0	0	0	0	-29.8	0.7	0.52
GID4_E237A_MG132	NP_005605.1	RHEB	2|0|2	4	1.33	3	0|2|0|3|0|0	0.16	0.16	0.16	0.16	0.16	-4.83	1.07	0.29
GID4_E237A_MG132	NP_005619.1	SLC1A5	7|7|3	17	5.67	3	7|9|9|10|10|8	0	0	0	0	0	-31.88	0.6	0.52
GID4_E237A_MG132	NP_005689.2	SCAMP3	4|5|4	13	4.33	3	5|4|3|4|3|6	0	0	0	0	0	-11.33	0.91	0.43
GID4_E237A_MG132	NP_005713.1	ACTR2	10|6|11	27	9	3	11|15|10|11|9|10	0	0	0	0	0	-34.41	0.77	0.52
GID4_E237A_MG132	NP_005795.2	DDX39A	25|17|15	57	19	3	19|28|19|18|20|14	0	0	0	0	0	-55.26	0.88	0.5
GID4_E237A_MG132	NP_005849.1	AKAP8	7|6|10	23	7.67	3	3|9|3|5|3|8	0	0	0	0	0	-13.71	1.23	0.42
GID4_E237A_MG132	NP_005902.1	MAT2A	10|10|7	27	9	3	9|10|6|5|6|8	0	0	0	0	0	-19.32	1.09	0.46
GID4_E237A_MG132	NP_005907.3	MCM7	39|43|26	108	36	3	30|56|31|31|42|28	0	0	0	0	0	-105.55	0.9	0.51
GID4_E237A_MG132	NP_005959.2	HNRNPM	73|74|127	274	91.33	3	57|110|69|71|66|62	0	0	0	0	0	-172.34	1.16	0.52
GID4_E237A_MG132	NP_005989.3	CCT3	29|24|23	76	25.33	3	16|40|26|29|22|26	0	0	0	0	0	-74.3	0.84	0.51
GID4_E237A_MG132	NP_006258.3	RANBP2	55|67|68	190	63.33	3	48|100|49|67|59|65	0	0	0	0	0	-178.42	0.87	0.52
GID4_E237A_MG132	NP_006286.1	VARS	21|20|31	72	24	3	8|26|14|11|18|12	0	0	0	0	0	-32.81	1.37	0.48
GID4_E237A_MG132	NP_006294.2	AIMP2	4|4|6	14	4.67	3	4|12|2|6|4|4	0	0	0	0	0	-17.54	0.72	0.46
GID4_E237A_MG132	NP_006316.1	RAN	12|15|19	46	15.33	3	12|22|10|13|12|14	0	0	0	0	0	-36.9	1.01	0.49
GID4_E237A_MG132	NP_006319.1	RBM14	33|32|55	120	40	3	21|38|24|32|31|29	0	0	0	0	0	-68.5	1.23	0.5
GID4_E237A_MG132	NP_006353.2	NXF1	7|0|6	13	4.33	3	5|7|0|3|0|0	0.02	0.03	0.02	0.03	0.02	-15.44	1.16	0.35
GID4_E237A_MG132	NP_006355.2	SEC23A	5|2|6	13	4.33	3	0|6|0|3|0|0	0.37	0.47	0.37	0.47	0.37	-4.92	1.93	0.26
GID4_E237A_MG132	NP_006421.2	CCT4	32|24|35	91	30.33	3	29|34|25|32|31|30	0	0	0	0	0	-78.3	0.96	0.51
GID4_E237A_MG132	NP_006538.2	IGF2BP3	4|5|7	16	5.33	3	2|7|2|7|2|0	0	0	0	0	0	-10.27	1.19	0.39
GID4_E237A_MG132	NP_006588.1	HSPA8	29|37|81	147	49	3	41|69|50|51|52|50	0	0	0	0	0	-160.83	0.88	0.51
GID4_E237A_MG132	NP_068814.2	HSPA2	13|0|0	13	4.33	3	0|0|0|0|0|0	0.5	1	0.5	1	0.5	-0.82	43.33	0.09
GID4_E237A_MG132	NP_006614.2	PHGDH	7|7|10	24	8	3	10|12|9|10|5|12	0	0	0	0	0	-29.56	0.73	0.49
GID4_E237A_MG132	NP_006787.2	AFG3L2	6|5|6	17	5.67	3	0|6|0|2|0|0	0.63	0.63	0.63	0.63	0.63	-0.27	2.83	0.06
GID4_E237A_MG132	NP_006792.1	KDELR1	5|5|0	10	3.33	3	2|5|3|5|5|5	0	0	0	0	0	-21.11	0.67	0.43
GID4_E237A_MG132	NP_006845.1	KDELR2	4|0|0	4	1.33	3	0|0|0|0|0|0	0.5	1	0.5	1	0.5	-0.82	13.33	0.11
GID4_E237A_MG132	NP_006825.1	RAB32	6|4|2	12	4	3	0|8|2|6|3|9	0	0	0	0	0	-21.96	0.62	0.46
GID4_E237A_MG132	NP_006835.2	ILVBL	9|7|4	20	6.67	3	3|7|0|4|4|7	0	0	0	0	0	-14.05	1.21	0.4
GID4_E237A_MG132	NP_001075109.1	PRKDC	81|61|81	223	74.33	3	58|117|57|81|72|70	0	0	0	0	0	-214.09	0.87	0.52
GID4_E237A_MG132	NP_009035.3	RPL10A	7|3|12	22	7.33	3	2|4|0|0|0|0	0.94	0.99	0.94	0.99	0.94	-1.04	4.89	0.01
GID4_E237A_MG132	NP_009145.1	SEC63	9|8|10	27	9	3	4|10|5|5|5|3	0	0	0	0	0	-10.82	1.44	0.41
GID4_E237A_MG132	NP_036221.2	ABCB10	4|3|0	7	2.33	3	0|4|2|2|2|0	0.02	0.03	0.02	0.03	0.02	-10.27	0.93	0.34
GID4_E237A_MG132	NP_036243.1	AHSA1	9|13|13	35	11.67	3	11|19|14|14|10|13	0	0	0	0	0	-41.26	0.78	0.52
GID4_E237A_MG132	NP_036336.2	GTF3C4	4|7|7	18	6	3	3|9|4|0|6|2	0	0	0	0	0	-14.03	1.09	0.42
GID4_E237A_MG132	NP_001123630.1	MYO1B	13|7|7	27	9	3	0|13|0|4|6|7	0	0	0	0	0	-16.44	1.2	0.42
GID4_E237A_MG132	NP_036473.2	GTPBP4	12|11|5	28	9.33	3	4|8|2|6|3|4	0.04	0.06	0.04	0.06	0.04	-12.52	1.7	0.33
GID4_E237A_MG132	NP_036555.1	RPL13A	9|9|19	37	12.33	3	9|10|10|11|8|9	0	0	0	0	0	-22.56	1.23	0.42
GID4_E237A_MG132	NP_036601.2	PRPF6	12|8|14	34	11.33	3	5|7|6|4|7|4	0.03	0.06	0.03	0.06	0.03	-10.82	1.81	0.33
GID4_E237A_MG132	NP_037468.1	SEC61A1	13|7|14	34	11.33	3	7|12|6|7|5|8	0	0	0	0	0	-20.24	1.33	0.43
GID4_E237A_MG132	NP_037506.2	PDCD6IP	17|24|27	68	22.67	3	32|35|25|33|18|33	0	0	0	0	0	-97.2	0.68	0.52
GID4_E237A_MG132	NP_037518.3	SLC25A24	10|2|5	17	5.67	3	0|6|0|2|0|2	0.51	0.89	0.51	0.89	0.51	-6.03	2.27	0.08
GID4_E237A_MG132	NP_037534.3	FADS1	6|0|3	9	3	3	3|5|0|5|4|3	0	0	0	0	0	-17.85	0.71	0.4
GID4_E237A_MG132	NP_054828.2	ATAD2	7|0|3	10	3.33	3	0|6|0|0|0|0	0.62	0.87	0.62	0.87	0.62	-5.51	2.22	0.06
GID4_E237A_MG132	NP_055029.1	IMPA2	3|2|2	7	2.33	3	0|0|0|0|0|0	0.99	1	0.99	1	0.99	3.72	23.33	0
GID4_E237A_MG132	NP_055162.1	ZNF324	3|0|2	5	1.67	3	0|2|0|0|0|0	0.78	0.85	0.78	0.85	0.78	-2.36	3.33	0.04
GID4_E237A_MG132	NP_055288.1	DIMT1	12|10|9	31	10.33	3	5|7|6|6|5|6	0	0	0	0	0	-9.41	1.65	0.38
GID4_E237A_MG132	NP_055388.2	TMEM97	4|6|0	10	3.33	3	2|4|0|3|4|2	0.02	0.04	0.02	0.04	0.02	-13.48	1.03	0.34
GID4_E237A_MG132	NP_055426.1	MDN1	21|0|7	28	9.33	3	0|0|0|6|0|0	0.93	0.99	0.93	0.99	0.93	-5.51	6.22	0.01
GID4_E237A_MG132	NP_055464.1	SAFB2	10|13|20	43	14.33	3	0|8|4|5|0|0	0.82	0.99	0.82	0.99	0.82	-1.9	3.37	0.03
GID4_E237A_MG132	NP_055484.3	NUP93	17|22|28	67	22.33	3	12|21|14|20|11|17	0	0	0	0	0	-39.15	1.24	0.49
GID4_E237A_MG132	NP_055491.1	PUM1	12|16|17	45	15	3	11|27|13|16|13|21	0	0	0	0	0	-51.85	0.78	0.5
GID4_E237A_MG132	NP_055555.1	EIF4A3	17|16|23	56	18.67	3	11|18|12|13|13|16	0	0	0	0	0	-30.04	1.24	0.48
GID4_E237A_MG132	NP_055661.3	WASHC5	15|12|16	43	14.33	3	22|35|23|29|26|35	0	0	0	0	0	-100.08	0.46	0.52
GID4_E237A_MG132	NP_055950.1	NUP205	14|10|19	43	14.33	3	5|24|7|11|6|9	0	0	0	0	0	-30.38	1.12	0.47
GID4_E237A_MG132	NP_055987.2	PRRC2C	6|7|24	37	12.33	3	5|17|7|10|5|13	0	0	0	0	0	-34.3	1.05	0.42
GID4_E237A_MG132	NP_056046.1	NUP160	13|14|13	40	13.33	3	2|20|6|7|10|4	0	0	0	0	0	-18.91	1.24	0.47
GID4_E237A_MG132	NP_056274.3	ATL3	10|6|8	24	8	3	0|9|3|8|4|7	0	0	0	0	0	-16.34	1.14	0.44
GID4_E237A_MG132	NP_056311.2	VIRMA	3|0|2	5	1.67	3	0|0|0|0|0|0	0.99	1	0.99	1	0.99	-0.82	16.67	0
GID4_E237A_MG132	NP_056375.2	OPA1	21|24|15	60	20	3	6|20|16|8|7|10	0	0	0	0	0	-25.91	1.48	0.46
GID4_E237A_MG132	NP_057104.2	TFB1M	9|4|4	17	5.67	3	0|9|0|3|2|3	0.03	0.05	0.03	0.05	0.03	-9.24	1.33	0.34
GID4_E237A_MG132	NP_057124.3	TMED5	5|2|3	10	3.33	3	0|6|3|0|3|0	0.01	0.03	0.01	0.03	0.01	-7.79	1.11	0.35
GID4_E237A_MG132	NP_057212.1	COPG1	15|16|11	42	14	3	14|24|11|20|12|16	0	0	0	0	0	-51.14	0.76	0.52
GID4_E237A_MG132	NP_057226.1	HSD17B12	11|8|7	26	8.67	3	6|10|6|7|8|6	0	0	0	0	0	-17.55	1.12	0.45
GID4_E237A_MG132	NP_057404.2	NUP98	14|26|24	64	21.33	3	12|29|12|16|15|16	0	0	0	0	0	-47.24	1.12	0.49
GID4_E237A_MG132	NP_057406.2	RAB14	16|14|7	37	12.33	3	12|17|13|10|13|10	0	0	0	0	0	-40.29	0.9	0.49
GID4_E237A_MG132	NP_004152.1	RAB1A	14|14|8	36	12	3	11|19|12|12|13|10	0	0	0	0	0	-39.28	0.86	0.49
GID4_E237A_MG132	NP_112243.1	RAB1B	12|12|6	30	10	3	9|18|11|12|11|11	0	0	0	0	0	-39.36	0.77	0.52
GID4_E237A_MG132	NP_002860.2	RAB6A	11|9|10	30	10	3	7|10|8|8|5|8	0	0	0	0	0	-17.28	1.18	0.46
GID4_E237A_MG132	NP_005361.2	RAB8A	8|5|0	13	4.33	3	8|8|7|8|6|7	0	0	0	0	0	-33.3	0.56	0.47
GID4_E237A_MG132	NP_057215.3	RAB10	6|4|3	13	4.33	3	4|0|5|4|5|4	0	0	0	0	0	-12	0.96	0.41
GID4_E237A_MG132	NP_006852.1	RAB35	6|3|5	14	4.67	3	5|9|6|4|4|3	0	0	0	0	0	-17.71	0.78	0.45
GID4_E237A_MG132	NP_057439.2	DDX47	8|7|9	24	8	3	5|7|4|5|0|4	0	0	0	0	0	-8.75	1.52	0.39
GID4_E237A_MG132	NP_057479.2	HACD3	8|9|0	17	5.67	3	3|8|4|4|4|4	0	0.01	0	0.01	0	-21.11	1.13	0.37
GID4_E237A_MG132	NP_060102.1	CDKN2AIP	10|7|10	27	9	3	6|7|7|11|4|7	0	0	0	0	0	-18.41	1.12	0.46
GID4_E237A_MG132	NP_060217.1	ANKHD1	9|11|20	40	13.33	3	16|25|13|19|16|24	0	0	0	0	0	-65.1	0.63	0.51
GID4_E237A_MG132	NP_001273700.1	ANKRD17	7|18|26	51	17	3	21|29|13|27|21|25	0	0	0	0	0	-88.56	0.67	0.51
GID4_E237A_MG132	NP_060225.4	NSUN2	11|11|9	31	10.33	3	8|23|7|16|6|16	0	0	0	0	0	-43.88	0.66	0.52
GID4_E237A_MG132	NP_060238.3	LRRC40	19|18|12	49	16.33	3	10|21|9|12|13|8	0	0	0	0	0	-32.22	1.17	0.48
GID4_E237A_MG132	NP_060268.2	YTHDF1	7|10|16	33	11	3	11|13|8|16|6|10	0	0	0	0	0	-35.37	0.88	0.48
GID4_E237A_MG132	NP_060592.2	DARS2	11|6|6	23	7.67	3	3|8|0|3|3|4	0.15	0.29	0.15	0.29	0.15	-7.54	1.7	0.3
GID4_E237A_MG132	NP_060606.3	ASPM	7|0|7	14	4.67	3	0|24|5|0|11|0	0	0	0	0	0	-42.19	0.47	0.49
GID4_E237A_MG132	NP_060668.2	DNAJC11	4|4|3	11	3.67	3	0|7|0|0|0|3	0.06	0.06	0.06	0.06	0.06	-4.14	1.47	0.32
GID4_E237A_MG132	NP_001258510.1	DNAJC10	7|3|0	10	3.33	3	0|3|0|0|0|4	0.49	0.85	0.49	0.85	0.49	-6.97	1.9	0.18
GID4_E237A_MG132	NP_061862.1	RBM27	13|13|7	33	11	3	12|15|9|14|10|15	0	0	0	0	0	-41.27	0.79	0.49
GID4_E237A_MG132	NP_061955.1	DDX56	15|7|10	32	10.67	3	0|12|5|2|5|0	0.05	0.1	0.05	0.1	0.05	-10.91	1.78	0.32
GID4_E237A_MG132	NP_001317433.1	ALG1	2|4|0	6	2	3	0|3|0|0|3|0	0.28	0.49	0.28	0.49	0.28	-5.91	1.33	0.28
GID4_E237A_MG132	NP_064547.2	DHX33	3|0|2	5	1.67	3	0|0|0|0|0|0	0.99	1	0.99	1	0.99	-0.82	16.67	0
GID4_E237A_MG132	NP_064551.3	MCCC1	25|22|14	61	20.33	3	20|20|12|27|18|24	0	0	0	0	0	-61.87	0.89	0.51
GID4_E237A_MG132	NP_001337434.1	RARS2	16|19|13	48	16	3	0|13|5|4|7|7	0.03	0.06	0.03	0.06	0.03	-9.96	2	0.33
GID4_E237A_MG132	NP_065134.1	NUP107	5|3|8	16	5.33	3	0|6|4|4|5|4	0	0	0	0	0	-12.94	1.12	0.38
GID4_E237A_MG132	NP_065816.2	UBR4	36|31|39	106	35.33	3	7|57|16|21|24|14	0	0	0	0	0	-58.26	1.2	0.51
GID4_E237A_MG132	NP_068817.1	SEC24A	5|0|4	9	3	3	0|7|0|0|5|0	0.02	0.04	0.02	0.04	0.02	-11.74	1	0.34
GID4_E237A_MG132	NP_071415.1	MCCC2	30|21|23	74	24.67	3	21|30|22|26|21|26	0	0	0	0	0	-61.92	0.95	0.51
GID4_E237A_MG132	NP_071761.1	TFB2M	8|6|4	18	6	3	2|4|2|7|0|2	0.05	0.09	0.05	0.09	0.05	-7.69	1.6	0.33
GID4_E237A_MG132	NP_071896.8	NOC3L	4|2|7	13	4.33	3	0|0|0|0|0|0	1	1	1	1	1	3.72	43.33	0
GID4_E237A_MG132	NP_076957.3	GID4	34|22|19	75	25	3	0|0|0|0|0|0	1	1	1	1	1	30.44	250	0
GID4_E237A_MG132	NP_077718.3	NDUFS7	5|5|2	12	4	3	0|3|3|3|0|4	0.01	0.01	0.01	0.01	0.01	-9	1.23	0.36
GID4_E237A_MG132	NP_078796.2	MAIP1	6|3|0	9	3	3	2|5|5|3|5|2	0	0	0	0	0	-18.96	0.67	0.41
GID4_E237A_MG132	NP_078822.3	RNF219	3|5|9	17	5.67	3	11|8|7|13|7|12	0	0	0	0	0	-38.1	0.52	0.52
GID4_E237A_MG132	NP_078868.1	SRD5A3	2|0|0	2	0.67	3	0|0|0|0|0|0	0.49	0.98	0.49	0.98	0.49	-0.82	6.67	0.18
GID4_E237A_MG132	NP_078938.2	NAT10	36|27|40	103	34.33	3	17|38|17|25|20|22	0	0	0	0	0	-53.37	1.31	0.5
GID4_E237A_MG132	NP_001290205.1	NUP85	10|8|5	23	7.67	3	3|15|0|0|5|4	0	0	0	0	0	-16.45	1.14	0.43
GID4_E237A_MG132	NP_001136027.1	COQ8B	4|3|0	7	2.33	3	0|4|0|2|0|2	0.1	0.16	0.1	0.16	0.1	-8.01	1.17	0.31
GID4_E237A_MG132	NP_079353.3	TOE1	6|4|3	13	4.33	3	0|8|0|4|3|3	0	0	0	0	0	-11.99	0.96	0.41
GID4_E237A_MG132	NP_110379.2	TCP1	41|44|56	141	47	3	32|51|34|39|41|35	0	0	0	0	0	-87.22	1.13	0.51
GID4_E237A_MG132	NP_112598.3	EPPK1	84|108|76	268	89.33	3	72|138|76|87|85|98	0	0	0	0	0	-252.12	0.88	0.52
GID4_E237A_MG132	NP_000436.2	PLEC	48|67|93	208	69.33	3	48|126|75|63|83|63	0	0	0	0	0	-245.09	0.8	0.52
GID4_E237A_MG132	NP_113651.4	HSDL1	4|2|2	8	2.67	3	0|3|0|0|0|0	0.72	0.85	0.72	0.85	0.72	0.33	3.56	0.05
GID4_E237A_MG132	NP_004492.2	HNRNPU	33|28|46	107	35.67	3	13|43|23|17|23|20	0	0	0	0	0	-55.2	1.31	0.5
GID4_E237A_MG132	NP_116045.2	DHX37	7|2|7	16	5.33	3	0|6|0|0|0|0	0.87	0.87	0.87	0.87	0.87	-1.86	3.56	0.02
GID4_E237A_MG132	NP_116231.2	TMEM209	11|10|12	33	11	3	0|12|9|3|6|3	0	0	0	0	0	-12.17	1.47	0.43
GID4_E237A_MG132	NP_001267718.1	SURF4	9|11|5	25	8.33	3	10|9|9|9|7|8	0	0	0	0	0	-26.55	0.9	0.47
GID4_E237A_MG132	NP_573566.2	LRPPRC	11|9|18	38	12.67	3	4|11|5|7|0|7	0.08	0.16	0.08	0.16	0.08	-13.77	1.69	0.31
GID4_E237A_MG132	NP_001308099.1	TECR	14|15|15	44	14.67	3	7|19|13|9|12|8	0	0	0	0	0	-26.73	1.11	0.49
GID4_E237A_MG132	NP_689929.2	PATL1	8|6|6	20	6.67	3	4|6|0|7|2|6	0	0	0	0	0	-11.94	1.16	0.42
GID4_E237A_MG132	NP_733821.1	LMNA	13|31|60	104	34.67	3	21|46|31|27|27|30	0	0	0	0	0	-106.7	1.03	0.5
GID4_E237A_MG132	NP_821133.1	TUBB	96|92|137	325	108.33	3	79|144|84|111|94|99	0	0	0	0	0	-262.69	0.97	0.52
GID4_E237A_MG132	NP_006079.1	TUBB4B	90|86|147	323	107.67	3	74|136|77|105|89|91	0	0	0	0	0	-247.59	1.02	0.52
GID4_E237A_MG132	NP_006077.2	TUBB3	57|53|103	213	71	3	53|85|52|67|58|57	0	0	0	0	0	-159.71	1.06	0.51
GID4_E237A_MG132	NP_001290453.1	TUBB6	35|37|68	140	46.67	3	35|61|34|49|40|38	0	0	0	0	0	-116.37	0.99	0.51
GID4_E237A_MG132	NP_821080.1	TUBB2B	80|81|0	161	53.67	3	0|121|72|97|84|81	0	0	0	0	0	-427.52	0.56	0.52
GID4_E237A_MG132	NP_892021.1	ZNF326	17|20|37	74	24.67	3	20|42|21|15|21|19	0	0	0	0	0	-68.19	0.95	0.5
GID4_E237A_MG132	NP_938148.1	GANAB	9|15|10	34	11.33	3	0|18|9|5|6|9	0	0	0	0	0	-24.02	1.08	0.47
GID4_E237A_MG132	NP_942133.1	ACACA	113|74|65	252	84	3	98|121|63|109|72|125	0	0	0	0	0	-316.5	0.74	0.52
GID4_E237A_MG132	NP_942595.1	BMP2K	4|3|2	9	3	3	0|7|0|0|0|2	0.08	0.13	0.08	0.13	0.08	-4.79	1.33	0.31
GID4_E237A_MG132	NP_998814.1	SFXN4	4|4|2	10	3.33	3	0|4|0|0|0|0	0.8	0.8	0.8	0.8	0.8	-0.32	3.33	0.03
GID4_E237A_MG132	XP_005250783.1	POM121	8|10|16	34	11.33	3	5|11|4|5|6|5	0.08	0.15	0.08	0.15	0.08	-12.57	1.68	0.31
GID4_E237A_MG132	XP_005251899.1	FAM120A	28|33|21	82	27.33	3	15|35|14|17|21|17	0	0	0	0	0	-48.76	1.21	0.5
GID4_E237A_MG132	NP_000981.1	RPL27A	4|4|5	13	4.33	3	4|5|5|5|4|3	0	0	0	0	0	-11.33	0.91	0.43
GID4_E237A_MG132	NP_000987.2	RPL35A	6|5|7	18	6	3	2|4|0|3|3|0	0.17	0.25	0.17	0.25	0.17	-3.75	2	0.29
GID4_E237A_MG132	NP_001011537.2	FYTTD1	3|3|2	8	2.67	3	0|4|2|0|0|0	0.26	0.26	0.26	0.26	0.26	-2.36	1.78	0.28
GID4_E237A_MG132	NP_001019820.1	CANX	2|0|7	9	3	3	3|3|4|2|4|2	0.03	0.06	0.03	0.06	0.03	-14.59	0.86	0.34
GID4_E237A_MG132	NP_001136077.1	EFTUD2	4|0|11	15	5	3	0|7|0|0|0|0	0.69	0.94	0.69	0.94	0.69	-6.64	2.86	0.05
GID4_E237A_MG132	NP_001138415.1	RAB34	2|0|2	4	1.33	3	2|4|0|0|0|0	0.09	0.09	0.09	0.09	0.09	-5.85	0.89	0.31
GID4_E237A_MG132	NP_001177720.1	ZNF317	2|3|4	9	3	3	0|4|0|0|3|0	0.23	0.33	0.23	0.33	0.23	-3.27	1.71	0.28
GID4_E237A_MG132	NP_001231867.1	TXN	2|2|3	7	2.33	3	0|0|3|2|0|2	0.06	0.1	0.06	0.1	0.06	-3.63	1.33	0.32
GID4_E237A_MG132	NP_001243778.1	POLD1	3|0|4	7	2.33	3	0|8|0|7|0|5	0	0	0	0	0	-20.75	0.47	0.45
GID4_E237A_MG132	NP_001287945.1	HNRNPUL1	7|2|6	15	5	3	2|6|4|0|3|0	0.02	0.03	0.02	0.03	0.02	-10.92	1.33	0.35
GID4_E237A_MG132	NP_001298240.1	VKORC1	2|0|0	2	0.67	3	0|2|0|0|0|0	0.35	0.7	0.35	0.7	0.35	-2.36	1.33	0.26
GID4_E237A_MG132	NP_001316795.1	PYCR3	2|5|3	10	3.33	3	4|7|4|6|5|6	0	0	0	0	0	-19.82	0.56	0.52
GID4_E237A_MG132	NP_001922.2	DLAT	2|0|2	4	1.33	3	2|5|0|0|0|0	0.04	0.04	0.04	0.04	0.04	-6.89	0.76	0.33
GID4_E237A_MG132	NP_002128.1	HNRNPA2B1	3|6|16	25	8.33	3	6|6|10|2|6|4	0.04	0.07	0.04	0.07	0.04	-21.67	1.19	0.33
GID4_E237A_MG132	NP_003300.1	TSPYL1	2|0|2	4	1.33	3	0|0|0|0|0|0	0.98	0.98	0.98	0.98	0.98	-0.82	13.33	0
GID4_E237A_MG132	NP_006570.1	EBP	6|3|3	12	4	3	3|6|3|2|2|0	0.01	0.02	0.01	0.02	0.01	-8.38	1.14	0.36
GID4_E237A_MG132	NP_055847.1	PDS5B	4|0|3	7	2.33	3	0|2|0|0|0|0	0.89	0.93	0.89	0.93	0.89	-2.36	4.67	0.02
GID4_E237A_MG132	NP_000692.2	ATP1A1	2|0|18	20	6.67	3	4|6|4|4|0|8	0.5	0.99	0.5	0.99	0.5	-23.35	1.21	0.17
GID4_E237A_MG132	NP_001029288.1	EIF2B4	3|0|6	9	3	3	0|0|0|0|0|0	1	1	1	1	1	-0.82	30	0
GID4_E237A_MG132	NP_001070908.1	BCLAF1	2|2|7	11	3.67	3	0|4|0|3|2|3	0.13	0.25	0.13	0.25	0.13	-8.03	1.22	0.3
GID4_E237A_MG132	NP_001119593.1	SLC25A19	3|0|4	7	2.33	3	0|0|0|0|0|0	1	1	1	1	1	-0.82	23.33	0
GID4_E237A_MG132	NP_001138627.1	NR2F2	3|0|0	3	1	3	0|3|0|0|0|0	0.38	0.76	0.38	0.76	0.38	-3.4	1.33	0.25
GID4_E237A_MG132	NP_001139628.1	GSK3B	5|0|5	10	3.33	3	0|6|0|0|0|3	0.27	0.27	0.27	0.27	0.27	-8.68	1.48	0.28
GID4_E237A_MG132	NP_001189360.1	PRDX1	2|5|16	23	7.67	3	4|8|10|3|5|5	0.04	0.07	0.04	0.07	0.04	-23.94	1.1	0.33
GID4_E237A_MG132	NP_001243728.1	GAPDH	8|4|27	39	13	3	16|5|19|5|4|17	0	0	0	0	0	-48.75	0.91	0.46
GID4_E237A_MG132	NP_001257401.1	MCM3	3|4|12	19	6.33	3	6|13|6|9|4|6	0	0	0	0	0	-27.75	0.75	0.45
GID4_E237A_MG132	NP_002783.1	PSMA7	2|0|4	6	2	3	0|10|7|0|0|0	0	0	0	0	0	-17.09	0.47	0.42
GID4_E237A_MG132	NP_060017.1	FOXRED1	3|0|0	3	1	3	0|2|0|0|0|0	0.43	0.85	0.43	0.85	0.43	-2.36	2	0.24
GID4_E237A_MG132	NP_060299.4	HDHD5	2|0|0	2	0.67	3	0|0|0|0|0|0	0.49	0.98	0.49	0.98	0.49	-0.82	6.67	0.18
GID4_E237A_MG132	NP_065750.1	GATAD2B	3|4|8	15	5	3	0|4|3|0|3|0	0.45	0.86	0.45	0.86	0.45	-4.84	2	0.24
GID4_E237A_MG132	NP_079160.1	L2HGDH	2|0|0	2	0.67	3	0|2|0|0|0|2	0.14	0.28	0.14	0.28	0.14	-3.82	0.67	0.3
GID4_E237A_MG132	NP_859069.2	ASPHD1	2|0|2	4	1.33	3	0|0|0|0|0|0	0.98	0.98	0.98	0.98	0.98	-0.82	13.33	0
GID4_E237A_MG132	YP_003024029.1	COX2	2|0|3	5	1.67	3	2|4|3|2|4|3	0	0	0	0	0	-14.59	0.48	0.52
GID4_E237A_MG132	NP_000970.1	RPL18	2|3|4	9	3	3	4|5|4|4|3|4	0	0	0	0	0	-12.83	0.71	0.52
GID4_E237A_MG132	NP_001027454.1	TMPO	2|0|10	12	4	3	7|12|7|13|7|9	0	0	0	0	0	-44.4	0.39	0.48
GID4_E237A_MG132	NP_001273343.1	TUBGCP4	3|0|0	3	1	3	0|7|0|0|0|2	0.02	0.04	0.02	0.04	0.02	-8.55	0.44	0.34
GID4_E237A_MG132	NP_001276077.1	VPS33B	2|0|2	4	1.33	3	0|0|0|0|0|0	0.98	0.98	0.98	0.98	0.98	-0.82	13.33	0
GID4_E237A_MG132	NP_065203.2	YIF1A	4|3|5	12	4	3	0|5|0|0|0|2	0.47	0.58	0.47	0.58	0.47	-1.71	2.29	0.23
GID4_E237A_MG132	NP_006378.3	CHERP	2|4|3	9	3	3	0|8|0|0|2|2	0.01	0.01	0.01	0.01	0.01	-7.44	1	0.37
GID4_E237A_MG132	NP_006537.3	IGF2BP1	2|5|7	14	4.67	3	2|11|4|4|3|4	0	0	0	0	0	-18.61	0.81	0.43
GID4_E237A_MG132	NP_055791.1	PDCD11	2|2|5	9	3	3	0|0|0|0|0|0	0.99	1	0.99	1	0.99	3.72	30	0
GID4_E237A_MG132	NP_075068.2	NOL6	2|0|3	5	1.67	3	0|2|0|0|0|0	0.78	0.85	0.78	0.85	0.78	-2.36	3.33	0.04
GID4_E237A_MG132	NP_116072.2	MPV17L2	2|2|0	4	1.33	3	0|0|0|0|0|0	0.98	0.98	0.98	0.98	0.98	-0.82	13.33	0
GID4_E237A_MG132	NP_001005476.1	PKP4	2|0|6	8	2.67	3	0|0|0|0|0|0	0.99	1	0.99	1	0.99	-0.82	26.67	0
GID4_E237A_MG132	NP_001137544.1	UBAC2	3|2|3	8	2.67	3	0|2|0|0|2|0	0.58	0.58	0.58	0.58	0.58	-0.96	2.67	0.07
GID4_E237A_MG132	NP_001230937.1	KIF1A	3|2|5	10	3.33	3	0|0|2|0|0|0	0.91	0.97	0.91	0.97	0.91	0.84	6.67	0.01
GID4_E237A_MG132	NP_001308924.1	MRPS5	2|0|3	5	1.67	3	0|0|0|0|0|0	0.99	1	0.99	1	0.99	-0.82	16.67	0
GID4_E237A_MG132	NP_006318.1	TIMM23	4|0|5	9	3	3	0|0|0|0|0|0	1	1	1	1	1	-0.82	30	0
GID4_E237A_MG132	NP_001268232.1	SPTLC1	3|5|4	12	4	3	0|3|0|3|2|2	0.07	0.11	0.07	0.11	0.07	-4.83	1.6	0.32
GID4_E237A_MG132	NP_001000.2	RPS5	3|0|3	6	2	3	0|0|0|0|0|0	1	1	1	1	1	-0.82	20	0
GID4_E237A_MG132	NP_001002292.3	WLS	3|0|4	7	2.33	3	0|2|0|0|0|0	0.89	0.93	0.89	0.93	0.89	-2.36	4.67	0.02
GID4_E237A_MG132	NP_001171546.1	ASNS	2|0|3	5	1.67	3	0|2|2|0|0|0	0.43	0.58	0.43	0.58	0.43	-3.82	1.67	0.24
GID4_E237A_MG132	NP_006744.2	SURF6	3|4|2	9	3	3	0|0|0|0|0|4	0.73	0.8	0.73	0.8	0.73	-0.32	3	0.05
GID4_E237A_MG132	NP_059980.2	TMED9	3|5|4	12	4	3	4|4|0|0|0|0	0.3	0.4	0.3	0.4	0.3	-2.66	2	0.27
GID4_E237A_MG132	NP_001139580.1	PTGR1	2|0|0	2	0.67	3	0|0|0|0|0|0	0.49	0.98	0.49	0.98	0.49	-0.82	6.67	0.18
GID4_E237A_MG132	NP_001182257.1	RAB9A	3|0|3	6	2	3	0|3|0|0|4|0	0.13	0.13	0.13	0.13	0.13	-6.97	1.14	0.3
GID4_E237A_MG132	NP_001136175.1	FAM111B	2|0|7	9	3	3	0|4|0|0|0|0	0.68	0.93	0.68	0.93	0.68	-3.27	3	0.06
GID4_E237A_MG132	NP_000966.2	RPL11	8|7|19	34	11.33	3	7|11|8|8|9|9	0	0	0	0	0	-22.98	1.23	0.39
GID4_E237A_MG132	NP_002583.1	PCNA	3|4|13	20	6.67	3	3|11|4|9|8|3	0	0	0	0	0	-25.77	0.83	0.43
GID4_E237A_MG132	NP_003365.1	VDAC1	3|0|11	14	4.67	3	0|6|0|0|0|3	0.48	0.92	0.48	0.92	0.48	-8.68	2.07	0.23
GID4_E237A_MG132	NP_001289987.1	TMED4	4|0|5	9	3	3	0|0|0|0|0|0	1	1	1	1	1	-0.82	30	0
GID4_E237A_MG132	NP_060058.1	WDR5	2|3|5	10	3.33	3	4|7|0|5|3|3	0	0	0	0	0	-14.82	0.7	0.43
GID4_E237A_MG132	NP_003236.3	TGM3	2|4|4	10	3.33	3	0|0|7|0|0|8	0	0	0	0	0	-10.36	0.89	0.4
GID4_E237A_MG132	NP_054768.2	ACAD9	3|3|4	10	3.33	3	0|0|0|0|0|0	1	1	1	1	1	5.56	33.33	0
GID4_E237A_MG132	NP_008869.1	SNRPD1	2|0|0	2	0.67	3	0|2|0|0|0|0	0.35	0.7	0.35	0.7	0.35	-2.36	1.33	0.26
GID4_E237A_MG132	NP_000235.2	MEN1	2|0|2	4	1.33	3	0|0|0|0|0|0	0.98	0.98	0.98	0.98	0.98	-0.82	13.33	0
GID4_E237A_MG132	NP_001153408.1	EBNA1BP2	2|0|0	2	0.67	3	0|0|0|0|0|0	0.49	0.98	0.49	0.98	0.49	-0.82	6.67	0.18
GID4_E237A_MG132	NP_005994.2	UQCRFS1	2|0|0	2	0.67	3	0|2|2|0|0|2	0.03	0.06	0.03	0.06	0.03	-6.06	0.44	0.34
GID4_E237A_MG132	NP_055121.1	RTCB	2|5|10	17	5.67	3	6|13|7|8|6|7	0	0	0	0	0	-31.28	0.65	0.47
GID4_E237A_MG132	NP_060791.3	BRIX1	3|0|0	3	1	3	0|0|0|0|0|0	0.5	1	0.5	1	0.5	-0.82	10	0.13
GID4_E237A_MG132	NP_001096137.1	PSMA4	2|0|5	7	2.33	3	2|11|5|0|0|2	0	0	0	0	0	-20.58	0.47	0.43
GID4_E237A_MG132	NP_001243334.1	KDM2A	4|0|0	4	1.33	3	0|3|0|2|0|0	0.33	0.66	0.33	0.66	0.33	-4.83	1.07	0.27
GID4_E237A_MG132	NP_001337067.1	ZMYM4	4|0|4	8	2.67	3	0|5|3|0|3|2	0	0	0	0	0	-13.48	0.82	0.38
GID4_E237A_MG132	NP_056536.2	GEMIN4	3|0|5	8	2.67	3	4|12|0|3|0|2	0	0	0	0	0	-21.68	0.51	0.44
GID4_E237A_MG132	NP_001041683.1	SCYL1	2|0|0	2	0.67	3	0|3|2|0|0|0	0.08	0.16	0.08	0.16	0.08	-4.83	0.53	0.31
GID4_E237A_MG132	NP_077271.1	DERL1	3|3|4	10	3.33	3	0|4|3|3|2|2	0	0.01	0	0.01	0	-6.6	1.11	0.38
GID4_E237A_MG132	NP_001243461.1	MSTO1	2|2|7	11	3.67	3	3|11|2|2|6|3	0	0	0	0	0	-18.55	0.64	0.43
GID4_E237A_MG132	NP_001278340.1	SON	3|4|6	13	4.33	3	0|7|3|5|6|5	0	0	0	0	0	-16.77	0.75	0.45
GID4_E237A_MG132	NP_001258522.1	PPME1	4|2|4	10	3.33	3	2|6|0|4|0|3	0	0	0	0	0	-10.92	0.89	0.41
GID4_E237A_MG132	NP_001238978.1	PCMT1	3|0|3	6	2	3	2|8|0|4|3|5	0	0	0	0	0	-21.11	0.4	0.52
GID4_E237A_MG132	NP_001243339.1	RAB18	2|0|3	5	1.67	3	0|0|2|0|0|0	0.78	0.85	0.78	0.85	0.78	-2.36	3.33	0.04
GID4_E237A_MG132	NP_001036015.1	SMC2	2|0|9	11	3.67	3	0|9|0|0|0|0	0.43	0.86	0.43	0.86	0.43	-8.25	1.63	0.24
GID4_E237A_MG132	NP_001186740.1	INTS7	2|0|6	8	2.67	3	0|7|0|0|0|0	0.42	0.77	0.42	0.77	0.42	-6.64	1.52	0.25
GID4_E237A_MG132	NP_001020376.1	AP2M1	3|4|3	10	3.33	3	0|6|0|0|0|0	0.48	0.6	0.48	0.6	0.48	-0.56	2.22	0.23
GID4_E237A_MG132	NP_001124463.1	HYOU1	2|5|11	18	6	3	0|7|0|2|0|0	0.6	0.91	0.6	0.91	0.6	-4.79	2.67	0.07
GID4_E237A_MG132	NP_001308142.1	FBXL18	3|0|0	3	1	3	0|2|0|0|0|0	0.43	0.85	0.43	0.85	0.43	-2.36	2	0.24
GID4_E237A_MG132	NP_001091868.1	COPA	3|0|6	9	3	3	0|13|8|0|3|0	0	0	0	0	0	-24.78	0.5	0.45
GID4_E237A_MG132	NP_066930.1	MRPS12	2|0|0	2	0.67	3	0|0|0|0|0|0	0.49	0.98	0.49	0.98	0.49	-0.82	6.67	0.18
GID4_E237A_MG132	NP_001124437.1	SUN1	2|0|0	2	0.67	3	0|9|0|0|0|0	0.01	0.01	0.01	0.01	0.01	-8.25	0.3	0.37
GID4_E237A_MG132	NP_001289875.1	TRNT1	2|3|0	5	1.67	3	4|0|0|2|0|3	0.01	0.02	0.01	0.02	0.01	-9.15	0.74	0.35
GID4_E237A_MG132	NP_001180298.1	DIDO1	8|0|2	10	3.33	3	0|3|0|0|0|0	0.78	0.98	0.78	0.98	0.78	-3.4	4.44	0.04
GID4_E237A_MG132	NP_002787.2	PSMB4	2|2|6	10	3.33	3	0|7|6|0|7|2	0	0	0	0	0	-17.9	0.61	0.44
GID4_E237A_MG132	NP_060853.3	WDR33	3|4|4	11	3.67	3	0|0|0|0|0|0	1	1	1	1	1	5.56	36.67	0
GID4_E237A_MG132	NP_001229687.1	HLA-A	2|2|3	7	2.33	3	0|3|3|0|0|0	0.16	0.24	0.16	0.24	0.16	-2.47	1.56	0.3
GID4_E237A_MG132	NP_066952.1	PPA1	2|0|5	7	2.33	3	3|8|3|3|2|4	0	0	0	0	0	-18.95	0.52	0.42
GID4_E237A_MG132	NP_001122388.1	TOMM40	2|0|0	2	0.67	3	0|4|2|0|0|0	0.04	0.09	0.04	0.09	0.04	-5.85	0.44	0.33
GID4_E237A_MG132	NP_001238972.1	TAOK2	4|0|4	8	2.67	3	0|0|0|0|0|0	1	1	1	1	1	-0.82	26.67	0
GID4_E237A_MG132	NP_064581.2	XAB2	4|3|5	12	4	3	0|7|0|4|0|4	0	0	0	0	0	-9.05	1.07	0.39
GID4_E237A_MG132	NP_077005.2	WDR18	2|0|3	5	1.67	3	0|7|0|3|0|3	0	0	0	0	0	-13.15	0.51	0.41
GID4_E237A_MG132	NP_001034558.2	MARK2	2|0|4	6	2	3	0|2|0|0|0|0	0.81	0.93	0.81	0.93	0.81	-2.36	4	0.03
GID4_E237A_MG132	NP_001014972.1	ZNF638	6|4|8	18	6	3	0|7|0|0|2|0	0.64	0.78	0.64	0.78	0.64	-1.92	2.67	0.06
GID4_E237A_MG132	NP_009135.4	DDX20	2|0|3	5	1.67	3	0|6|0|0|0|0	0.25	0.36	0.25	0.36	0.25	-5.51	1.11	0.28
GID4_E237A_MG132	NP_001258803.1	AAR2	2|0|0	2	0.67	3	0|0|0|0|0|0	0.49	0.98	0.49	0.98	0.49	-0.82	6.67	0.18
GID4_E237A_MG132	NP_060700.2	NUP133	4|0|10	14	4.67	3	0|0|0|0|0|4	0.88	0.97	0.88	0.97	0.88	-3.27	4.67	0.02
GID4_E237A_MG132	NP_000584.2	TAP1	3|2|5	10	3.33	3	0|3|0|0|0|3	0.48	0.71	0.48	0.71	0.48	-2.47	2.22	0.23
GID4_E237A_MG132	NP_036602.1	TNPO3	2|0|4	6	2	3	3|11|0|7|0|4	0	0	0	0	0	-26.4	0.32	0.52
GID4_E237A_MG132	NP_001009814.1	VWA8	4|0|4	8	2.67	3	0|3|0|0|0|0	0.85	0.85	0.85	0.85	0.85	-3.4	3.56	0.02
GID4_E237A_MG132	NP_036218.1	GTF3C3	3|0|3	6	2	3	0|6|0|0|0|0	0.36	0.36	0.36	0.36	0.36	-5.51	1.33	0.26
GID4_E237A_MG132	NP_001654.1	ARF6	2|2|0	4	1.33	3	0|2|0|0|0|2	0.28	0.28	0.28	0.28	0.28	-3.82	1.33	0.28
GID4_E237A_MG132	NP_115497.4	MAGT1	2|0|3	5	1.67	3	0|0|0|0|0|0	0.99	1	0.99	1	0.99	-0.82	16.67	0
GID4_E237A_MG132	NP_001334815.1	DNAH3	5|3|0	8	2.67	3	0|0|0|0|0|0	1	1	1	1	1	-0.82	26.67	0
GID4_E237A_MG132	NP_001018169.1	NAE1	2|0|0	2	0.67	3	0|5|0|0|0|0	0.13	0.26	0.13	0.26	0.13	-4.39	0.53	0.3
GID4_E237A_MG132	NP_056110.2	SMCHD1	5|0|2	7	2.33	3	0|16|4|7|6|6	0	0	0	0	0	-37.39	0.27	0.52
GID4_E237A_MG132	NP_001268392.1	SMC1A	4|0|10	14	4.67	3	0|0|0|2|0|0	0.96	1	0.96	1	0.96	-2.36	9.33	0.01
GID4_E237A_MG132	NP_001129171.1	YWHAZ	2|0|12	14	4.67	3	0|8|8|0|0|6	0.02	0.03	0.02	0.03	0.02	-23.02	0.85	0.35
GID4_E237A_MG132	NP_001138826.1	MKLN1	2|0|5	7	2.33	3	0|0|0|0|0|0	0.99	1	0.99	1	0.99	-0.82	23.33	0
GID4_E237A_MG132	NP_001124318.2	AIFM1	2|0|2	4	1.33	3	0|0|0|0|0|0	0.98	0.98	0.98	0.98	0.98	-0.82	13.33	0
GID4_E237A_MG132	NP_004588.1	SNRPD2	2|0|2	4	1.33	3	0|0|0|0|0|0	0.98	0.98	0.98	0.98	0.98	-0.82	13.33	0
GID4_E237A_MG132	NP_055496.2	DHX34	4|0|5	9	3	3	0|0|0|0|0|0	1	1	1	1	1	-0.82	30	0
GID4_E237A_MG132	NP_060221.2	SMPD4	2|0|6	8	2.67	3	0|7|0|0|0|0	0.42	0.77	0.42	0.77	0.42	-6.64	1.52	0.25
GID4_E237A_MG132	NP_002323.2	LRP1	6|0|0	6	2	3	0|0|0|0|0|0	0.5	1	0.5	1	0.5	-0.82	20	0.1
GID4_E237A_MG132	NP_001277158.1	SCAMP1	3|0|0	3	1	3	0|2|0|0|0|0	0.43	0.85	0.43	0.85	0.43	-2.36	2	0.24
GID4_E237A_MG132	NP_001121622.1	ORMDL1	4|2|4	10	3.33	3	0|2|0|0|2|2	0.49	0.49	0.49	0.49	0.49	-2.75	2.22	0.18
GID4_E237A_MG132	NP_055542.1	KMT2B	2|0|0	2	0.67	3	0|0|0|0|0|0	0.49	0.98	0.49	0.98	0.49	-0.82	6.67	0.18
GID4_E237A_MG132	NP_064629.2	CHPT1	2|0|3	5	1.67	3	0|0|0|0|0|0	0.99	1	0.99	1	0.99	-0.82	16.67	0
GID4_E237A_MG132	NP_055318.2	UTP20	3|0|9	12	4	3	0|0|0|0|0|0	1	1	1	1	1	-0.82	40	0
GID4_E237A_MG132	NP_001317186.1	NPEPPS	3|0|9	12	4	3	5|4|4|6|0|9	0	0	0	0	0	-25.53	0.67	0.42
GID4_E237A_MG132	NP_001274458.1	MFSD12	2|0|0	2	0.67	3	0|0|0|0|0|0	0.49	0.98	0.49	0.98	0.49	-0.82	6.67	0.18
GID4_E237A_MG132	NP_001184033.1	KMT2A	2|0|4	6	2	3	0|5|0|0|0|0	0.49	0.72	0.49	0.72	0.49	-4.39	1.6	0.23
GID4_E237A_MG132	NP_001127909.1	PHLDB2	2|0|0	2	0.67	3	0|0|0|0|0|0	0.49	0.98	0.49	0.98	0.49	-0.82	6.67	0.18
GID4_E237A_MG132	NP_001273408.1	ARHGAP11A	2|0|3	5	1.67	3	0|0|0|0|0|0	0.99	1	0.99	1	0.99	-0.82	16.67	0
GID4_E237A_MG132	NP_000258.1	NF1	2|0|0	2	0.67	3	0|0|0|0|0|0	0.49	0.98	0.49	0.98	0.49	-0.82	6.67	0.18
GID4_E237A_MG132	NP_001252541.1	CNOT1	2|8|9	19	6.33	3	7|21|10|14|8|17	0	0	0	0	0	-60.16	0.41	0.52
GID4_E237A_MG132	NP_066964.1	XRCC5	2|2|12	16	5.33	3	0|4|3|0|0|0	0.51	0.98	0.51	0.98	0.51	-3.27	3.05	0.08
GID4_E237A_MG132	NP_001073909.1	OTOL1	2|0|0	2	0.67	3	0|0|0|0|0|0	0.49	0.98	0.49	0.98	0.49	-0.82	6.67	0.18
GID4_E237A_MG132	NP_055932.2	ZC3H3	3|0|0	3	1	3	0|0|0|0|0|0	0.5	1	0.5	1	0.5	-0.82	10	0.13
GID4_E237A_MG132	NP_060919.3	UBAP2	0|2|5	7	2.33	3	8|13|4|11|6|10	0	0	0	0	0	-45.52	0.22	0.52
GID4_E237A_MG132	NP_000047.1	BCKDHB	0|2|2	4	1.33	3	3|3|0|4|3|3	0	0	0	0	0	-13.48	0.41	0.52
GID4_E237A_MG132	NP_000350.1	TGM1	0|3|4	7	2.33	3	0|0|0|0|0|3	0.81	0.85	0.81	0.85	0.81	-3.4	3.11	0.03
GID4_E237A_MG132	NP_000703.2	BLVRA	0|3|0	3	1	3	7|8|0|3|0|4	0	0	0	0	0	-23.43	0.18	0.52
GID4_E237A_MG132	NP_000726.1	CGA	0|2|2	4	1.33	3	2|3|0|3|0|2	0	0	0	0	0	-10.27	0.53	0.39
GID4_E237A_MG132	NP_000916.2	PDHB	0|2|6	8	2.67	3	6|5|2|5|0|4	0	0	0	0	0	-21.11	0.53	0.43
GID4_E237A_MG132	NP_001007.2	RPS12	0|5|9	14	4.67	3	7|10|5|7|7|9	0	0	0	0	0	-35.51	0.57	0.47
GID4_E237A_MG132	NP_001034581.1	FHL2	0|4|15	19	6.33	3	6|11|0|7|2|5	0	0.01	0	0.01	0	-31.08	0.87	0.37
GID4_E237A_MG132	NP_001035972.1	LGALS7B	0|5|6	11	3.67	3	3|0|7|0|0|7	0	0	0	0	0	-17.47	0.86	0.39
GID4_E237A_MG132	NP_001098549.2	FBRS	0|2|6	8	2.67	3	2|7|0|3|0|3	0	0.01	0	0.01	0	-15.67	0.71	0.38
GID4_E237A_MG132	NP_003124.1	SRP9	0|2|3	5	1.67	3	4|2|2|3|3|3	0	0	0	0	0	-13.48	0.51	0.41
GID4_E237A_MG132	NP_001158.2	XIAP	0|4|7	11	3.67	3	12|8|4|15|5|17	0	0	0	0	0	-56.67	0.28	0.52
GID4_E237A_MG132	NP_001159506.1	SBSN	0|2|2	4	1.33	3	0|0|3|0|0|0	0.58	0.58	0.58	0.58	0.58	-3.4	1.78	0.07
GID4_E237A_MG132	NP_001243764.1	QTRT2	0|3|3	6	2	3	0|7|0|0|0|3	0.02	0.02	0.02	0.02	0.02	-9.76	0.8	0.35
GID4_E237A_MG132	NP_001247440.1	MGST1	0|3|4	7	2.33	3	0|2|0|0|3|0	0.53	0.66	0.53	0.66	0.53	-4.83	1.87	0.08
GID4_E237A_MG132	NP_001265628.1	POLR2H	0|2|2	4	1.33	3	0|3|0|0|3|0	0.08	0.08	0.08	0.08	0.08	-5.91	0.89	0.31
GID4_E237A_MG132	NP_001268446.1	CEP85	0|6|7	13	4.33	3	7|15|9|9|2|11	0	0	0	0	0	-47.73	0.39	0.52
GID4_E237A_MG132	NP_001278963.1	TAB2	0|3|3	6	2	3	0|5|4|7|5|3	0	0	0	0	0	-22.24	0.38	0.52
GID4_E237A_MG132	NP_001309080.1	TCF12	0|2|8	10	3.33	3	0|8|0|2|2|3	0.04	0.08	0.04	0.08	0.04	-15.47	0.89	0.33
GID4_E237A_MG132	NP_001317449.1	TNRC6A	0|4|8	12	4	3	3|12|2|9|3|5	0	0	0	0	0	-30.79	0.55	0.46
GID4_E237A_MG132	NP_002795.2	PSMC3	0|2|10	12	4	3	3|8|7|5|11|2	0	0	0	0	0	-33.3	0.52	0.46
GID4_E237A_MG132	NP_002956.1	S100A9	0|2|6	8	2.67	3	7|0|6|0|2|15	0	0	0	0	0	-31.65	0.36	0.47
GID4_E237A_MG132	NP_002998.1	SEMG1	0|5|0	5	1.67	3	0|0|0|0|0|0	0.5	1	0.5	1	0.5	-0.82	16.67	0.1
GID4_E237A_MG132	NP_004085.1	EIF2S1	0|3|7	10	3.33	3	2|5|6|0|0|4	0	0.01	0	0.01	0	-17.85	0.78	0.38
GID4_E237A_MG132	NP_004272.2	BAG3	0|23|25	48	16	3	9|26|14|11|16|14	0	0	0	0	0	-76.56	0.91	0.49
GID4_E237A_MG132	NP_005796.1	PSMD14	0|3|0	3	1	3	3|6|0|2|2|2	0	0	0	0	0	-13.53	0.31	0.41
GID4_E237A_MG132	NP_005871.1	DNAJA2	0|4|5	9	3	3	3|8|2|4|0|4	0	0	0	0	0	-20.13	0.63	0.43
GID4_E237A_MG132	NP_006651.2	CLPX	0|4|5	9	3	3	2|2|0|0|0|0	0.86	0.92	0.86	0.92	0.86	-3.82	3	0.02
GID4_E237A_MG132	NP_056444.3	PRPF31	0|4|9	13	4.33	3	0|4|0|3|3|3	0.33	0.66	0.33	0.66	0.33	-13.48	1.33	0.27
GID4_E237A_MG132	NP_060366.1	GID8	0|3|0	3	1	3	0|0|0|0|0|0	0.5	1	0.5	1	0.5	-0.82	10	0.13
GID4_E237A_MG132	NP_113673.3	GRWD1	0|4|4	8	2.67	3	0|6|4|5|3|4	0	0	0	0	0	-20.06	0.56	0.44
GID4_E237A_MG132	NP_872363.1	BCL9L	0|4|12	16	5.33	3	6|7|0|6|0|8	0	0	0	0	0	-28.88	0.79	0.41
GID4_E237A_MG132	P02666	CSN2	0|2|0	2	0.67	3	4|0|5|0|0|3	0	0	0	0	0	-12.24	0.22	0.52
GID4_E237A_MG132	NP_002617.3	PFKL	0|3|5	8	2.67	3	3|8|0|3|0|5	0	0	0	0	0	-20.08	0.56	0.43
GID4_E237A_MG132	NP_002265.2	KRT13	0|27|0	27	9	3	0|0|0|0|0|0	0.5	1	0.5	1	0.5	-0.82	90	0.09
GID4_E237A_MG132	NP_005546.2	KRT6B	0|43|62	105	35	3	0|37|60|0|0|66	0	0	0	0	0	-179.54	0.86	0.51
GID4_E237A_MG132	NP_002263.3	KRT4	0|18|11	29	9.67	3	0|0|13|7|0|0	0.42	0.79	0.42	0.79	0.42	-20.19	1.93	0.25
GID4_E237A_MG132	NP_778253.2	KRT77	0|20|33	53	17.67	3	19|0|23|0|0|22	0	0	0	0	0	-69.16	1.1	0.46
GID4_E237A_MG132	Q8VED5	Krt79	0|15|0	15	5	3	0|0|0|0|0|0	0.5	1	0.5	1	0.5	-0.82	50	0.09
GID4_E237A_MG132	NP_000468.1	ALB	0|4|13	17	5.67	3	0|0|20|5|2|11	0	0	0	0	0	-40.27	0.6	0.46
GID4_E237A_MG132	NP_001186902.1	RPL36A-HNRNPH2	0|3|3	6	2	3	0|0|0|0|0|0	1	1	1	1	1	-0.82	20	0
GID4_E237A_MG132	NP_000995.1	RPLP2	0|5|5	10	3.33	3	7|3|4|5|0|5	0	0	0	0	0	-22.24	0.63	0.44
GID4_E237A_MG132	NP_000994.1	RPLP1	0|2|0	2	0.67	3	0|0|0|0|0|0	0.49	0.98	0.49	0.98	0.49	-0.82	6.67	0.18
GID4_E237A_MG132	NP_001012632.1	CTBP1	0|3|4	7	2.33	3	0|7|0|3|2|0	0.01	0.01	0.01	0.01	0.01	-11.93	0.78	0.37
GID4_E237A_MG132	NP_001014451.1	DDX19B	0|7|8	15	5	3	8|6|5|9|5|9	0	0	0	0	0	-34.38	0.62	0.47
GID4_E237A_MG132	NP_001070910.1	HNRNPC	0|5|5	10	3.33	3	0|10|5|0|6|0	0	0	0	0	0	-21.78	0.63	0.44
GID4_E237A_MG132	NP_001074961.1	KRT80	0|7|4	11	3.67	3	8|3|9|8|0|14	0	0	0	0	0	-42.19	0.38	0.52
GID4_E237A_MG132	NP_001092755.1	PTMA	0|4|7	11	3.67	3	5|0|4|3|4|5	0	0	0	0	0	-18.96	0.81	0.39
GID4_E237A_MG132	NP_001107018.1	LIMA1	0|3|9	12	4	3	6|5|2|8|3|6	0	0	0	0	0	-26.65	0.64	0.43
GID4_E237A_MG132	NP_001123525.2	EEF1D	0|4|9	13	4.33	3	8|7|7|9|5|8	0	0	0	0	0	-34.38	0.54	0.47
GID4_E237A_MG132	NP_001127945.1	GSE1	0|6|13	19	6.33	3	9|17|5|11|8|11	0	0	0	0	0	-52.19	0.53	0.49
GID4_E237A_MG132	NP_001265875.1	SEC13	0|4|5	9	3	3	2|5|3|3|3|0	0	0	0	0	0	-14.59	0.86	0.38
GID4_E237A_MG132	NP_001157.1	BIRC2	0|5|7	12	4	3	9|11|4|13|7|12	0	0	0	0	0	-48.85	0.36	0.52
GID4_E237A_MG132	NP_001167568.1	LDHB	0|4|11	15	5	3	4|7|9|4|5|8	0	0	0	0	0	-31.08	0.69	0.43
GID4_E237A_MG132	NP_001164274.1	LARP4	0|4|10	14	4.67	3	2|13|3|7|3|0	0	0	0	0	0	-27.29	0.72	0.42
GID4_E237A_MG132	NP_001171501.1	SF1	0|2|6	8	2.67	3	0|3|0|0|0|0	0.76	0.94	0.76	0.94	0.76	-3.4	3.56	0.04
GID4_E237A_MG132	NP_001177966.1	PSMD1	0|3|8	11	3.67	3	2|11|5|2|3|4	0	0	0	0	0	-24.21	0.64	0.42
GID4_E237A_MG132	NP_001186078.1	LTF	0|9|2	11	3.67	3	0|0|0|0|0|0	0.99	1	0.99	1	0.99	-0.82	36.67	0
GID4_E237A_MG132	NP_001231903.1	PPP1CC	0|7|4	11	3.67	3	4|0|7|6|0|9	0	0	0	0	0	-27.77	0.56	0.45
GID4_E237A_MG132	NP_001258625.1	ABCB7	0|2|0	2	0.67	3	0|0|0|0|0|0	0.49	0.98	0.49	0.98	0.49	-0.82	6.67	0.18
GID4_E237A_MG132	NP_001271330.1	TAMM41	0|2|2	4	1.33	3	2|5|2|0|0|0	0.01	0.01	0.01	0.01	0.01	-8.98	0.59	0.37
GID4_E237A_MG132	NP_001295159.1	ATXN2L	0|6|12	18	6	3	7|21|13|14|12|13	0	0	0	0	0	-66.7	0.39	0.52
GID4_E237A_MG132	NP_001309363.1	HNRNPH3	0|6|4	10	3.33	3	0|6|3|2|4|3	0	0	0	0	0	-16.72	0.83	0.39
GID4_E237A_MG132	NP_001316712.1	HACD2	0|2|3	5	1.67	3	0|0|0|0|0|0	0.99	1	0.99	1	0.99	-0.82	16.67	0
GID4_E237A_MG132	NP_001317088.1	DHRS7B	0|2|0	2	0.67	3	0|3|0|3|0|3	0	0	0	0	0	-9.17	0.3	0.38
GID4_E237A_MG132	NP_001333742.1	ARID1B	0|4|9	13	4.33	3	0|6|0|3|0|3	0.33	0.65	0.33	0.65	0.33	-12.12	1.44	0.27
GID4_E237A_MG132	NP_004955.2	HDAC1	0|8|5	13	4.33	3	7|9|0|6|0|6	0	0	0	0	0	-29.95	0.62	0.46
GID4_E237A_MG132	NP_001646.2	ARCN1	0|6|9	15	5	3	5|10|3|8|0|6	0	0	0	0	0	-31.08	0.69	0.45
GID4_E237A_MG132	NP_001295182.1	GCLM	0|3|5	8	2.67	3	2|7|3|0|3|2	0	0	0	0	0	-15.67	0.71	0.4
GID4_E237A_MG132	NP_002256.2	KPNB1	0|2|8	10	3.33	3	4|5|4|2|3|4	0.01	0.02	0.01	0.02	0.01	-17.85	0.78	0.36
GID4_E237A_MG132	NP_002797.3	PSMC6	0|4|6	10	3.33	3	2|11|8|3|5|5	0	0	0	0	0	-31.11	0.46	0.47
GID4_E237A_MG132	NP_002877.2	RAP2B	0|2|0	2	0.67	3	0|0|0|0|0|0	0.49	0.98	0.49	0.98	0.49	-0.82	6.67	0.18
GID4_E237A_MG132	NP_003179.1	MAP3K7	0|2|5	7	2.33	3	5|6|0|10|0|5	0	0	0	0	0	-27.77	0.36	0.47
GID4_E237A_MG132	NP_004273.1	BAG2	0|2|3	5	1.67	3	4|11|3|3|5|4	0	0	0	0	0	-25.31	0.28	0.52
GID4_E237A_MG132	NP_001034639.1	DNAJB2	0|2|2	4	1.33	3	0|3|0|2|0|0	0.16	0.16	0.16	0.16	0.16	-4.83	1.07	0.29
GID4_E237A_MG132	NP_001128727.1	RBBP4	0|3|6	9	3	3	0|6|3|2|3|0	0.01	0.02	0.01	0.02	0.01	-14.59	0.86	0.36
GID4_E237A_MG132	NP_001185774.1	RBM14-RBM4	0|8|0	8	2.67	3	0|11|4|0|5|0	0	0	0	0	0	-20.51	0.53	0.39
GID4_E237A_MG132	NP_036246.1	CASP14	0|3|7	10	3.33	3	3|0|7|0|0|3	0.06	0.12	0.06	0.12	0.06	-13.15	1.03	0.32
GID4_E237A_MG132	NP_036448.1	KPNA6	0|3|0	3	1	3	0|4|0|0|0|0	0.33	0.67	0.33	0.67	0.33	-3.27	1	0.26
GID4_E237A_MG132	NP_002255.3	KPNA1	0|3|4	7	2.33	3	0|4|3|3|0|3	0	0	0	0	0	-13.48	0.72	0.39
GID4_E237A_MG132	NP_055186.3	AKAP8L	0|9|8	17	5.67	3	5|14|7|8|10|5	0	0	0	0	0	-42.19	0.58	0.48
GID4_E237A_MG132	NP_055681.1	SEC16A	0|11|13	24	8	3	8|22|5|18|2|20	0	0	0	0	0	-74.21	0.47	0.5
GID4_E237A_MG132	NP_057190.2	SCFD1	0|2|4	6	2	3	0|2|0|0|0|2	0.54	0.81	0.54	0.81	0.54	-3.82	2	0.08
GID4_E237A_MG132	NP_060654.1	ARL8B	0|4|0	4	1.33	3	0|2|0|0|0|0	0.46	0.93	0.46	0.93	0.46	-2.36	2.67	0.23
GID4_E237A_MG132	NP_060945.2	TMEM165	0|4|3	7	2.33	3	3|2|0|0|0|3	0.1	0.16	0.1	0.16	0.1	-8.05	1.17	0.31
GID4_E237A_MG132	NP_061832.2	DAZAP1	0|4|0	4	1.33	3	4|5|3|5|3|7	0	0	0	0	0	-22.24	0.25	0.52
GID4_E237A_MG132	NP_062535.2	YLPM1	0|13|26	39	13	3	4|20|6|8|9|7	0	0	0	0	0	-47.23	1.18	0.39
GID4_E237A_MG132	NP_064507.3	KCMF1	0|9|5	14	4.67	3	2|7|4|4|4|6	0	0	0	0	0	-22.24	0.89	0.39
GID4_E237A_MG132	NP_066299.2	MYL6	0|3|4	7	2.33	3	0|8|3|5|2|6	0	0	0	0	0	-23.35	0.42	0.52
GID4_E237A_MG132	NP_005564.1	LMNB1	0|11|20	31	10.33	3	5|11|12|5|5|8	0.01	0.03	0.01	0.03	0.01	-38.88	1.15	0.35
GID4_E237A_MG132	P02668	CSN3	0|3|0	3	1	3	2|0|2|0|0|0	0.29	0.58	0.29	0.58	0.29	-3.82	1	0.27
GID4_E237A_MG132	NP_001077383.1	CTBP2	0|3|0	3	1	3	0|0|0|0|0|0	0.5	1	0.5	1	0.5	-0.82	10	0.13
GID4_E237A_MG132	NP_001265532.1	NUP54	0|2|5	7	2.33	3	0|0|2|0|2|0	0.6	0.92	0.6	0.92	0.6	-3.82	2.33	0.07
GID4_E237A_MG132	NP_001281261.1	SDHA	0|2|6	8	2.67	3	0|4|0|0|0|0	0.66	0.9	0.66	0.9	0.66	-3.27	2.67	0.06
GID4_E237A_MG132	NP_001306125.1	S100A8	0|2|4	6	2	3	2|0|3|0|2|11	0	0	0	0	0	-18.41	0.44	0.43
GID4_E237A_MG132	NP_001035807.1	HIST2H2AA4	0|3|0	3	1	3	3|2|3|3|3|3	0	0	0	0	0	-12.36	0.33	0.4
GID4_E237A_MG132	NP_001310232.1	AURKA	0|2|0	2	0.67	3	0|4|0|0|0|0	0.21	0.42	0.21	0.42	0.21	-3.27	0.67	0.29
GID4_E237A_MG132	NP_001337268.1	LATS1	0|2|5	7	2.33	3	0|2|0|0|0|0	0.83	0.97	0.83	0.97	0.83	-2.36	4.67	0.03
GID4_E237A_MG132	NP_036211.2	DGAT1	0|3|0	3	1	3	0|3|0|0|0|0	0.38	0.76	0.38	0.76	0.38	-3.4	1.33	0.25
GID4_E237A_MG132	NP_055971.2	RCOR1	0|3|4	7	2.33	3	0|7|0|3|4|3	0	0	0	0	0	-17.85	0.55	0.43
GID4_E237A_MG132	NP_000024.2	ABCD1	0|2|4	6	2	3	0|4|0|0|0|0	0.61	0.8	0.61	0.8	0.61	-3.27	2	0.07
GID4_E237A_MG132	NP_001035879.1	PSPC1	0|3|5	8	2.67	3	2|7|3|0|0|2	0	0	0	0	0	-14.48	0.76	0.38
GID4_E237A_MG132	NP_003176.2	TAF4	0|2|4	6	2	3	3|3|2|7|0|7	0	0	0	0	0	-21.19	0.4	0.45
GID4_E237A_MG132	NP_000167.1	NR3C1	0|4|2	6	2	3	4|6|0|5|0|6	0	0	0	0	0	-22.24	0.38	0.45
GID4_E237A_MG132	NP_055903.2	TNRC6B	0|3|20	23	7.67	3	0|21|3|8|5|7	0	0	0	0	0	-43.7	0.75	0.43
GID4_E237A_MG132	NP_001164100.1	CHD8	0|4|5	9	3	3	0|8|3|0|0|0	0.06	0.09	0.06	0.09	0.06	-10.85	1.09	0.32
GID4_E237A_MG132	NP_001070729.2	NCOR2	0|7|13	20	6.67	3	9|17|2|13|0|8	0	0	0	0	0	-51.02	0.57	0.48
GID4_E237A_MG132	NP_001239579.1	RDH11	0|2|0	2	0.67	3	0|0|0|0|2|0	0.35	0.7	0.35	0.7	0.35	-2.36	1.33	0.26
GID4_E237A_MG132	NP_006752.1	YWHAE	0|3|16	19	6.33	3	6|4|9|5|0|9	0.02	0.03	0.02	0.03	0.02	-31.08	0.87	0.35
GID4_E237A_MG132	NP_071375.1	CHTF18	0|2|3	5	1.67	3	0|4|0|0|0|0	0.54	0.67	0.54	0.67	0.54	-3.27	1.67	0.08
GID4_E237A_MG132	NP_057059.2	TAF9B	0|2|0	2	0.67	3	0|0|0|0|0|0	0.49	0.98	0.49	0.98	0.49	-0.82	6.67	0.18
GID4_E237A_MG132	NP_006657.1	RUVBL2	0|3|10	13	4.33	3	9|16|9|15|8|16	0	0	0	0	0	-61.11	0.31	0.52
GID4_E237A_MG132	NP_004930.1	DDX1	0|3|8	11	3.67	3	4|12|0|4|3|4	0	0	0	0	0	-25.14	0.61	0.43
GID4_E237A_MG132	NP_001191786.1	ELOC	0|3|2	5	1.67	3	0|3|3|0|0|0	0.16	0.24	0.16	0.24	0.16	-5.91	1.11	0.3
GID4_E237A_MG132	NP_000290.2	PKP1	0|2|12	14	4.67	3	0|0|6|3|0|4	0.46	0.92	0.46	0.92	0.46	-13.28	1.44	0.24
GID4_E237A_MG132	NP_000972.1	RPL19	0|2|3	5	1.67	3	5|0|2|0|0|0	0.1	0.15	0.1	0.15	0.1	-6.89	0.95	0.31
GID4_E237A_MG132	NP_059118.2	CALML5	0|2|0	2	0.67	3	2|0|6|0|0|6	0	0	0	0	0	-14.28	0.19	0.52
GID4_E237A_MG132	NP_284941.2	MFN1	0|2|3	5	1.67	3	0|5|0|0|0|0	0.39	0.53	0.39	0.53	0.39	-4.39	1.33	0.25
GID4_E237A_MG132	NP_001307573.1	DMBT1	0|3|0	3	1	3	0|0|0|0|0|0	0.5	1	0.5	1	0.5	-0.82	10	0.13
GID4_E237A_MG132	NP_001013007.1	UBE2NL	0|2|2	4	1.33	3	0|0|0|0|0|0	0.98	0.98	0.98	0.98	0.98	-0.82	13.33	0
GID4_E237A_MG132	NP_001135861.1	PNPLA4	0|3|2	5	1.67	3	0|0|0|0|0|0	0.99	1	0.99	1	0.99	-0.82	16.67	0
GID4_E237A_MG132	NP_003070.3	SMARCE1	0|2|4	6	2	3	0|2|2|0|0|0	0.54	0.81	0.54	0.81	0.54	-3.82	2	0.08
GID4_E237A_MG132	NP_001269877.1	JMJD1C	0|3|5	8	2.67	3	0|10|0|0|0|0	0.12	0.22	0.12	0.22	0.12	-9.39	1.07	0.3
GID4_E237A_MG132	NP_001035009.1	ZNF384	0|2|0	2	0.67	3	0|3|0|0|0|0	0.29	0.58	0.29	0.58	0.29	-3.4	0.89	0.27
GID4_E237A_MG132	NP_001002909.1	GPATCH8	0|2|7	9	3	3	4|11|3|2|0|2	0	0	0	0	0	-20.62	0.6	0.41
GID4_E237A_MG132	NP_001076047.1	RBFOX2	0|2|3	5	1.67	3	0|6|0|4|0|2	0	0	0	0	0	-12.06	0.56	0.4
GID4_E237A_MG132	NP_000166.2	GPI	0|3|10	13	4.33	3	0|2|4|2|0|3	0.49	0.97	0.49	0.97	0.49	-11.36	1.58	0.23
GID4_E237A_MG132	NP_001435.1	FABP5	0|2|11	13	4.33	3	3|0|7|0|0|11	0.01	0.02	0.01	0.02	0.01	-21.63	0.83	0.35
GID4_E237A_MG132	NP_004791.1	TM9SF2	0|2|0	2	0.67	3	0|0|0|0|0|0	0.49	0.98	0.49	0.98	0.49	-0.82	6.67	0.18
GID4_E237A_MG132	NP_000092.2	CYBA	0|3|0	3	1	3	0|0|0|0|0|0	0.5	1	0.5	1	0.5	-0.82	10	0.13
GID4_E237A_MG132	NP_004577.1	RPS6KA3	0|3|7	10	3.33	3	2|4|0|4|0|5	0.01	0.03	0.01	0.03	0.01	-15.69	0.89	0.35
GID4_E237A_MG132	NP_005204.1	CSTA	0|2|0	2	0.67	3	5|0|4|0|0|0	0	0.01	0	0.01	0	-8.76	0.3	0.38
GID4_E237A_MG132	NP_003840.2	SUCLG1	0|3|5	8	2.67	3	0|4|0|0|0|0	0.76	0.86	0.76	0.86	0.76	-3.27	2.67	0.04
GID4_E237A_MG132	NP_997320.2	DNAH10	0|3|0	3	1	3	0|0|0|0|0|0	0.5	1	0.5	1	0.5	-0.82	10	0.13
GID4_E237A_MG132	NP_002777.1	PSMA1	0|2|6	8	2.67	3	0|10|4|0|0|0	0.02	0.03	0.02	0.03	0.02	-13.87	0.76	0.35
GID4_E237A_MG132	NP_001294857.1	SERPINB12	0|2|0	2	0.67	3	0|0|4|0|0|3	0.02	0.04	0.02	0.04	0.02	-6.97	0.38	0.35
GID4_E237A_MG132	NP_001333592.1	TK1	0|2|4	6	2	3	0|4|0|0|0|0	0.61	0.8	0.61	0.8	0.61	-3.27	2	0.07
GID4_E237A_MG132	NP_001005781.1	SUMO1	0|2|2	4	1.33	3	0|5|0|0|0|2	0.04	0.04	0.04	0.04	0.04	-6.89	0.76	0.33
GID4_E237A_MG132	NP_036276.1	DNAI1	0|2|0	2	0.67	3	0|0|0|0|0|0	0.49	0.98	0.49	0.98	0.49	-0.82	6.67	0.18
GID4_E237A_MG132	NP_060899.2	BDP1	0|2|0	2	0.67	3	0|0|0|0|0|0	0.49	0.98	0.49	0.98	0.49	-0.82	6.67	0.18
GID4_E237A_MG132	NP_000129.3	FBN1	0|0|5	5	1.67	3	0|3|0|0|0|0	0.46	0.91	0.46	0.91	0.46	-3.4	2.22	0.24
GID4_E237A_MG132	NP_000173.2	HADHA	0|0|5	5	1.67	3	0|0|0|0|0|0	0.5	1	0.5	1	0.5	-0.82	16.67	0.1
GID4_E237A_MG132	NP_000185.1	HPRT1	0|0|2	2	0.67	3	0|0|0|0|0|0	0.49	0.98	0.49	0.98	0.49	-0.82	6.67	0.18
GID4_E237A_MG132	NP_000261.2	PNP	0|0|2	2	0.67	3	0|0|0|0|0|0	0.49	0.98	0.49	0.98	0.49	-0.82	6.67	0.18
GID4_E237A_MG132	NP_000275.1	PDHA1	0|0|6	6	2	3	0|3|2|2|0|0	0.42	0.84	0.42	0.84	0.42	-7.11	1.14	0.25
GID4_E237A_MG132	NP_000293.2	PLOD1	0|0|2	2	0.67	3	0|4|0|0|0|0	0.21	0.42	0.21	0.42	0.21	-3.27	0.67	0.29
GID4_E237A_MG132	NP_000375.2	APOB	0|0|5	5	1.67	3	0|0|0|0|0|0	0.5	1	0.5	1	0.5	-0.82	16.67	0.1
GID4_E237A_MG132	NP_000378.1	SLC25A20	0|0|4	4	1.33	3	0|0|0|0|0|0	0.5	1	0.5	1	0.5	-0.82	13.33	0.11
GID4_E237A_MG132	NP_000389.1	CYB5R3	0|0|2	2	0.67	3	0|0|0|0|0|0	0.49	0.98	0.49	0.98	0.49	-0.82	6.67	0.18
GID4_E237A_MG132	NP_000467.1	AK1	0|0|2	2	0.67	3	0|0|0|0|0|0	0.49	0.98	0.49	0.98	0.49	-0.82	6.67	0.18
GID4_E237A_MG132	NP_000476.1	APRT	0|0|3	3	1	3	0|0|0|0|0|0	0.5	1	0.5	1	0.5	-0.82	10	0.13
GID4_E237A_MG132	NP_000691.1	ANXA1	0|0|2	2	0.67	3	0|0|6|0|0|0	0.07	0.13	0.07	0.13	0.07	-5.51	0.44	0.32
GID4_E237A_MG132	NP_000700.1	BCKDHA	0|0|4	4	1.33	3	0|2|0|0|0|0	0.46	0.93	0.46	0.93	0.46	-2.36	2.67	0.23
GID4_E237A_MG132	NP_000843.1	GSTP1	0|0|5	5	1.67	3	0|0|4|0|0|4	0.2	0.4	0.2	0.4	0.2	-7.66	0.83	0.29
GID4_E237A_MG132	NP_000867.2	IGF2R	0|0|8	8	2.67	3	0|5|0|0|0|0	0.46	0.93	0.46	0.93	0.46	-4.39	2.13	0.24
GID4_E237A_MG132	NP_000909.2	P4HB	0|0|11	11	3.67	3	0|0|3|0|0|0	0.5	0.99	0.5	0.99	0.5	-3.4	4.89	0.17
GID4_E237A_MG132	NP_000928.1	POLR2A	0|0|9	9	3	3	0|12|0|0|0|0	0.33	0.65	0.33	0.65	0.33	-11.22	1	0.27
GID4_E237A_MG132	NP_000933.1	PPIB	0|0|7	7	2.33	3	0|0|0|0|0|0	0.5	1	0.5	1	0.5	-0.82	23.33	0.09
GID4_E237A_MG132	NP_000980.1	RPL30	0|0|3	3	1	3	0|0|0|0|0|0	0.5	1	0.5	1	0.5	-0.82	10	0.13
GID4_E237A_MG132	NP_001001329.1	PRKCSH	0|0|4	4	1.33	3	0|0|3|0|0|0	0.43	0.85	0.43	0.85	0.43	-3.4	1.78	0.24
GID4_E237A_MG132	NP_001003796.1	SNU13	0|0|3	3	1	3	0|0|0|0|0|0	0.5	1	0.5	1	0.5	-0.82	10	0.13
GID4_E237A_MG132	NP_001005373.1	LRSAM1	0|0|3	3	1	3	0|0|0|0|0|0	0.5	1	0.5	1	0.5	-0.82	10	0.13
GID4_E237A_MG132	NP_001007027.1	ATN1	0|0|3	3	1	3	5|5|0|5|4|8	0	0	0	0	0	-24.46	0.17	0.52
GID4_E237A_MG132	NP_001008397.1	WDHD1	0|0|6	6	2	3	0|0|0|0|0|0	0.5	1	0.5	1	0.5	-0.82	20	0.1
GID4_E237A_MG132	NP_001008938.1	CKAP5	0|0|5	5	1.67	3	0|6|0|0|0|0	0.37	0.75	0.37	0.75	0.37	-5.51	1.11	0.26
GID4_E237A_MG132	NP_001014763.1	ETFB	0|0|7	7	2.33	3	0|0|0|0|0|0	0.5	1	0.5	1	0.5	-0.82	23.33	0.09
GID4_E237A_MG132	NP_001015.1	RPS21	0|0|5	5	1.67	3	0|0|2|0|0|0	0.48	0.97	0.48	0.97	0.48	-2.36	3.33	0.23
GID4_E237A_MG132	NP_001018077.1	SERBP1	0|0|6	6	2	3	0|2|5|0|0|3	0.15	0.3	0.15	0.3	0.15	-10.14	0.8	0.3
GID4_E237A_MG132	NP_001019.1	RPS25	0|0|3	3	1	3	2|0|2|0|0|0	0.29	0.58	0.29	0.58	0.29	-3.82	1	0.27
GID4_E237A_MG132	NP_001019850.1	C1orf68	0|0|8	8	2.67	3	0|0|2|0|0|0	0.5	1	0.5	1	0.5	-2.36	5.33	0.17
GID4_E237A_MG132	NP_001020262.1	ABCF1	0|0|6	6	2	3	0|0|0|0|0|0	0.5	1	0.5	1	0.5	-0.82	20	0.1
GID4_E237A_MG132	NP_001026866.1	PLD3	0|0|3	3	1	3	0|0|0|0|0|0	0.5	1	0.5	1	0.5	-0.82	10	0.13
GID4_E237A_MG132	NP_690866.1	TIPRL	0|0|2	2	0.67	3	0|5|0|0|0|0	0.13	0.26	0.13	0.26	0.13	-4.39	0.53	0.3
GID4_E237A_MG132	NP_001029366.1	EXOSC9	0|0|2	2	0.67	3	0|2|0|2|0|0	0.14	0.28	0.14	0.28	0.14	-3.82	0.67	0.3
GID4_E237A_MG132	NP_001032671.2	SCD5	0|0|4	4	1.33	3	0|3|0|0|0|0	0.43	0.85	0.43	0.85	0.43	-3.4	1.78	0.24
GID4_E237A_MG132	NP_001034764.1	UNC45A	0|0|4	4	1.33	3	0|0|0|0|0|0	0.5	1	0.5	1	0.5	-0.82	13.33	0.11
GID4_E237A_MG132	NP_001035095.1	TCERG1	0|0|2	2	0.67	3	0|0|0|0|0|0	0.49	0.98	0.49	0.98	0.49	-0.82	6.67	0.18
GID4_E237A_MG132	NP_001036041.1	RRBP1	0|0|14	14	4.67	3	0|3|0|0|0|0	0.5	1	0.5	1	0.5	-3.4	6.22	0.13
GID4_E237A_MG132	NP_001041659.1	RCC1	0|0|4	4	1.33	3	0|0|0|0|0|0	0.5	1	0.5	1	0.5	-0.82	13.33	0.11
GID4_E237A_MG132	NP_001062.1	TYMS	0|0|3	3	1	3	0|0|0|0|0|0	0.5	1	0.5	1	0.5	-0.82	10	0.13
GID4_E237A_MG132	NP_001070254.1	QSER1	0|0|9	9	3	3	3|8|0|5|0|0	0.05	0.1	0.05	0.1	0.05	-16.31	0.75	0.32
GID4_E237A_MG132	NP_001070666.1	ATG9A	0|0|5	5	1.67	3	0|2|0|0|0|0	0.48	0.97	0.48	0.97	0.48	-2.36	3.33	0.23
GID4_E237A_MG132	NP_001070674.1	SEC31A	0|0|5	5	1.67	3	0|0|0|0|0|0	0.5	1	0.5	1	0.5	-0.82	16.67	0.1
GID4_E237A_MG132	NP_001070952.1	SLC38A1	0|0|2	2	0.67	3	0|2|0|0|0|0	0.35	0.7	0.35	0.7	0.35	-2.36	1.33	0.26
GID4_E237A_MG132	NP_001071634.1	SRSF1	0|0|5	5	1.67	3	0|2|0|0|0|0	0.48	0.97	0.48	0.97	0.48	-2.36	3.33	0.23
GID4_E237A_MG132	NP_001072989.1	KTN1	0|0|8	8	2.67	3	0|0|0|0|0|0	0.5	1	0.5	1	0.5	-0.82	26.67	0.09
GID4_E237A_MG132	NP_001072992.1	PAICS	0|0|6	6	2	3	3|0|0|0|0|4	0.37	0.74	0.37	0.74	0.37	-6.97	1.14	0.26
GID4_E237A_MG132	NP_001073027.1	HNRNPUL2	0|0|4	4	1.33	3	0|0|0|0|0|0	0.5	1	0.5	1	0.5	-0.82	13.33	0.11
GID4_E237A_MG132	NP_001087.2	ACLY	0|0|10	10	3.33	3	6|0|6|8|0|8	0	0	0	0	0	-29.95	0.48	0.44
GID4_E237A_MG132	NP_001089.1	ACO2	0|0|6	6	2	3	0|0|0|0|0|0	0.5	1	0.5	1	0.5	-0.82	20	0.1
GID4_E237A_MG132	NP_001091679.1	CTNNB1	0|0|7	7	2.33	3	0|19|0|0|0|0	0	0	0	0	0	-18.86	0.49	0.39
GID4_E237A_MG132	NP_001093165.1	REPIN1	0|0|2	2	0.67	3	0|0|0|0|0|0	0.49	0.98	0.49	0.98	0.49	-0.82	6.67	0.18
GID4_E237A_MG132	NP_001096123.1	OTUD4	0|0|2	2	0.67	3	0|3|0|3|0|0	0.04	0.08	0.04	0.08	0.04	-5.91	0.44	0.33
GID4_E237A_MG132	NP_001099007.1	ZNF142	0|0|6	6	2	3	0|0|0|0|0|0	0.5	1	0.5	1	0.5	-0.82	20	0.1
GID4_E237A_MG132	NP_001106672.1	NACA	0|0|7	7	2.33	3	3|3|4|2|4|3	0.03	0.06	0.03	0.06	0.03	-14.59	0.67	0.34
GID4_E237A_MG132	NP_001107869.1	DHX36	0|0|2	2	0.67	3	0|0|0|0|0|0	0.49	0.98	0.49	0.98	0.49	-0.82	6.67	0.18
GID4_E237A_MG132	NP_001108628.1	GDI2	0|0|5	5	1.67	3	0|0|0|0|0|0	0.5	1	0.5	1	0.5	-0.82	16.67	0.1
GID4_E237A_MG132	NP_001120690.1	POLD2	0|0|4	4	1.33	3	2|6|0|3|0|4	0	0	0	0	0	-15.69	0.36	0.41
GID4_E237A_MG132	NP_001121689.1	PSIP1	0|0|3	3	1	3	0|0|0|0|0|0	0.5	1	0.5	1	0.5	-0.82	10	0.13
GID4_E237A_MG132	NP_055768.3	DIS3	0|0|4	4	1.33	3	0|5|0|0|0|0	0.36	0.72	0.36	0.72	0.36	-4.39	1.07	0.26
GID4_E237A_MG132	NP_001122324.1	SRRT	0|0|8	8	2.67	3	0|7|0|0|0|0	0.44	0.88	0.44	0.88	0.44	-6.64	1.52	0.24
GID4_E237A_MG132	NP_001123910.1	SPTAN1	0|0|17	17	5.67	3	11|20|7|25|3|23	0	0	0	0	0	-86.61	0.29	0.51
GID4_E237A_MG132	NP_001124160.1	HMGB2	0|0|2	2	0.67	3	0|0|0|0|0|0	0.49	0.98	0.49	0.98	0.49	-0.82	6.67	0.18
GID4_E237A_MG132	NP_001129676.1	RCC2	0|0|4	4	1.33	3	0|0|0|0|0|0	0.5	1	0.5	1	0.5	-0.82	13.33	0.11
GID4_E237A_MG132	NP_001130.1	ALOX12B	0|0|7	7	2.33	3	0|0|0|0|0|0	0.5	1	0.5	1	0.5	-0.82	23.33	0.09
GID4_E237A_MG132	NP_001135770.1	SQSTM1	0|0|11	11	3.67	3	4|29|13|7|17|5	0	0	0	0	0	-71.59	0.22	0.52
GID4_E237A_MG132	NP_001137442.1	CDYL	0|0|5	5	1.67	3	0|0|0|0|0|0	0.5	1	0.5	1	0.5	-0.82	16.67	0.1
GID4_E237A_MG132	NP_001138471.1	ITGAV	0|0|2	2	0.67	3	0|0|0|0|0|0	0.49	0.98	0.49	0.98	0.49	-0.82	6.67	0.18
GID4_E237A_MG132	NP_001138630.1	HBS1L	0|0|4	4	1.33	3	0|3|0|0|0|0	0.43	0.85	0.43	0.85	0.43	-3.4	1.78	0.24
GID4_E237A_MG132	NP_001139021.1	TXNDC5	0|0|3	3	1	3	0|0|0|0|0|0	0.5	1	0.5	1	0.5	-0.82	10	0.13
GID4_E237A_MG132	NP_001139185.1	SAE1	0|0|8	8	2.67	3	2|4|0|0|0|0	0.47	0.93	0.47	0.93	0.47	-5.85	1.78	0.23
GID4_E237A_MG132	NP_001139197.1	LYAR	0|0|4	4	1.33	3	0|0|0|0|0|0	0.5	1	0.5	1	0.5	-0.82	13.33	0.11
GID4_E237A_MG132	NP_001157661.1	PLIN3	0|0|3	3	1	3	0|0|0|0|0|0	0.5	1	0.5	1	0.5	-0.82	10	0.13
GID4_E237A_MG132	NP_008816.3	ZFHX3	0|0|6	6	2	3	0|6|0|0|0|0	0.42	0.83	0.42	0.83	0.42	-5.51	1.33	0.25
GID4_E237A_MG132	NP_001159574.1	NDUFV1	0|0|3	3	1	3	0|3|0|0|0|0	0.38	0.76	0.38	0.76	0.38	-3.4	1.33	0.25
GID4_E237A_MG132	NP_001159607.1	RBM28	0|0|3	3	1	3	0|0|0|0|0|0	0.5	1	0.5	1	0.5	-0.82	10	0.13
GID4_E237A_MG132	NP_001161328.1	SBNO1	0|0|3	3	1	3	0|0|0|0|0|0	0.5	1	0.5	1	0.5	-0.82	10	0.13
GID4_E237A_MG132	NP_001164014.1	PGAM5	0|0|3	3	1	3	0|0|0|3|0|0	0.38	0.76	0.38	0.76	0.38	-3.4	1.33	0.25
GID4_E237A_MG132	NP_005717.3	TSFM	0|0|3	3	1	3	3|3|0|3|0|3	0	0	0	0	0	-12.36	0.33	0.4
GID4_E237A_MG132	NP_001171724.1	PEX11B	0|0|2	2	0.67	3	0|0|0|0|0|0	0.49	0.98	0.49	0.98	0.49	-0.82	6.67	0.18
GID4_E237A_MG132	NP_001177344.1	TAF6	0|0|5	5	1.67	3	3|3|0|2|0|3	0.03	0.05	0.03	0.05	0.03	-11.36	0.61	0.34
GID4_E237A_MG132	NP_001181866.1	POGZ	0|0|3	3	1	3	0|3|0|0|0|0	0.38	0.76	0.38	0.76	0.38	-3.4	1.33	0.25
GID4_E237A_MG132	NP_004944.3	EIF4G1	0|0|9	9	3	3	0|6|2|4|2|3	0.14	0.28	0.14	0.28	0.14	-15.69	0.8	0.3
GID4_E237A_MG132	NP_006422.1	CCT2	0|0|14	14	4.67	3	6|12|5|5|3|5	0	0	0	0	0	-29.81	0.67	0.38
GID4_E237A_MG132	NP_001230075.1	NVL	0|0|3	3	1	3	0|0|0|0|0|0	0.5	1	0.5	1	0.5	-0.82	10	0.13
GID4_E237A_MG132	NP_001231178.1	APEX1	0|0|4	4	1.33	3	0|0|0|0|0|0	0.5	1	0.5	1	0.5	-0.82	13.33	0.11
GID4_E237A_MG132	NP_001231800.1	DAB2	0|0|3	3	1	3	4|2|0|5|0|3	0	0	0	0	0	-14.59	0.29	0.42
GID4_E237A_MG132	NP_001239085.1	GEMIN5	0|0|4	4	1.33	3	4|4|0|4|0|5	0	0	0	0	0	-17.85	0.31	0.43
GID4_E237A_MG132	NP_001244.1	CDC5L	0|0|7	7	2.33	3	0|5|0|0|0|0	0.45	0.9	0.45	0.9	0.45	-4.39	1.87	0.24
GID4_E237A_MG132	NP_001245366.1	TARS	0|0|7	7	2.33	3	0|6|3|0|0|0	0.33	0.65	0.33	0.65	0.33	-8.68	1.04	0.27
GID4_E237A_MG132	NP_001253974.1	PSME3	0|0|4	4	1.33	3	0|0|0|0|0|0	0.5	1	0.5	1	0.5	-0.82	13.33	0.11
GID4_E237A_MG132	NP_001254507.1	TOR1AIP1	0|0|4	4	1.33	3	0|5|0|0|0|3	0.1	0.2	0.1	0.2	0.1	-7.6	0.67	0.31
GID4_E237A_MG132	NP_001254739.1	EIF6	0|0|2	2	0.67	3	0|3|0|0|0|0	0.29	0.58	0.29	0.58	0.29	-3.4	0.89	0.27
GID4_E237A_MG132	NP_005038.1	PSMD5	0|0|2	2	0.67	3	0|8|4|2|0|4	0	0	0	0	0	-18.9	0.15	0.52
GID4_E237A_MG132	NP_001257460.1	WTAP	0|0|2	2	0.67	3	0|0|0|0|0|0	0.49	0.98	0.49	0.98	0.49	-0.82	6.67	0.18
GID4_E237A_MG132	NP_001258356.1	EMC1	0|0|2	2	0.67	3	0|2|0|0|0|0	0.35	0.7	0.35	0.7	0.35	-2.36	1.33	0.26
GID4_E237A_MG132	NP_001258535.1	BASP1	0|0|13	13	4.33	3	0|0|2|0|0|0	0.5	1	0.5	1	0.5	-2.36	8.67	0.11
GID4_E237A_MG132	NP_001259002.1	QARS	0|0|3	3	1	3	0|9|0|0|0|0	0.03	0.05	0.03	0.05	0.03	-8.25	0.44	0.34
GID4_E237A_MG132	NP_001265554.1	CRNKL1	0|0|2	2	0.67	3	0|0|0|0|0|0	0.49	0.98	0.49	0.98	0.49	-0.82	6.67	0.18
GID4_E237A_MG132	NP_001265585.1	SNRPD3	0|0|3	3	1	3	0|2|4|2|0|2	0	0.01	0	0.01	0	-10.27	0.4	0.37
GID4_E237A_MG132	NP_001268222.1	ZNF281	0|0|5	5	1.67	3	0|2|2|2|0|0	0.39	0.77	0.39	0.77	0.39	-6.06	1.11	0.25
GID4_E237A_MG132	NP_001269550.1	PGRMC1	0|0|5	5	1.67	3	0|0|0|0|0|0	0.5	1	0.5	1	0.5	-0.82	16.67	0.1
GID4_E237A_MG132	NP_001269608.1	GAPVD1	0|0|6	6	2	3	0|2|0|3|0|0	0.45	0.9	0.45	0.9	0.45	-4.83	1.6	0.24
GID4_E237A_MG132	NP_001269633.1	PDIA6	0|0|2	2	0.67	3	0|0|3|0|0|0	0.29	0.58	0.29	0.58	0.29	-3.4	0.89	0.27
GID4_E237A_MG132	NP_001269803.1	SMARCA1	0|0|7	7	2.33	3	2|0|0|0|0|0	0.5	0.99	0.5	0.99	0.5	-2.36	4.67	0.17
GID4_E237A_MG132	NP_001269831.1	TRPS1	0|0|4	4	1.33	3	0|4|0|0|0|0	0.4	0.8	0.4	0.8	0.4	-3.27	1.33	0.25
GID4_E237A_MG132	NP_001269836.1	CCT8	0|0|8	8	2.67	3	5|7|8|5|4|3	0	0	0	0	0	-26.65	0.43	0.44
GID4_E237A_MG132	NP_001269888.1	CCAR1	0|0|6	6	2	3	3|5|2|4|0|5	0	0	0	0	0	-17.85	0.47	0.4
GID4_E237A_MG132	NP_001269891.1	HJURP	0|0|2	2	0.67	3	0|0|0|0|0|0	0.49	0.98	0.49	0.98	0.49	-0.82	6.67	0.18
GID4_E237A_MG132	NP_001271317.1	NOLC1	0|0|5	5	1.67	3	0|4|0|0|0|0	0.43	0.86	0.43	0.86	0.43	-3.27	1.67	0.24
GID4_E237A_MG132	NP_001273386.1	USP7	0|0|2	2	0.67	3	0|0|0|0|0|0	0.49	0.98	0.49	0.98	0.49	-0.82	6.67	0.18
GID4_E237A_MG132	NP_001276736.1	CRYAB	0|0|3	3	1	3	0|8|0|0|4|0	0	0	0	0	0	-11.67	0.33	0.39
GID4_E237A_MG132	NP_001276978.1	USO1	0|0|2	2	0.67	3	0|3|0|0|0|0	0.29	0.58	0.29	0.58	0.29	-3.4	0.89	0.27
GID4_E237A_MG132	NP_001287876.1	CPSF6	0|0|2	2	0.67	3	0|0|0|0|0|0	0.49	0.98	0.49	0.98	0.49	-0.82	6.67	0.18
GID4_E237A_MG132	NP_001287998.1	SNRNP70	0|0|2	2	0.67	3	0|0|2|0|0|0	0.35	0.7	0.35	0.7	0.35	-2.36	1.33	0.26
GID4_E237A_MG132	NP_001291217.1	RPSA	0|0|3	3	1	3	0|3|0|0|0|2	0.2	0.4	0.2	0.4	0.2	-4.83	0.8	0.29
GID4_E237A_MG132	NP_001291692.1	ZNF687	0|0|2	2	0.67	3	0|0|0|0|0|0	0.49	0.98	0.49	0.98	0.49	-0.82	6.67	0.18
GID4_E237A_MG132	NP_001295276.1	CIAPIN1	0|0|3	3	1	3	0|0|0|0|0|0	0.5	1	0.5	1	0.5	-0.82	10	0.13
GID4_E237A_MG132	NP_001295325.1	MRPL43	0|0|2	2	0.67	3	0|0|0|0|0|0	0.49	0.98	0.49	0.98	0.49	-0.82	6.67	0.18
GID4_E237A_MG132	NP_001303936.1	S100A16	0|0|3	3	1	3	0|0|0|0|0|0	0.5	1	0.5	1	0.5	-0.82	10	0.13
GID4_E237A_MG132	NP_001304765.1	PCGF3	0|0|3	3	1	3	0|0|0|0|0|0	0.5	1	0.5	1	0.5	-0.82	10	0.13
GID4_E237A_MG132	NP_001305773.1	SNW1	0|0|3	3	1	3	0|0|0|0|0|0	0.5	1	0.5	1	0.5	-0.82	10	0.13
GID4_E237A_MG132	NP_001308307.1	PIK3C2A	0|0|7	7	2.33	3	4|8|0|3|3|5	0	0	0	0	0	-21.11	0.47	0.41
GID4_E237A_MG132	NP_001308712.1	TASOR2	0|0|4	4	1.33	3	0|0|0|0|0|0	0.5	1	0.5	1	0.5	-0.82	13.33	0.11
GID4_E237A_MG132	NP_001309172.1	BSG	0|0|5	5	1.67	3	0|5|5|0|2|0	0.01	0.03	0.01	0.03	0.01	-12.12	0.56	0.35
GID4_E237A_MG132	NP_001316064.1	DYNC1LI1	0|0|4	4	1.33	3	0|6|0|2|2|0	0.02	0.04	0.02	0.04	0.02	-9.99	0.53	0.34
GID4_E237A_MG132	NP_001316465.1	RHBDD3	0|0|2	2	0.67	3	0|0|0|2|0|0	0.35	0.7	0.35	0.7	0.35	-2.36	1.33	0.26
GID4_E237A_MG132	NP_001317103.1	ACADSB	0|0|2	2	0.67	3	0|0|0|0|0|0	0.49	0.98	0.49	0.98	0.49	-0.82	6.67	0.18
GID4_E237A_MG132	NP_001317176.1	HNRNPA3	0|0|2	2	0.67	3	0|0|0|0|0|0	0.49	0.98	0.49	0.98	0.49	-0.82	6.67	0.18
GID4_E237A_MG132	NP_001317448.1	ZNF574	0|0|3	3	1	3	0|0|0|0|0|0	0.5	1	0.5	1	0.5	-0.82	10	0.13
GID4_E237A_MG132	NP_001317531.1	MRPL37	0|0|4	4	1.33	3	0|0|0|0|0|0	0.5	1	0.5	1	0.5	-0.82	13.33	0.11
GID4_E237A_MG132	NP_001317551.1	ZNF460	0|0|3	3	1	3	0|5|0|0|0|0	0.26	0.53	0.26	0.53	0.26	-4.39	0.8	0.28
GID4_E237A_MG132	NP_001333342.1	PCF11	0|0|5	5	1.67	3	0|7|0|0|0|0	0.32	0.65	0.32	0.65	0.32	-6.64	0.95	0.27
GID4_E237A_MG132	NP_001389.2	ECH1	0|0|5	5	1.67	3	0|0|0|0|0|0	0.5	1	0.5	1	0.5	-0.82	16.67	0.1
GID4_E237A_MG132	NP_001609.2	PARP1	0|0|13	13	4.33	3	0|2|0|0|0|0	0.5	1	0.5	1	0.5	-2.36	8.67	0.11
GID4_E237A_MG132	NP_001681.2	ATP6V1A	0|0|3	3	1	3	0|0|0|0|0|0	0.5	1	0.5	1	0.5	-0.82	10	0.13
GID4_E237A_MG132	NP_001743.1	CAT	0|0|5	5	1.67	3	0|0|3|0|0|0	0.46	0.91	0.46	0.91	0.46	-3.4	2.22	0.24
GID4_E237A_MG132	NP_001914.3	DDB1	0|0|9	9	3	3	0|13|6|0|7|0	0	0	0	0	0	-27.18	0.46	0.43
GID4_E237A_MG132	NP_002202.2	ITGB1	0|0|7	7	2.33	3	0|0|0|0|0|0	0.5	1	0.5	1	0.5	-0.82	23.33	0.09
GID4_E237A_MG132	NP_002262.3	IPO5	0|0|6	6	2	3	0|5|0|0|0|0	0.43	0.87	0.43	0.87	0.43	-4.39	1.6	0.24
GID4_E237A_MG132	NP_002296.1	LGALS1	0|0|9	9	3	3	0|2|0|0|0|2	0.5	1	0.5	1	0.5	-3.82	3	0.13
GID4_E237A_MG132	NP_002347.5	MARCKS	0|0|9	9	3	3	0|0|0|0|0|0	0.5	1	0.5	1	0.5	-0.82	30	0.09
GID4_E237A_MG132	NP_002386.1	ME1	0|0|3	3	1	3	0|0|0|0|0|0	0.5	1	0.5	1	0.5	-0.82	10	0.13
GID4_E237A_MG132	NP_002406.1	MIF	0|0|2	2	0.67	3	0|0|0|0|0|0	0.49	0.98	0.49	0.98	0.49	-0.82	6.67	0.18
GID4_E237A_MG132	NP_002558.1	PEBP1	0|0|3	3	1	3	0|0|0|0|0|0	0.5	1	0.5	1	0.5	-0.82	10	0.13
GID4_E237A_MG132	NP_002784.1	PSMB1	0|0|4	4	1.33	3	0|3|4|0|2|0	0.04	0.07	0.04	0.07	0.04	-9.15	0.59	0.33
GID4_E237A_MG132	NP_002898.2	RECQL	0|0|4	4	1.33	3	0|0|0|0|0|0	0.5	1	0.5	1	0.5	-0.82	13.33	0.11
GID4_E237A_MG132	NP_002922.2	RING1	0|0|4	4	1.33	3	0|5|2|4|3|3	0	0	0	0	0	-15.69	0.36	0.41
GID4_E237A_MG132	NP_002936.1	RPA1	0|0|5	5	1.67	3	0|3|0|0|0|0	0.46	0.91	0.46	0.91	0.46	-3.4	2.22	0.24
GID4_E237A_MG132	NP_003008.1	SRSF3	0|0|4	4	1.33	3	0|0|0|0|0|0	0.5	1	0.5	1	0.5	-0.82	13.33	0.11
GID4_E237A_MG132	NP_003086.1	SNRPF	0|0|2	2	0.67	3	2|0|0|2|0|3	0.01	0.03	0.01	0.03	0.01	-7.11	0.38	0.35
GID4_E237A_MG132	NP_003141.2	STAT3	0|0|2	2	0.67	3	2|4|0|4|0|0	0	0	0	0	0	-10.21	0.27	0.39
GID4_E237A_MG132	NP_003283.2	TPR	0|0|20	20	6.67	3	0|0|0|0|0|0	0.5	1	0.5	1	0.5	-0.82	66.67	0.09
GID4_E237A_MG132	NP_003290.1	HSP90B1	0|0|24	24	8	3	0|0|0|0|0|0	0.5	1	0.5	1	0.5	-0.82	80	0.09
GID4_E237A_MG132	NP_003293.2	TRIP6	0|0|2	2	0.67	3	0|2|0|0|0|0	0.35	0.7	0.35	0.7	0.35	-2.36	1.33	0.26
GID4_E237A_MG132	NP_003325.2	UBA1	0|0|8	8	2.67	3	0|2|3|0|0|0	0.49	0.97	0.49	0.97	0.49	-4.83	2.13	0.23
GID4_E237A_MG132	NP_003356.2	UQCRC1	0|0|3	3	1	3	0|4|0|0|2|0	0.13	0.26	0.13	0.26	0.13	-5.85	0.67	0.3
GID4_E237A_MG132	NP_003364.1	VCL	0|0|5	5	1.67	3	0|0|0|0|0|0	0.5	1	0.5	1	0.5	-0.82	16.67	0.1
GID4_E237A_MG132	NP_003676.2	KHSRP	0|0|8	8	2.67	3	0|0|0|0|0|0	0.5	1	0.5	1	0.5	-0.82	26.67	0.09
GID4_E237A_MG132	NP_003741.1	EIF3A	0|0|5	5	1.67	3	3|4|3|0|0|3	0	0.01	0	0.01	0	-13.48	0.51	0.37
GID4_E237A_MG132	NP_003807.1	ADAM9	0|0|4	4	1.33	3	0|2|0|0|0|0	0.46	0.93	0.46	0.93	0.46	-2.36	2.67	0.23
GID4_E237A_MG132	NP_003841.1	SUCLA2	0|0|3	3	1	3	0|0|0|0|0|0	0.5	1	0.5	1	0.5	-0.82	10	0.13
GID4_E237A_MG132	NP_003843.3	TRIM24	0|0|4	4	1.33	3	0|0|0|0|0|0	0.5	1	0.5	1	0.5	-0.82	13.33	0.11
GID4_E237A_MG132	NP_003925.1	FUBP3	0|0|5	5	1.67	3	0|0|0|0|0|0	0.5	1	0.5	1	0.5	-0.82	16.67	0.1
GID4_E237A_MG132	NP_004334.1	CALR	0|0|7	7	2.33	3	0|0|2|0|0|0	0.5	0.99	0.5	0.99	0.5	-2.36	4.67	0.17
GID4_E237A_MG132	NP_004389.2	DDX10	0|0|3	3	1	3	0|0|0|0|0|0	0.5	1	0.5	1	0.5	-0.82	10	0.13
GID4_E237A_MG132	NP_004441.1	ERH	0|0|4	4	1.33	3	0|2|2|2|2|2	0.08	0.16	0.08	0.16	0.08	-8.05	0.67	0.31
GID4_E237A_MG132	NP_004514.2	KIF11	0|0|4	4	1.33	3	0|8|2|3|0|0	0	0	0	0	0	-12.99	0.41	0.38
GID4_E237A_MG132	NP_004517.2	MCM2	0|0|7	7	2.33	3	3|7|0|0|0|0	0.26	0.52	0.26	0.52	0.26	-9.76	0.93	0.28
GID4_E237A_MG132	NP_004629.3	PRRC2A	0|0|6	6	2	3	0|4|0|0|0|0	0.45	0.9	0.45	0.9	0.45	-3.27	2	0.24
GID4_E237A_MG132	NP_004699.1	PDCD5	0|0|3	3	1	3	0|0|0|0|0|0	0.5	1	0.5	1	0.5	-0.82	10	0.13
GID4_E237A_MG132	NP_004710.2	SCAF11	0|0|7	7	2.33	3	0|7|3|0|0|0	0.26	0.52	0.26	0.52	0.26	-9.76	0.93	0.28
GID4_E237A_MG132	NP_004757.1	COPB2	0|0|4	4	1.33	3	0|0|0|0|0|0	0.5	1	0.5	1	0.5	-0.82	13.33	0.11
GID4_E237A_MG132	NP_004809.2	DDX23	0|0|6	6	2	3	0|0|0|0|0|0	0.5	1	0.5	1	0.5	-0.82	20	0.1
GID4_E237A_MG132	NP_004902.1	PDIA4	0|0|5	5	1.67	3	0|0|0|0|0|0	0.5	1	0.5	1	0.5	-0.82	16.67	0.1
GID4_E237A_MG132	NP_004913.2	SEC24C	0|0|4	4	1.33	3	0|0|0|0|0|0	0.5	1	0.5	1	0.5	-0.82	13.33	0.11
GID4_E237A_MG132	NP_004939.1	DSC1	0|0|7	7	2.33	3	0|0|10|5|0|0	0.02	0.04	0.02	0.04	0.02	-15.05	0.62	0.34
GID4_E237A_MG132	NP_004989.2	MYO1E	0|0|3	3	1	3	0|2|0|0|0|0	0.43	0.85	0.43	0.85	0.43	-2.36	2	0.24
GID4_E237A_MG132	NP_005085.2	SLC27A4	0|0|5	5	1.67	3	0|3|0|0|0|0	0.46	0.91	0.46	0.91	0.46	-3.4	2.22	0.24
GID4_E237A_MG132	NP_005111.2	MED12	0|0|4	4	1.33	3	0|6|0|0|0|0	0.3	0.6	0.3	0.6	0.3	-5.51	0.89	0.27
GID4_E237A_MG132	NP_005266.2	GNL1	0|0|4	4	1.33	3	0|4|0|0|2|0	0.25	0.5	0.25	0.5	0.25	-5.85	0.89	0.28
GID4_E237A_MG132	NP_005304.3	PDIA3	0|0|8	8	2.67	3	0|0|3|0|0|0	0.49	0.98	0.49	0.98	0.49	-3.4	3.56	0.18
GID4_E237A_MG132	NP_005436.1	SMC3	0|0|9	9	3	3	0|4|0|0|0|0	0.48	0.96	0.48	0.96	0.48	-3.27	3	0.23
GID4_E237A_MG132	NP_005521.1	IDH3A	0|0|3	3	1	3	0|0|0|0|0|0	0.5	1	0.5	1	0.5	-0.82	10	0.13
GID4_E237A_MG132	NP_005561.1	LMAN1	0|0|3	3	1	3	0|0|0|0|0|0	0.5	1	0.5	1	0.5	-0.82	10	0.13
GID4_E237A_MG132	NP_005723.2	RAD50	0|0|9	9	3	3	0|5|0|3|0|0	0.45	0.9	0.45	0.9	0.45	-7.6	1.5	0.24
GID4_E237A_MG132	NP_005745.1	G3BP1	0|0|4	4	1.33	3	5|4|7|5|7|6	0	0	0	0	0	-26.65	0.21	0.52
GID4_E237A_MG132	NP_005868.1	SF3A1	0|0|2	2	0.67	3	0|0|0|0|0|0	0.49	0.98	0.49	0.98	0.49	-0.82	6.67	0.18
GID4_E237A_MG132	NP_005889.3	CAPRIN1	0|0|6	6	2	3	0|0|0|0|0|0	0.5	1	0.5	1	0.5	-0.82	20	0.1
GID4_E237A_MG132	NP_005960.1	NAP1L4	0|0|4	4	1.33	3	0|0|0|0|0|0	0.5	1	0.5	1	0.5	-0.82	13.33	0.11
GID4_E237A_MG132	NP_006182.2	PA2G4	0|0|11	11	3.67	3	0|0|2|0|0|0	0.5	1	0.5	1	0.5	-2.36	7.33	0.11
GID4_E237A_MG132	NP_006464.1	TAF6L	0|0|2	2	0.67	3	0|0|0|0|0|0	0.49	0.98	0.49	0.98	0.49	-0.82	6.67	0.18
GID4_E237A_MG132	NP_006582.1	POLD3	0|0|2	2	0.67	3	0|3|0|0|2|0	0.08	0.16	0.08	0.16	0.08	-4.83	0.53	0.31
GID4_E237A_MG132	NP_006591.1	NUDC	0|0|4	4	1.33	3	0|2|0|0|0|2	0.4	0.81	0.4	0.81	0.4	-3.82	1.33	0.25
GID4_E237A_MG132	NP_006627.2	MTHFD2	0|0|2	2	0.67	3	0|0|0|0|0|0	0.49	0.98	0.49	0.98	0.49	-0.82	6.67	0.18
GID4_E237A_MG132	NP_006741.1	SNTB2	0|0|5	5	1.67	3	0|2|0|0|0|0	0.48	0.97	0.48	0.97	0.48	-2.36	3.33	0.23
GID4_E237A_MG132	NP_006746.1	TALDO1	0|0|2	2	0.67	3	0|0|0|0|0|0	0.49	0.98	0.49	0.98	0.49	-0.82	6.67	0.18
GID4_E237A_MG132	NP_006833.2	SF3B2	0|0|4	4	1.33	3	0|5|0|0|0|0	0.36	0.72	0.36	0.72	0.36	-4.39	1.07	0.26
GID4_E237A_MG132	NP_009109.3	STRAP	0|0|6	6	2	3	0|7|0|4|0|3	0.01	0.02	0.01	0.02	0.01	-14.31	0.57	0.36
GID4_E237A_MG132	NP_009123.1	SUPT16H	0|0|4	4	1.33	3	0|0|0|0|0|0	0.5	1	0.5	1	0.5	-0.82	13.33	0.11
GID4_E237A_MG132	NP_031372.2	OGFR	0|0|2	2	0.67	3	0|0|0|0|0|0	0.49	0.98	0.49	0.98	0.49	-0.82	6.67	0.18
GID4_E237A_MG132	NP_031393.2	RALY	0|0|2	2	0.67	3	0|0|0|0|0|0	0.49	0.98	0.49	0.98	0.49	-0.82	6.67	0.18
GID4_E237A_MG132	NP_031401.1	TARDBP	0|0|3	3	1	3	0|6|0|0|0|0	0.18	0.36	0.18	0.36	0.18	-5.51	0.67	0.29
GID4_E237A_MG132	NP_036359.3	GTPBP6	0|0|4	4	1.33	3	0|0|0|0|0|0	0.5	1	0.5	1	0.5	-0.82	13.33	0.11
GID4_E237A_MG132	NP_036585.1	TBL2	0|0|3	3	1	3	0|0|0|0|0|0	0.5	1	0.5	1	0.5	-0.82	10	0.13
GID4_E237A_MG132	NP_037423.2	CPSF1	0|0|3	3	1	3	0|4|4|0|0|0	0.03	0.07	0.03	0.07	0.03	-7.66	0.5	0.34
GID4_E237A_MG132	NP_037453.1	SNX8	0|0|3	3	1	3	0|0|0|0|0|0	0.5	1	0.5	1	0.5	-0.82	10	0.13
GID4_E237A_MG132	NP_055138.2	PATZ1	0|0|2	2	0.67	3	0|0|0|0|0|0	0.49	0.98	0.49	0.98	0.49	-0.82	6.67	0.18
GID4_E237A_MG132	NP_055317.1	PRPF19	0|0|8	8	2.67	3	0|5|4|0|3|0	0.24	0.47	0.24	0.47	0.24	-12.24	0.89	0.28
GID4_E237A_MG132	NP_055445.2	ZNF592	0|0|3	3	1	3	0|0|0|0|0|0	0.5	1	0.5	1	0.5	-0.82	10	0.13
GID4_E237A_MG132	NP_055857.1	ZNF609	0|0|3	3	1	3	0|0|0|0|0|0	0.5	1	0.5	1	0.5	-0.82	10	0.13
GID4_E237A_MG132	NP_055871.1	RRP1B	0|0|5	5	1.67	3	0|0|0|0|0|0	0.5	1	0.5	1	0.5	-0.82	16.67	0.1
GID4_E237A_MG132	NP_056076.1	NCAPD3	0|0|2	2	0.67	3	0|0|0|0|0|0	0.49	0.98	0.49	0.98	0.49	-0.82	6.67	0.18
GID4_E237A_MG132	NP_056224.3	EP400	0|0|6	6	2	3	0|8|0|0|0|0	0.34	0.68	0.34	0.68	0.34	-7.11	1	0.26
GID4_E237A_MG132	NP_056485.2	SENP3	0|0|3	3	1	3	2|0|0|6|0|4	0	0	0	0	0	-12.06	0.33	0.4
GID4_E237A_MG132	NP_057086.2	SCCPDH	0|0|4	4	1.33	3	0|2|0|0|0|0	0.46	0.93	0.46	0.93	0.46	-2.36	2.67	0.23
GID4_E237A_MG132	NP_057118.1	MRPS2	0|0|2	2	0.67	3	0|0|0|0|0|0	0.49	0.98	0.49	0.98	0.49	-0.82	6.67	0.18
GID4_E237A_MG132	NP_057191.2	ZFR	0|0|4	4	1.33	3	0|0|0|0|0|0	0.5	1	0.5	1	0.5	-0.82	13.33	0.11
GID4_E237A_MG132	NP_057336.3	BIRC6	0|0|3	3	1	3	0|8|0|0|0|0	0.06	0.11	0.06	0.11	0.06	-7.11	0.5	0.32
GID4_E237A_MG132	NP_057427.3	CENPF	0|0|12	12	4	3	0|13|0|0|0|0	0.42	0.83	0.42	0.83	0.42	-12.36	1.23	0.25
GID4_E237A_MG132	NP_060555.2	IPO9	0|0|3	3	1	3	0|0|0|0|0|0	0.5	1	0.5	1	0.5	-0.82	10	0.13
GID4_E237A_MG132	NP_060850.2	DDX28	0|0|4	4	1.33	3	0|0|0|0|0|0	0.5	1	0.5	1	0.5	-0.82	13.33	0.11
GID4_E237A_MG132	NP_061153.1	RNF114	0|0|2	2	0.67	3	0|0|0|0|0|0	0.49	0.98	0.49	0.98	0.49	-0.82	6.67	0.18
GID4_E237A_MG132	NP_064583.2	CCDC47	0|0|4	4	1.33	3	0|0|0|0|0|0	0.5	1	0.5	1	0.5	-0.82	13.33	0.11
GID4_E237A_MG132	NP_067062.1	RBM25	0|0|5	5	1.67	3	0|2|0|0|0|0	0.48	0.97	0.48	0.97	0.48	-2.36	3.33	0.23
GID4_E237A_MG132	NP_068747.1	SPCS3	0|0|2	2	0.67	3	0|0|0|0|0|0	0.49	0.98	0.49	0.98	0.49	-0.82	6.67	0.18
GID4_E237A_MG132	NP_071496.1	EIF4H	0|0|3	3	1	3	0|0|0|0|0|0	0.5	1	0.5	1	0.5	-0.82	10	0.13
GID4_E237A_MG132	NP_071900.2	NSD1	0|0|3	3	1	3	0|0|0|0|0|0	0.5	1	0.5	1	0.5	-0.82	10	0.13
GID4_E237A_MG132	NP_073585.8	TNS3	0|0|5	5	1.67	3	4|6|0|8|0|4	0	0	0	0	0	-23.35	0.3	0.45
GID4_E237A_MG132	NP_076962.2	NUP37	0|0|3	3	1	3	0|0|0|0|0|0	0.5	1	0.5	1	0.5	-0.82	10	0.13
GID4_E237A_MG132	NP_076997.1	TMEM109	0|0|3	3	1	3	0|0|0|0|0|0	0.5	1	0.5	1	0.5	-0.82	10	0.13
GID4_E237A_MG132	NP_078813.1	CARS2	0|0|3	3	1	3	0|0|0|0|0|0	0.5	1	0.5	1	0.5	-0.82	10	0.13
GID4_E237A_MG132	NP_109587.1	MAP2K2	0|0|2	2	0.67	3	0|8|2|3|0|4	0	0	0	0	0	-17.72	0.16	0.52
GID4_E237A_MG132	NP_112577.1	SF3B5	0|0|3	3	1	3	0|0|0|0|0|0	0.5	1	0.5	1	0.5	-0.82	10	0.13
GID4_E237A_MG132	NP_113584.3	HUWE1	0|0|6	6	2	3	0|8|0|0|0|0	0.34	0.68	0.34	0.68	0.34	-7.11	1	0.26
GID4_E237A_MG132	NP_113647.1	SESN2	0|0|2	2	0.67	3	0|3|0|0|0|0	0.29	0.58	0.29	0.58	0.29	-3.4	0.89	0.27
GID4_E237A_MG132	NP_116126.3	LMNB2	0|0|8	8	2.67	3	0|0|0|0|0|0	0.5	1	0.5	1	0.5	-0.82	26.67	0.09
GID4_E237A_MG132	NP_149073.1	SARNP	0|0|5	5	1.67	3	0|0|0|0|0|0	0.5	1	0.5	1	0.5	-0.82	16.67	0.1
GID4_E237A_MG132	NP_644810.1	WDR36	0|0|3	3	1	3	0|0|0|0|0|0	0.5	1	0.5	1	0.5	-0.82	10	0.13
GID4_E237A_MG132	NP_653091.3	KNL1	0|0|5	5	1.67	3	4|12|0|8|0|6	0	0	0	0	0	-32.09	0.22	0.52
GID4_E237A_MG132	P15497	APOA1	0|0|6	6	2	3	0|0|4|0|0|0	0.45	0.9	0.45	0.9	0.45	-3.27	2	0.24
GID4_E237A_MG132	NP_000007.1	ACADM	0|0|4	4	1.33	3	0|0|0|0|0|0	0.5	1	0.5	1	0.5	-0.82	13.33	0.11
GID4_E237A_MG132	NP_000010.1	ACAT1	0|0|8	8	2.67	3	0|0|0|0|0|0	0.5	1	0.5	1	0.5	-0.82	26.67	0.09
GID4_E237A_MG132	NP_000025.1	ALDOA	0|0|8	8	2.67	3	0|0|10|0|0|0	0.36	0.73	0.36	0.73	0.36	-9.39	1.07	0.26
GID4_E237A_MG132	NP_005156.1	ALDOC	0|0|2	2	0.67	3	0|0|0|0|0|0	0.49	0.98	0.49	0.98	0.49	-0.82	6.67	0.18
GID4_E237A_MG132	NP_000109.1	ENG	0|0|3	3	1	3	0|0|0|0|0|0	0.5	1	0.5	1	0.5	-0.82	10	0.13
GID4_E237A_MG132	NP_000117.1	ETFA	0|0|4	4	1.33	3	0|2|0|0|0|0	0.46	0.93	0.46	0.93	0.46	-2.36	2.67	0.23
GID4_E237A_MG132	NP_002271.3	KRT35	0|0|7	7	2.33	3	5|0|0|0|0|0	0.45	0.9	0.45	0.9	0.45	-4.39	1.87	0.24
GID4_E237A_MG132	NP_000265.1	OAT	0|0|2	2	0.67	3	0|0|0|0|0|0	0.49	0.98	0.49	0.98	0.49	-0.82	6.67	0.18
GID4_E237A_MG132	NP_000335.1	SMN1	0|0|3	3	1	3	0|0|0|0|0|0	0.5	1	0.5	1	0.5	-0.82	10	0.13
GID4_E237A_MG132	NP_000356.1	TPI1	0|0|6	6	2	3	0|0|7|0|0|6	0.03	0.05	0.03	0.05	0.03	-12.89	0.62	0.34
GID4_E237A_MG132	NP_000405.1	HSD17B4	0|0|5	5	1.67	3	0|0|0|0|0|0	0.5	1	0.5	1	0.5	-0.82	16.67	0.1
GID4_E237A_MG132	NP_149034.2	KRT84	0|0|10	10	3.33	3	0|0|0|0|0|0	0.5	1	0.5	1	0.5	-0.82	33.33	0.09
GID4_E237A_MG132	NP_002274.1	KRT85	0|0|3	3	1	3	0|0|0|0|0|0	0.5	1	0.5	1	0.5	-0.82	10	0.13
GID4_E237A_MG132	ENSEMBL:ENSBTAP00000038253	ENSEMBL:ENSBTAP00000038253	0|0|42	42	14	3	0|0|39|33|0|0	0	0	0	0	0	-77.49	0.78	0.44
GID4_E237A_MG132	NP_000427.1	OXCT1	0|0|10	10	3.33	3	0|5|0|0|0|0	0.48	0.96	0.48	0.96	0.48	-4.39	2.67	0.23
GID4_E237A_MG132	NP_000480.3	ATRX	0|0|4	4	1.33	3	0|3|0|0|0|0	0.43	0.85	0.43	0.85	0.43	-3.4	1.78	0.24
GID4_E237A_MG132	NP_000678.1	AHCY	0|0|4	4	1.33	3	0|2|5|0|0|0	0.18	0.36	0.18	0.36	0.18	-6.89	0.76	0.29
GID4_E237A_MG132	NP_001001323.1	ATP2B1	0|0|2	2	0.67	3	0|0|0|0|0|0	0.49	0.98	0.49	0.98	0.49	-0.82	6.67	0.18
GID4_E237A_MG132	NP_001001331.1	ATP2B2	0|0|6	6	2	3	0|0|0|0|0|0	0.5	1	0.5	1	0.5	-0.82	20	0.1
GID4_E237A_MG132	NP_001008801.1	ZNF468	0|0|2	2	0.67	3	0|0|0|0|0|0	0.49	0.98	0.49	0.98	0.49	-0.82	6.67	0.18
GID4_E237A_MG132	NP_001010891.4	MTX3	0|0|3	3	1	3	0|3|0|0|0|0	0.38	0.76	0.38	0.76	0.38	-3.4	1.33	0.25
GID4_E237A_MG132	NP_001010942.1	RAP1B	0|0|3	3	1	3	0|0|0|0|0|0	0.5	1	0.5	1	0.5	-0.82	10	0.13
GID4_E237A_MG132	NP_001013.1	RPS19	0|0|6	6	2	3	0|0|3|0|0|0	0.47	0.94	0.47	0.94	0.47	-3.4	2.67	0.23
GID4_E237A_MG132	NP_001018146.1	NME1-NME2	0|0|10	10	3.33	3	0|0|0|0|0|0	0.5	1	0.5	1	0.5	-0.82	33.33	0.09
GID4_E237A_MG132	NP_000260.1	NME1	0|0|9	9	3	3	0|0|2|0|0|0	0.5	1	0.5	1	0.5	-2.36	6	0.13
GID4_E237A_MG132	NP_001019380.2	SPRR2E	0|0|8	8	2.67	3	0|0|6|0|0|7	0.14	0.27	0.14	0.27	0.14	-12.89	0.82	0.3
GID4_E237A_MG132	NP_001014313.1	SPRR2G	0|0|7	7	2.33	3	0|0|0|0|0|6	0.44	0.87	0.44	0.87	0.44	-5.51	1.56	0.24
GID4_E237A_MG132	NP_001017418.1	SPRR2B	0|0|8	8	2.67	3	0|0|6|0|0|7	0.14	0.27	0.14	0.27	0.14	-12.89	0.82	0.3
GID4_E237A_MG132	NP_003518.2	HIST1H2BO	0|0|6	6	2	3	0|0|0|0|0|0	0.5	1	0.5	1	0.5	-0.82	20	0.1
GID4_E237A_MG132	NP_001883.4	CSNK1A1	0|0|4	4	1.33	3	0|7|0|0|0|0	0.22	0.45	0.22	0.45	0.22	-6.64	0.76	0.29
GID4_E237A_MG132	NP_001024.1	RRM1	0|0|6	6	2	3	0|3|0|0|0|0	0.47	0.94	0.47	0.94	0.47	-3.4	2.67	0.23
GID4_E237A_MG132	NP_001025177.1	AP2B1	0|0|7	7	2.33	3	0|3|0|2|0|0	0.47	0.95	0.47	0.95	0.47	-4.83	1.87	0.23
GID4_E237A_MG132	NP_001118.3	AP1B1	0|0|7	7	2.33	3	0|0|0|0|0|0	0.5	1	0.5	1	0.5	-0.82	23.33	0.09
GID4_E237A_MG132	NP_001026859.1	PLAA	0|0|6	6	2	3	0|3|0|0|0|0	0.47	0.94	0.47	0.94	0.47	-3.4	2.67	0.23
GID4_E237A_MG132	NP_001034679.2	USP9X	0|0|8	8	2.67	3	0|4|0|0|0|0	0.48	0.95	0.48	0.95	0.48	-3.27	2.67	0.23
GID4_E237A_MG132	NP_001035982.1	DIAPH3	0|0|4	4	1.33	3	0|0|0|0|0|0	0.5	1	0.5	1	0.5	-0.82	13.33	0.11
GID4_E237A_MG132	NP_001036817.1	TPM3	0|0|11	11	3.67	3	0|0|0|0|0|0	0.5	1	0.5	1	0.5	-0.82	36.67	0.09
GID4_E237A_MG132	NP_003281.1	TPM4	0|0|7	7	2.33	3	0|0|0|0|0|0	0.5	1	0.5	1	0.5	-0.82	23.33	0.09
GID4_E237A_MG132	NP_001055.1	TKT	0|0|12	12	4	3	4|6|8|7|3|6	0	0	0	0	0	-28.88	0.59	0.41
GID4_E237A_MG132	NP_001075019.1	THOC2	0|0|8	8	2.67	3	0|3|0|0|0|0	0.49	0.98	0.49	0.98	0.49	-3.4	3.56	0.18
GID4_E237A_MG132	NP_001077059.1	TMEM214	0|0|4	4	1.33	3	0|0|0|0|0|0	0.5	1	0.5	1	0.5	-0.82	13.33	0.11
GID4_E237A_MG132	NP_001078927.1	CTNND1	0|0|7	7	2.33	3	0|4|0|0|0|0	0.47	0.93	0.47	0.93	0.47	-3.27	2.33	0.23
GID4_E237A_MG132	NP_001091742.1	HMGCS1	0|0|6	6	2	3	0|2|0|0|0|0	0.49	0.98	0.49	0.98	0.49	-2.36	4	0.18
GID4_E237A_MG132	NP_001093639.1	IMMT	0|0|4	4	1.33	3	0|8|5|0|0|0	0	0	0	0	0	-12.85	0.41	0.38
GID4_E237A_MG132	NP_001093869.1	PDS5A	0|0|5	5	1.67	3	0|5|0|0|0|0	0.41	0.82	0.41	0.82	0.41	-4.39	1.33	0.25
GID4_E237A_MG132	NP_001095868.1	HNRNPR	0|0|5	5	1.67	3	0|0|0|0|0|0	0.5	1	0.5	1	0.5	-0.82	16.67	0.1
GID4_E237A_MG132	NP_001153146.1	SYNCRIP	0|0|5	5	1.67	3	0|0|5|0|0|0	0.41	0.82	0.41	0.82	0.41	-4.39	1.33	0.25
GID4_E237A_MG132	NP_001098662.1	TLE3	0|0|2	2	0.67	3	0|0|0|0|0|0	0.49	0.98	0.49	0.98	0.49	-0.82	6.67	0.18
GID4_E237A_MG132	NP_001157789.1	FLNB	0|0|19	19	6.33	3	7|10|4|9|0|10	0	0.01	0	0.01	0	-38.83	0.7	0.38
GID4_E237A_MG132	NP_001108585.2	WDR26	0|0|7	7	2.33	3	0|0|0|0|0|0	0.5	1	0.5	1	0.5	-0.82	23.33	0.09
GID4_E237A_MG132	NP_001120668.1	CNBP	0|0|5	5	1.67	3	0|0|0|0|0|0	0.5	1	0.5	1	0.5	-0.82	16.67	0.1
GID4_E237A_MG132	NP_001123478.1	GSPT1	0|0|4	4	1.33	3	0|0|0|0|0|0	0.5	1	0.5	1	0.5	-0.82	13.33	0.11
GID4_E237A_MG132	NP_001032752.1	EEF1B2	0|0|5	5	1.67	3	3|3|4|4|3|6	0	0	0	0	0	-17.85	0.39	0.42
GID4_E237A_MG132	NP_001123585.1	RFC5	0|0|2	2	0.67	3	0|3|0|0|0|0	0.29	0.58	0.29	0.58	0.29	-3.4	0.89	0.27
GID4_E237A_MG132	NP_001123917.1	ITPRID2	0|0|5	5	1.67	3	0|3|0|0|0|0	0.46	0.91	0.46	0.91	0.46	-3.4	2.22	0.24
GID4_E237A_MG132	NP_001124295.1	DNMT1	0|0|4	4	1.33	3	0|0|0|0|0|0	0.5	1	0.5	1	0.5	-0.82	13.33	0.11
GID4_E237A_MG132	NP_001124396.2	TMEM201	0|0|3	3	1	3	0|0|0|0|0|0	0.5	1	0.5	1	0.5	-0.82	10	0.13
GID4_E237A_MG132	NP_001127836.1	MAP4	0|0|9	9	3	3	20|10|10|17|6|12	0	0	0	0	0	-64.41	0.2	0.52
GID4_E237A_MG132	NP_001129125.1	PABPC4	0|0|9	9	3	3	5|12|8|5|0|0	0	0	0	0	0	-32.11	0.4	0.46
GID4_E237A_MG132	NP_001129497.1	PLS3	0|0|6	6	2	3	0|0|0|0|0|0	0.5	1	0.5	1	0.5	-0.82	20	0.1
GID4_E237A_MG132	NP_001129512.1	CPSF7	0|0|3	3	1	3	0|5|0|0|0|0	0.26	0.53	0.26	0.53	0.26	-4.39	0.8	0.28
GID4_E237A_MG132	NP_001131145.1	ILF3	0|0|6	6	2	3	0|0|0|0|0|0	0.5	1	0.5	1	0.5	-0.82	20	0.1
GID4_E237A_MG132	NP_001136120.1	SAR1A	0|0|3	3	1	3	0|0|0|0|0|0	0.5	1	0.5	1	0.5	-0.82	10	0.13
GID4_E237A_MG132	NP_001137232.1	EIF5A	0|0|5	5	1.67	3	0|2|0|0|0|0	0.48	0.97	0.48	0.97	0.48	-2.36	3.33	0.23
GID4_E237A_MG132	NP_001139133.1	GATA2	0|0|3	3	1	3	0|0|0|0|0|0	0.5	1	0.5	1	0.5	-0.82	10	0.13
GID4_E237A_MG132	NP_002040.1	GATA1	0|0|2	2	0.67	3	0|0|0|0|0|0	0.49	0.98	0.49	0.98	0.49	-0.82	6.67	0.18
GID4_E237A_MG132	NP_001145.1	ANXA5	0|0|3	3	1	3	0|0|2|0|0|0	0.43	0.85	0.43	0.85	0.43	-2.36	2	0.24
GID4_E237A_MG132	NP_003696.2	SLC25A12	0|0|7	7	2.33	3	0|0|0|0|0|0	0.5	1	0.5	1	0.5	-0.82	23.33	0.09
GID4_E237A_MG132	NP_001157108.1	GTF2I	0|0|6	6	2	3	3|8|3|3|4|4	0	0	0	0	0	-20.13	0.42	0.42
GID4_E237A_MG132	NP_001159756.1	CCT7	0|0|13	13	4.33	3	0|6|5|0|0|2	0.47	0.94	0.47	0.94	0.47	-13.19	1.33	0.23
GID4_E237A_MG132	NP_001164105.1	FUS	0|0|9	9	3	3	0|3|3|0|0|0	0.49	0.97	0.49	0.97	0.49	-5.91	2	0.23
GID4_E237A_MG132	NP_001165908.1	PEG10	0|0|4	4	1.33	3	0|11|5|3|3|0	0	0	0	0	0	-23.02	0.24	0.46
GID4_E237A_MG132	NP_001166299.1	YTHDF2	0|0|10	10	3.33	3	0|4|0|0|0|0	0.49	0.97	0.49	0.97	0.49	-3.27	3.33	0.23
GID4_E237A_MG132	NP_001264742.1	YTHDF3	0|0|6	6	2	3	0|0|0|0|0|0	0.5	1	0.5	1	0.5	-0.82	20	0.1
GID4_E237A_MG132	NP_001171712.1	VDAC2	0|0|11	11	3.67	3	0|6|3|0|2|3	0.46	0.91	0.46	0.91	0.46	-14.59	1.05	0.24
GID4_E237A_MG132	NP_001173.2	ALDH7A1	0|0|6	6	2	3	0|0|0|0|0|0	0.5	1	0.5	1	0.5	-0.82	20	0.1
GID4_E237A_MG132	NP_001177666.1	NFIB	0|0|3	3	1	3	0|0|0|0|0|0	0.5	1	0.5	1	0.5	-0.82	10	0.13
GID4_E237A_MG132	NP_001177893.1	ZMYM2	0|0|10	10	3.33	3	0|9|0|0|0|0	0.44	0.89	0.44	0.89	0.44	-8.25	1.48	0.24
GID4_E237A_MG132	NP_001182356.1	SRSF2	0|0|6	6	2	3	0|0|0|0|0|0	0.5	1	0.5	1	0.5	-0.82	20	0.1
GID4_E237A_MG132	NP_001182484.1	CLINT1	0|0|8	8	2.67	3	2|8|2|3|5|0	0	0.01	0	0.01	0	-18.86	0.59	0.37
GID4_E237A_MG132	NP_001186231.1	CNOT2	0|0|4	4	1.33	3	0|6|0|3|0|0	0.06	0.11	0.06	0.11	0.06	-8.68	0.59	0.32
GID4_E237A_MG132	NP_001186910.1	NDUFS1	0|0|5	5	1.67	3	0|4|0|2|0|0	0.35	0.7	0.35	0.7	0.35	-5.85	1.11	0.26
GID4_E237A_MG132	NP_001190176.1	EZH2	0|0|3	3	1	3	0|0|0|0|0|0	0.5	1	0.5	1	0.5	-0.82	10	0.13
GID4_E237A_MG132	NP_001193929.1	HNRNPDL	0|0|4	4	1.33	3	0|0|0|0|0|0	0.5	1	0.5	1	0.5	-0.82	13.33	0.11
GID4_E237A_MG132	NP_001003810.1	HNRNPD	0|0|4	4	1.33	3	2|4|0|0|2|0	0.08	0.16	0.08	0.16	0.08	-8.01	0.67	0.31
GID4_E237A_MG132	NP_004490.2	HNRNPAB	0|0|4	4	1.33	3	0|0|3|0|0|0	0.43	0.85	0.43	0.85	0.43	-3.4	1.78	0.24
GID4_E237A_MG132	NP_001193996.1	BZW1	0|0|7	7	2.33	3	0|0|0|0|0|0	0.5	1	0.5	1	0.5	-0.82	23.33	0.09
GID4_E237A_MG132	NP_001229488.1	MAP4K4	0|0|3	3	1	3	0|0|0|0|0|0	0.5	1	0.5	1	0.5	-0.82	10	0.13
GID4_E237A_MG132	NP_001229971.1	HLA-C	0|0|2	2	0.67	3	0|0|0|0|0|0	0.49	0.98	0.49	0.98	0.49	-0.82	6.67	0.18
GID4_E237A_MG132	NP_001230073.1	NUSAP1	0|0|2	2	0.67	3	0|0|0|0|0|0	0.49	0.98	0.49	0.98	0.49	-0.82	6.67	0.18
GID4_E237A_MG132	NP_001230820.1	TPD52L2	0|0|3	3	1	3	0|0|0|0|0|0	0.5	1	0.5	1	0.5	-0.82	10	0.13
GID4_E237A_MG132	NP_001231513.1	FMC1-LUC7L2	0|0|6	6	2	3	0|0|0|0|0|0	0.5	1	0.5	1	0.5	-0.82	20	0.1
GID4_E237A_MG132	NP_001231855.1	PRPF4	0|0|4	4	1.33	3	0|0|2|0|0|0	0.46	0.93	0.46	0.93	0.46	-2.36	2.67	0.23
GID4_E237A_MG132	NP_001238754.1	SP1	0|0|6	6	2	3	0|2|0|0|0|0	0.49	0.98	0.49	0.98	0.49	-2.36	4	0.18
GID4_E237A_MG132	NP_001243307.1	MCMBP	0|0|4	4	1.33	3	0|0|0|0|0|0	0.5	1	0.5	1	0.5	-0.82	13.33	0.11
GID4_E237A_MG132	NP_001243654.1	USP39	0|0|3	3	1	3	0|0|0|0|0|0	0.5	1	0.5	1	0.5	-0.82	10	0.13
GID4_E237A_MG132	NP_001243763.1	AURKB	0|0|3	3	1	3	0|2|0|0|0|0	0.43	0.85	0.43	0.85	0.43	-2.36	2	0.24
GID4_E237A_MG132	NP_001244927.1	VPS50	0|0|2	2	0.67	3	0|0|0|0|0|0	0.49	0.98	0.49	0.98	0.49	-0.82	6.67	0.18
GID4_E237A_MG132	NP_001244969.1	HARS	0|0|3	3	1	3	0|0|0|0|0|0	0.5	1	0.5	1	0.5	-0.82	10	0.13
GID4_E237A_MG132	NP_001245263.1	HAL	0|0|4	4	1.33	3	0|0|0|0|0|0	0.5	1	0.5	1	0.5	-0.82	13.33	0.11
GID4_E237A_MG132	NP_001245321.1	CLPB	0|0|2	2	0.67	3	0|3|0|0|0|0	0.29	0.58	0.29	0.58	0.29	-3.4	0.89	0.27
GID4_E237A_MG132	NP_112494.3	KIF18A	0|0|4	4	1.33	3	0|4|0|0|0|0	0.4	0.8	0.4	0.8	0.4	-3.27	1.33	0.25
GID4_E237A_MG132	NP_001254651.1	SRP72	0|0|10	10	3.33	3	0|0|0|0|0|0	0.5	1	0.5	1	0.5	-0.82	33.33	0.09
GID4_E237A_MG132	NP_001264152.1	TAGLN2	0|0|8	8	2.67	3	0|0|7|0|0|5	0.2	0.41	0.2	0.41	0.2	-11.74	0.89	0.29
GID4_E237A_MG132	NP_001265241.1	NUP155	0|0|7	7	2.33	3	0|3|0|0|0|0	0.48	0.97	0.48	0.97	0.48	-3.4	3.11	0.23
GID4_E237A_MG132	NP_001269104.1	CLPTM1	0|0|3	3	1	3	0|0|0|0|0|0	0.5	1	0.5	1	0.5	-0.82	10	0.13
GID4_E237A_MG132	NP_001269119.1	ZC3HC1	0|0|4	4	1.33	3	0|2|0|0|0|0	0.46	0.93	0.46	0.93	0.46	-2.36	2.67	0.23
GID4_E237A_MG132	NP_001269209.1	PYCR1	0|0|2	2	0.67	3	0|0|0|0|0|0	0.49	0.98	0.49	0.98	0.49	-0.82	6.67	0.18
GID4_E237A_MG132	NP_001269350.1	NDUFA5	0|0|4	4	1.33	3	0|0|0|0|0|0	0.5	1	0.5	1	0.5	-0.82	13.33	0.11
GID4_E237A_MG132	NP_001269373.1	EHD1	0|0|3	3	1	3	0|0|0|0|0|0	0.5	1	0.5	1	0.5	-0.82	10	0.13
GID4_E237A_MG132	NP_001269581.1	STIP1	0|0|9	9	3	3	0|0|4|0|0|0	0.48	0.96	0.48	0.96	0.48	-3.27	3	0.23
GID4_E237A_MG132	NP_001272368.1	RICTOR	0|0|4	4	1.33	3	0|0|0|0|0|0	0.5	1	0.5	1	0.5	-0.82	13.33	0.11
GID4_E237A_MG132	NP_001275582.1	CLTC	0|0|16	16	5.33	3	0|24|12|0|8|0	0	0	0	0	0	-46.73	0.48	0.47
GID4_E237A_MG132	NP_001275996.1	HELLS	0|0|3	3	1	3	0|2|0|0|0|0	0.43	0.85	0.43	0.85	0.43	-2.36	2	0.24
GID4_E237A_MG132	NP_001276841.1	TPTEP2-CSNK1E	0|0|2	2	0.67	3	0|0|0|0|0|0	0.49	0.98	0.49	0.98	0.49	-0.82	6.67	0.18
GID4_E237A_MG132	NP_001277236.1	CTNNA1	0|0|5	5	1.67	3	0|0|0|0|0|0	0.5	1	0.5	1	0.5	-0.82	16.67	0.1
GID4_E237A_MG132	NP_006510.1	DYNLT1	0|0|3	3	1	3	0|9|3|0|0|0	0	0	0	0	0	-11.57	0.33	0.39
GID4_E237A_MG132	NP_001284603.1	RPRD2	0|0|5	5	1.67	3	0|4|0|0|0|0	0.43	0.86	0.43	0.86	0.43	-3.27	1.67	0.24
GID4_E237A_MG132	NP_001287789.1	DDX46	0|0|7	7	2.33	3	0|0|0|5|0|4	0.33	0.65	0.33	0.65	0.33	-8.76	1.04	0.27
GID4_E237A_MG132	NP_001287875.1	GATAD2A	0|0|7	7	2.33	3	0|0|0|0|0|0	0.5	1	0.5	1	0.5	-0.82	23.33	0.09
GID4_E237A_MG132	NP_001287993.1	RRN3	0|0|3	3	1	3	0|3|0|0|0|0	0.38	0.76	0.38	0.76	0.38	-3.4	1.33	0.25
GID4_E237A_MG132	NP_001288768.1	SAP30BP	0|0|2	2	0.67	3	0|0|0|0|0|0	0.49	0.98	0.49	0.98	0.49	-0.82	6.67	0.18
GID4_E237A_MG132	NP_001292553.1	CALM2	0|0|7	7	2.33	3	0|0|6|0|0|3	0.33	0.65	0.33	0.65	0.33	-8.68	1.04	0.27
GID4_E237A_MG132	NP_001300950.1	URB2	0|0|3	3	1	3	0|3|0|0|0|0	0.38	0.76	0.38	0.76	0.38	-3.4	1.33	0.25
GID4_E237A_MG132	NP_001302436.1	PCM1	0|0|5	5	1.67	3	0|2|0|2|0|2	0.39	0.77	0.39	0.77	0.39	-6.06	1.11	0.25
GID4_E237A_MG132	NP_001304008.1	PGAM1	0|0|3	3	1	3	0|0|0|0|0|0	0.5	1	0.5	1	0.5	-0.82	10	0.13
GID4_E237A_MG132	NP_001304106.1	CHCHD3	0|0|4	4	1.33	3	0|3|0|0|2|0	0.33	0.66	0.33	0.66	0.33	-4.83	1.07	0.27
GID4_E237A_MG132	NP_001304728.1	SPATA5	0|0|7	7	2.33	3	0|0|0|0|0|0	0.5	1	0.5	1	0.5	-0.82	23.33	0.09
GID4_E237A_MG132	NP_001304884.1	IDI1	0|0|3	3	1	3	0|4|0|2|0|2	0.02	0.05	0.02	0.05	0.02	-8.01	0.5	0.34
GID4_E237A_MG132	NP_001305169.1	NCOA6	0|0|2	2	0.67	3	0|0|0|0|0|0	0.49	0.98	0.49	0.98	0.49	-0.82	6.67	0.18
GID4_E237A_MG132	NP_001305715.1	COX4I1	0|0|3	3	1	3	0|0|0|0|0|0	0.5	1	0.5	1	0.5	-0.82	10	0.13
GID4_E237A_MG132	XP_016862845.1	RUVBL1	0|0|3	3	1	3	9|7|6|14|5|11	0	0	0	0	0	-44.4	0.1	0.52
GID4_E237A_MG132	NP_001306167.1	ZC3H11A	0|0|2	2	0.67	3	0|4|0|0|0|0	0.21	0.42	0.21	0.42	0.21	-3.27	0.67	0.29
GID4_E237A_MG132	NP_001243064.1	CSE1L	0|0|10	10	3.33	3	0|4|0|0|0|0	0.49	0.97	0.49	0.97	0.49	-3.27	3.33	0.23
GID4_E237A_MG132	NP_001307168.1	RANBP10	0|0|5	5	1.67	3	0|0|0|0|0|0	0.5	1	0.5	1	0.5	-0.82	16.67	0.1
GID4_E237A_MG132	NP_001307324.1	PCNP	0|0|3	3	1	3	0|0|0|2|0|0	0.43	0.85	0.43	0.85	0.43	-2.36	2	0.24
GID4_E237A_MG132	NP_001307575.1	U2AF1L5	0|0|3	3	1	3	0|2|0|3|0|0	0.2	0.4	0.2	0.4	0.2	-4.83	0.8	0.29
GID4_E237A_MG132	NP_001157882.1	CDK5	0|0|4	4	1.33	3	0|0|0|0|0|0	0.5	1	0.5	1	0.5	-0.82	13.33	0.11
GID4_E237A_MG132	NP_001307894.1	HDLBP	0|0|5	5	1.67	3	3|15|5|5|6|4	0	0	0	0	0	-32.9	0.22	0.52
GID4_E237A_MG132	NP_001308220.1	USP36	0|0|6	6	2	3	0|0|0|0|0|0	0.5	1	0.5	1	0.5	-0.82	20	0.1
GID4_E237A_MG132	NP_001308962.1	ACTN4	0|0|16	16	5.33	3	0|0|4|0|0|0	0.5	1	0.5	1	0.5	-3.27	5.33	0.17
GID4_E237A_MG132	NP_001311026.1	GLYR1	0|0|3	3	1	3	0|0|0|0|0|0	0.5	1	0.5	1	0.5	-0.82	10	0.13
GID4_E237A_MG132	NP_001167532.1	SMG7	0|0|5	5	1.67	3	0|2|0|0|2|4	0.2	0.4	0.2	0.4	0.2	-8.01	0.83	0.29
GID4_E237A_MG132	NP_001333826.1	EGFR	0|0|3	3	1	3	0|0|0|0|0|0	0.5	1	0.5	1	0.5	-0.82	10	0.13
GID4_E237A_MG132	NP_001340.2	DARS	0|0|7	7	2.33	3	0|10|0|2|0|2	0.04	0.08	0.04	0.08	0.04	-13.93	0.67	0.33
GID4_E237A_MG132	NP_001524.2	HNRNPL	0|0|15	15	5	3	0|0|0|0|0|0	0.5	1	0.5	1	0.5	-0.82	50	0.09
GID4_E237A_MG132	NP_001527.3	PRMT1	0|0|7	7	2.33	3	0|3|0|0|0|0	0.48	0.97	0.48	0.97	0.48	-3.4	3.11	0.23
GID4_E237A_MG132	NP_001814.2	CKB	0|0|6	6	2	3	0|0|5|0|0|2	0.37	0.74	0.37	0.74	0.37	-6.89	1.14	0.26
GID4_E237A_MG132	NP_001924.2	DLST	0|0|4	4	1.33	3	0|0|0|0|0|0	0.5	1	0.5	1	0.5	-0.82	13.33	0.11
GID4_E237A_MG132	NP_002005.1	FKBP4	0|0|7	7	2.33	3	0|0|0|0|0|0	0.5	1	0.5	1	0.5	-0.82	23.33	0.09
GID4_E237A_MG132	NP_002097.1	H2AFZ	0|0|4	4	1.33	3	0|0|0|0|0|0	0.5	1	0.5	1	0.5	-0.82	13.33	0.11
GID4_E237A_MG132	NP_002130.2	RBMX	0|0|7	7	2.33	3	0|0|0|0|0|0	0.5	1	0.5	1	0.5	-0.82	23.33	0.09
GID4_E237A_MG132	NP_002145.3	HSPA4	0|0|22	22	7.33	3	0|9|4|0|3|0	0.49	0.99	0.49	0.99	0.49	-16.2	1.83	0.18
GID4_E237A_MG132	NP_002148.1	HSPE1	0|0|11	11	3.67	3	0|0|4|0|0|0	0.49	0.98	0.49	0.98	0.49	-3.27	3.67	0.18
GID4_E237A_MG132	NP_002254.2	KIFC1	0|0|7	7	2.33	3	0|0|0|0|0|0	0.5	1	0.5	1	0.5	-0.82	23.33	0.09
GID4_E237A_MG132	NP_002477.1	NCBP1	0|0|2	2	0.67	3	0|0|0|0|0|0	0.49	0.98	0.49	0.98	0.49	-0.82	6.67	0.18
GID4_E237A_MG132	NP_002782.1	PSMA6	0|0|5	5	1.67	3	0|8|4|0|2|0	0	0.01	0	0.01	0	-14.17	0.48	0.38
GID4_E237A_MG132	NP_001124197.1	PSMB5	0|0|6	6	2	3	0|3|2|0|3|0	0.35	0.71	0.35	0.71	0.35	-8.05	1	0.26
GID4_E237A_MG132	NP_001157260.1	PTBP3	0|0|7	7	2.33	3	0|4|0|0|0|0	0.47	0.93	0.47	0.93	0.47	-3.27	2.33	0.23
GID4_E237A_MG132	NP_002815.3	PTMS	0|0|2	2	0.67	3	0|0|0|0|0|0	0.49	0.98	0.49	0.98	0.49	-0.82	6.67	0.18
GID4_E237A_MG132	NP_002954.2	S100A7	0|0|4	4	1.33	3	5|0|6|0|0|6	0	0	0	0	0	-17.63	0.31	0.43
GID4_E237A_MG132	NP_002965.1	SERPINB4	0|0|4	4	1.33	3	0|0|0|0|0|10	0.04	0.09	0.04	0.09	0.04	-9.39	0.53	0.33
GID4_E237A_MG132	NP_003065.3	SMARCC1	0|0|10	10	3.33	3	0|11|0|0|0|0	0.41	0.82	0.41	0.82	0.41	-10.53	1.21	0.25
GID4_E237A_MG132	NP_001123892.1	SMARCC2	0|0|4	4	1.33	3	4|0|0|4|0|6	0	0	0	0	0	-14.43	0.38	0.4
GID4_E237A_MG132	NP_003116.2	SPRR1B	0|0|4	4	1.33	3	0|0|3|0|0|6	0.06	0.11	0.06	0.11	0.06	-8.68	0.59	0.32
GID4_E237A_MG132	NP_003119.2	SPTBN1	0|0|13	13	4.33	3	9|11|4|19|4|18	0	0	0	0	0	-62.06	0.3	0.5
GID4_E237A_MG132	NP_003137.1	SSRP1	0|0|4	4	1.33	3	0|0|0|0|0|0	0.5	1	0.5	1	0.5	-0.82	13.33	0.11
GID4_E237A_MG132	NP_003277.1	TOP1	0|0|12	12	4	3	0|0|0|0|0|0	0.5	1	0.5	1	0.5	-0.82	40	0.09
GID4_E237A_MG132	NP_003394.1	YY1	0|0|4	4	1.33	3	0|2|0|0|0|0	0.46	0.93	0.46	0.93	0.46	-2.36	2.67	0.23
GID4_E237A_MG132	NP_003395.1	YWHAB	0|0|11	11	3.67	3	0|6|7|0|0|0	0.37	0.74	0.37	0.74	0.37	-12.89	1.13	0.26
GID4_E237A_MG132	NP_003396.1	YWHAH	0|0|9	9	3	3	0|0|0|0|0|0	0.5	1	0.5	1	0.5	-0.82	30	0.09
GID4_E237A_MG132	NP_036611.2	YWHAG	0|0|8	8	2.67	3	0|4|5|0|0|0	0.39	0.78	0.39	0.78	0.39	-8.76	1.19	0.25
GID4_E237A_MG132	NP_006817.1	YWHAQ	0|0|6	6	2	3	0|5|5|0|0|5	0	0.01	0	0.01	0	-15.58	0.53	0.37
GID4_E237A_MG132	NP_006133.1	SFN	0|0|3	3	1	3	0|0|0|0|0|7	0.11	0.22	0.11	0.22	0.11	-6.64	0.57	0.31
GID4_E237A_MG132	NP_003671.1	YARS	0|0|3	3	1	3	0|2|0|0|0|0	0.43	0.85	0.43	0.85	0.43	-2.36	2	0.24
GID4_E237A_MG132	NP_003748.1	EIF3I	0|0|3	3	1	3	0|6|4|0|0|0	0.01	0.01	0.01	0.01	0.01	-9.85	0.4	0.36
GID4_E237A_MG132	NP_003839.2	SUCLG2	0|0|5	5	1.67	3	0|3|0|0|0|0	0.46	0.91	0.46	0.91	0.46	-3.4	2.22	0.24
GID4_E237A_MG132	NP_003866.1	GMPS	0|0|7	7	2.33	3	0|5|0|0|0|0	0.45	0.9	0.45	0.9	0.45	-4.39	1.87	0.24
GID4_E237A_MG132	NP_003893.2	FUBP1	0|0|11	11	3.67	3	0|0|0|0|0|0	0.5	1	0.5	1	0.5	-0.82	36.67	0.09
GID4_E237A_MG132	NP_003963.1	BTAF1	0|0|4	4	1.33	3	0|0|0|0|0|0	0.5	1	0.5	1	0.5	-0.82	13.33	0.11
GID4_E237A_MG132	NP_004292.1	ACTL6A	0|0|7	7	2.33	3	0|9|0|4|3|0	0.01	0.02	0.01	0.02	0.01	-16.2	0.58	0.36
GID4_E237A_MG132	NP_004512.1	KIF5B	0|0|14	14	4.67	3	3|7|0|5|0|4	0.45	0.89	0.45	0.89	0.45	-20.06	0.98	0.24
GID4_E237A_MG132	NP_001138898.1	YBX3	0|0|5	5	1.67	3	0|0|0|0|0|0	0.5	1	0.5	1	0.5	-0.82	16.67	0.1
GID4_E237A_MG132	NP_004689.1	PRPF3	0|0|4	4	1.33	3	0|0|0|0|0|0	0.5	1	0.5	1	0.5	-0.82	13.33	0.11
GID4_E237A_MG132	NP_005013.1	PFN1	0|0|9	9	3	3	2|0|5|0|0|2	0.46	0.91	0.46	0.91	0.46	-8.98	1.33	0.24
GID4_E237A_MG132	NP_005100.1	OXSR1	0|0|3	3	1	3	0|3|0|2|0|0	0.2	0.4	0.2	0.4	0.2	-4.83	0.8	0.29
GID4_E237A_MG132	NP_037365.2	STK39	0|0|2	2	0.67	3	0|0|0|0|0|0	0.49	0.98	0.49	0.98	0.49	-0.82	6.67	0.18
GID4_E237A_MG132	NP_005222.2	CTTN	0|0|4	4	1.33	3	8|7|4|12|2|10	0	0	0	0	0	-39.95	0.14	0.52
GID4_E237A_MG132	NP_005472.2	MED16	0|0|2	2	0.67	3	0|0|0|2|0|0	0.35	0.7	0.35	0.7	0.35	-2.36	1.33	0.26
GID4_E237A_MG132	NP_006861.1	DSTN	0|0|5	5	1.67	3	0|0|0|0|0|0	0.5	1	0.5	1	0.5	-0.82	16.67	0.1
GID4_E237A_MG132	NP_001185648.1	RBBP7	0|0|5	5	1.67	3	0|6|2|0|3|0	0.03	0.06	0.03	0.06	0.03	-11.16	0.61	0.34
GID4_E237A_MG132	NP_005637.3	TARBP1	0|0|3	3	1	3	0|0|0|0|0|0	0.5	1	0.5	1	0.5	-0.82	10	0.13
GID4_E237A_MG132	NP_005712.1	ACTR3	0|0|2	2	0.67	3	0|2|0|0|0|0	0.35	0.7	0.35	0.7	0.35	-2.36	1.33	0.26
GID4_E237A_MG132	NP_004631.1	DDX39B	0|0|8	8	2.67	3	0|0|12|0|0|0	0.25	0.5	0.25	0.5	0.25	-11.22	0.89	0.28
GID4_E237A_MG132	NP_005882.2	ACAT2	0|0|4	4	1.33	3	0|0|0|0|0|0	0.5	1	0.5	1	0.5	-0.82	13.33	0.11
GID4_E237A_MG132	NP_001269332.1	MDH2	0|0|4	4	1.33	3	0|0|3|0|0|0	0.43	0.85	0.43	0.85	0.43	-3.4	1.78	0.24
GID4_E237A_MG132	NP_001060.1	TUBB2A	0|0|127	127	42.33	3	68|0|0|0|0|0	0.49	0.99	0.49	0.99	0.49	-72.51	2.49	0.18
GID4_E237A_MG132	NP_006127.1	CAPZA2	0|0|3	3	1	3	0|8|0|0|0|0	0.06	0.11	0.06	0.11	0.06	-7.11	0.5	0.32
GID4_E237A_MG132	NP_006126.1	CAPZA1	0|0|3	3	1	3	0|2|0|0|0|0	0.43	0.85	0.43	0.85	0.43	-2.36	2	0.24
GID4_E237A_MG132	NP_006136.1	DNAJB1	0|0|7	7	2.33	3	0|14|13|0|10|0	0	0	0	0	0	-39.33	0.25	0.48
GID4_E237A_MG132	NP_006242.5	PRKAA1	0|0|4	4	1.33	3	0|0|0|0|0|0	0.5	1	0.5	1	0.5	-0.82	13.33	0.11
GID4_E237A_MG132	NP_001019628.3	RGPD1	0|0|19	19	6.33	3	0|0|0|0|0|11	0.48	0.96	0.48	0.96	0.48	-10.53	2.3	0.23
GID4_E237A_MG132	NP_006266.2	SRSF6	0|0|2	2	0.67	3	0|0|0|0|0|0	0.49	0.98	0.49	0.98	0.49	-0.82	6.67	0.18
GID4_E237A_MG132	NP_006280.3	TLN1	0|0|9	9	3	3	0|2|0|0|0|0	0.5	1	0.5	1	0.5	-2.36	6	0.13
GID4_E237A_MG132	NP_001177369.1	NCOR1	0|0|4	4	1.33	3	3|6|0|0|3|10	0	0	0	0	0	-23.14	0.24	0.46
GID4_E237A_MG132	NP_002887.2	RBM4	0|0|4	4	1.33	3	0|0|0|0|0|0	0.5	1	0.5	1	0.5	-0.82	13.33	0.11
GID4_E237A_MG132	NP_006347.1	ATP5PD	0|0|3	3	1	3	0|0|0|0|0|0	0.5	1	0.5	1	0.5	-0.82	10	0.13
GID4_E237A_MG132	NP_006550.1	KHDRBS1	0|0|4	4	1.33	3	0|0|0|0|0|0	0.5	1	0.5	1	0.5	-0.82	13.33	0.11
GID4_E237A_MG132	NP_006603.2	KIF1C	0|0|6	6	2	3	0|0|0|0|0|0	0.5	1	0.5	1	0.5	-0.82	20	0.1
GID4_E237A_MG132	NP_055889.2	KIF1B	0|0|7	7	2.33	3	0|8|0|0|0|0	0.39	0.79	0.39	0.79	0.39	-7.11	1.17	0.25
GID4_E237A_MG132	NP_006808.1	ERP29	0|0|2	2	0.67	3	0|0|0|0|0|0	0.49	0.98	0.49	0.98	0.49	-0.82	6.67	0.18
GID4_E237A_MG132	NP_009057.1	VCP	0|0|18	18	6	3	0|14|8|0|4|0	0.1	0.2	0.1	0.2	0.1	-27.07	0.92	0.31
GID4_E237A_MG132	NP_009103.2	NUP50	0|0|5	5	1.67	3	0|4|0|3|0|0	0.28	0.56	0.28	0.56	0.28	-6.97	0.95	0.28
GID4_E237A_MG132	NP_009106.1	ERLIN2	0|0|5	5	1.67	3	0|0|0|3|0|0	0.46	0.91	0.46	0.91	0.46	-3.4	2.22	0.24
GID4_E237A_MG132	NP_001094096.1	ERLIN1	0|0|3	3	1	3	0|3|0|0|0|0	0.38	0.76	0.38	0.76	0.38	-3.4	1.33	0.25
GID4_E237A_MG132	NP_009207.2	CBX3	0|0|4	4	1.33	3	0|0|0|0|3|0	0.43	0.85	0.43	0.85	0.43	-3.4	1.78	0.24
GID4_E237A_MG132	NP_036475.3	NNT	0|0|8	8	2.67	3	0|0|0|0|0|0	0.5	1	0.5	1	0.5	-0.82	26.67	0.09
GID4_E237A_MG132	NP_036525.1	PFAS	0|0|5	5	1.67	3	0|3|0|0|0|0	0.46	0.91	0.46	0.91	0.46	-3.4	2.22	0.24
GID4_E237A_MG132	NP_055018.2	AP2A1	0|0|8	8	2.67	3	0|0|0|0|0|0	0.5	1	0.5	1	0.5	-0.82	26.67	0.09
GID4_E237A_MG132	NP_055040.2	PPP2R1A	0|0|8	8	2.67	3	0|0|0|0|0|0	0.5	1	0.5	1	0.5	-0.82	26.67	0.09
GID4_E237A_MG132	NP_055205.2	SND1	0|0|10	10	3.33	3	0|8|3|0|5|0	0.11	0.22	0.11	0.22	0.11	-16.31	0.83	0.31
GID4_E237A_MG132	NP_001188267.1	SAFB	0|0|9	9	3	3	0|0|0|0|0|2	0.5	1	0.5	1	0.5	-2.36	6	0.13
GID4_E237A_MG132	NP_055839.3	XPO7	0|0|4	4	1.33	3	0|0|0|0|0|0	0.5	1	0.5	1	0.5	-0.82	13.33	0.11
GID4_E237A_MG132	NP_055929.1	ANKLE2	0|0|4	4	1.33	3	0|0|0|0|0|0	0.5	1	0.5	1	0.5	-0.82	13.33	0.11
GID4_E237A_MG132	NP_056121.2	USP24	0|0|2	2	0.67	3	0|0|0|0|0|0	0.49	0.98	0.49	0.98	0.49	-0.82	6.67	0.18
GID4_E237A_MG132	NP_056130.2	LARP1	0|0|6	6	2	3	0|4|0|0|0|0	0.45	0.9	0.45	0.9	0.45	-3.27	2	0.24
GID4_E237A_MG132	NP_056289.2	SAMHD1	0|0|2	2	0.67	3	0|3|0|0|0|0	0.29	0.58	0.29	0.58	0.29	-3.4	0.89	0.27
GID4_E237A_MG132	NP_057085.2	UTP18	0|0|3	3	1	3	0|5|2|0|2|0	0.01	0.02	0.01	0.02	0.01	-8.98	0.44	0.35
GID4_E237A_MG132	NP_001229852.1	EIF3L	0|0|6	6	2	3	0|2|0|0|0|4	0.41	0.82	0.41	0.82	0.41	-5.85	1.33	0.25
GID4_E237A_MG132	NP_057392.1	CMPK1	0|0|2	2	0.67	3	0|3|0|2|0|3	0.01	0.01	0.01	0.01	0.01	-8.05	0.33	0.37
GID4_E237A_MG132	NP_057688.2	KDM3B	0|0|2	2	0.67	3	0|4|0|0|0|0	0.21	0.42	0.21	0.42	0.21	-3.27	0.67	0.29
GID4_E237A_MG132	NP_060297.1	SARS2	0|0|3	3	1	3	0|0|0|0|0|0	0.5	1	0.5	1	0.5	-0.82	10	0.13
GID4_E237A_MG132	NP_060362.3	PRPF40A	0|0|3	3	1	3	0|0|0|0|0|0	0.5	1	0.5	1	0.5	-0.82	10	0.13
GID4_E237A_MG132	NP_060440.2	NRDE2	0|0|2	2	0.67	3	0|0|0|0|0|0	0.49	0.98	0.49	0.98	0.49	-0.82	6.67	0.18
GID4_E237A_MG132	NP_064504.2	ZC3HAV1	0|0|4	4	1.33	3	0|7|3|2|4|2	0	0	0	0	0	-16.75	0.33	0.42
GID4_E237A_MG132	NP_065393.1	RTN4	0|0|5	5	1.67	3	0|3|0|0|0|0	0.46	0.91	0.46	0.91	0.46	-3.4	2.22	0.24
GID4_E237A_MG132	NP_065823.1	NUFIP2	0|0|5	5	1.67	3	5|10|4|11|4|6	0	0	0	0	0	-34.45	0.21	0.52
GID4_E237A_MG132	NP_065987.1	DDX55	0|0|2	2	0.67	3	0|0|0|0|0|0	0.49	0.98	0.49	0.98	0.49	-0.82	6.67	0.18
GID4_E237A_MG132	NP_001287910.1	PPIA	0|0|10	10	3.33	3	0|2|9|0|0|5	0.11	0.22	0.11	0.22	0.11	-16.15	0.83	0.31
GID4_E237A_MG132	NP_067067.1	RRAGD	0|0|2	2	0.67	3	0|0|0|0|0|0	0.49	0.98	0.49	0.98	0.49	-0.82	6.67	0.18
GID4_E237A_MG132	NP_068579.3	EXOC4	0|0|3	3	1	3	0|0|0|0|0|0	0.5	1	0.5	1	0.5	-0.82	10	0.13
GID4_E237A_MG132	NP_071918.1	ZNF106	0|0|6	6	2	3	0|0|0|0|0|0	0.5	1	0.5	1	0.5	-0.82	20	0.1
GID4_E237A_MG132	NP_001332904.1	YTHDC2	0|0|9	9	3	3	0|5|0|2|0|0	0.46	0.92	0.46	0.92	0.46	-6.89	1.71	0.24
GID4_E237A_MG132	NP_079047.2	NAA40	0|0|3	3	1	3	0|0|0|0|0|0	0.5	1	0.5	1	0.5	-0.82	10	0.13
GID4_E237A_MG132	NP_079199.2	NUP210	0|0|2	2	0.67	3	0|0|0|0|0|0	0.49	0.98	0.49	0.98	0.49	-0.82	6.67	0.18
GID4_E237A_MG132	NP_079479.1	WDCP	0|0|4	4	1.33	3	0|7|0|3|0|0	0.03	0.06	0.03	0.06	0.03	-9.76	0.53	0.34
GID4_E237A_MG132	NP_115690.3	COQ5	0|0|2	2	0.67	3	0|2|0|0|0|0	0.35	0.7	0.35	0.7	0.35	-2.36	1.33	0.26
GID4_E237A_MG132	NP_219482.1	ZNF622	0|0|7	7	2.33	3	0|0|0|0|0|0	0.5	1	0.5	1	0.5	-0.82	23.33	0.09
GID4_E237A_MG132	NP_644670.1	EHD4	0|0|2	2	0.67	3	0|3|0|0|0|0	0.29	0.58	0.29	0.58	0.29	-3.4	0.89	0.27
GID4_E237A_MG132	NP_733779.1	SKP1	0|0|3	3	1	3	0|0|0|0|0|0	0.5	1	0.5	1	0.5	-0.82	10	0.13
GID4_E237A_MG132	NP_839943.2	IQGAP3	0|0|5	5	1.67	3	0|0|0|0|0|0	0.5	1	0.5	1	0.5	-0.82	16.67	0.1
GID4_E237A_MG132	NP_954592.1	CARM1	0|0|2	2	0.67	3	0|0|0|0|0|0	0.49	0.98	0.49	0.98	0.49	-0.82	6.67	0.18
GID4_E237A_MG132	NP_958357.1	ZNF644	0|0|2	2	0.67	3	0|0|0|0|0|0	0.49	0.98	0.49	0.98	0.49	-0.82	6.67	0.18
GID4_E237A_MG132	P02769	ALB	0|0|25	25	8.33	3	0|3|18|0|0|0	0.47	0.94	0.47	0.94	0.47	-21.05	1.59	0.23
GID4_E237A_MG132	XP_016871476.1	LARP4B	0|0|2	2	0.67	3	0|3|0|0|0|0	0.29	0.58	0.29	0.58	0.29	-3.4	0.89	0.27
GID4_E237A_MG132	NP_000095.2	CYP1B1	0|0|4	4	1.33	3	0|0|0|0|0|0	0.5	1	0.5	1	0.5	-0.82	13.33	0.11
GID4_E237A_MG132	NP_000282.1	PGK1	0|0|4	4	1.33	3	0|0|2|0|0|0	0.46	0.93	0.46	0.93	0.46	-2.36	2.67	0.23
GID4_E237A_MG132	NP_000418.2	LOR	0|0|2	2	0.67	3	0|0|0|0|0|0	0.49	0.98	0.49	0.98	0.49	-0.82	6.67	0.18
GID4_E237A_MG132	NP_001012.1	RPS17	0|0|2	2	0.67	3	0|0|0|0|0|0	0.49	0.98	0.49	0.98	0.49	-0.82	6.67	0.18
GID4_E237A_MG132	NP_001041631.1	STIL	0|0|2	2	0.67	3	0|2|0|0|0|0	0.35	0.7	0.35	0.7	0.35	-2.36	1.33	0.26
GID4_E237A_MG132	NP_001131076.1	POLR1B	0|0|2	2	0.67	3	0|2|0|0|0|0	0.35	0.7	0.35	0.7	0.35	-2.36	1.33	0.26
GID4_E237A_MG132	NP_001135887.1	AIMP1	0|0|3	3	1	3	0|5|0|0|0|0	0.26	0.53	0.26	0.53	0.26	-4.39	0.8	0.28
GID4_E237A_MG132	NP_001135943.1	INTS12	0|0|2	2	0.67	3	0|0|0|0|0|0	0.49	0.98	0.49	0.98	0.49	-0.82	6.67	0.18
GID4_E237A_MG132	NP_001138638.1	PRMT3	0|0|3	3	1	3	0|0|0|0|0|0	0.5	1	0.5	1	0.5	-0.82	10	0.13
GID4_E237A_MG132	NP_001186040.1	MDH1	0|0|2	2	0.67	3	0|0|0|0|0|0	0.49	0.98	0.49	0.98	0.49	-0.82	6.67	0.18
GID4_E237A_MG132	NP_001186508.1	SUN2	0|0|2	2	0.67	3	0|0|0|0|0|0	0.49	0.98	0.49	0.98	0.49	-0.82	6.67	0.18
GID4_E237A_MG132	NP_001193638.1	PRKAG1	0|0|2	2	0.67	3	0|0|0|2|0|0	0.35	0.7	0.35	0.7	0.35	-2.36	1.33	0.26
GID4_E237A_MG132	NP_001258698.1	AP3B1	0|0|4	4	1.33	3	0|6|0|2|0|2	0.02	0.04	0.02	0.04	0.02	-9.99	0.53	0.34
GID4_E237A_MG132	NP_001269314.1	CSNK2B	0|0|2	2	0.67	3	0|4|0|0|0|0	0.21	0.42	0.21	0.42	0.21	-3.27	0.67	0.29
GID4_E237A_MG132	NP_001274522.1	CLIC1	0|0|3	3	1	3	0|0|0|0|0|0	0.5	1	0.5	1	0.5	-0.82	10	0.13
GID4_E237A_MG132	NP_001281074.1	SSB	0|0|2	2	0.67	3	0|0|0|0|0|0	0.49	0.98	0.49	0.98	0.49	-0.82	6.67	0.18
GID4_E237A_MG132	NP_001287750.1	EIF4B	0|0|3	3	1	3	0|0|0|0|0|0	0.5	1	0.5	1	0.5	-0.82	10	0.13
GID4_E237A_MG132	NP_001287854.1	SMIM7	0|0|2	2	0.67	3	0|0|0|0|0|0	0.49	0.98	0.49	0.98	0.49	-0.82	6.67	0.18
GID4_E237A_MG132	NP_001545.2	CCN1	0|0|2	2	0.67	3	0|0|0|0|0|0	0.49	0.98	0.49	0.98	0.49	-0.82	6.67	0.18
GID4_E237A_MG132	NP_001960.2	EIF5	0|0|2	2	0.67	3	0|0|0|0|0|0	0.49	0.98	0.49	0.98	0.49	-0.82	6.67	0.18
GID4_E237A_MG132	NP_002705.2	PPP1R10	0|0|3	3	1	3	0|0|0|0|0|0	0.5	1	0.5	1	0.5	-0.82	10	0.13
GID4_E237A_MG132	NP_002779.1	PSMA3	0|0|3	3	1	3	0|5|3|0|0|0	0.03	0.07	0.03	0.07	0.03	-7.6	0.5	0.33
GID4_E237A_MG132	NP_005552.3	LAMP1	0|0|3	3	1	3	0|0|0|0|0|2	0.43	0.85	0.43	0.85	0.43	-2.36	2	0.24
GID4_E237A_MG132	NP_006816.2	CKAP4	0|0|3	3	1	3	0|0|0|0|0|0	0.5	1	0.5	1	0.5	-0.82	10	0.13
GID4_E237A_MG132	NP_009039.1	ELOB	0|0|2	2	0.67	3	0|0|0|0|0|0	0.49	0.98	0.49	0.98	0.49	-0.82	6.67	0.18
GID4_E237A_MG132	NP_056199.2	NIPBL	0|0|2	2	0.67	3	0|4|0|0|0|0	0.21	0.42	0.21	0.42	0.21	-3.27	0.67	0.29
GID4_E237A_MG132	NP_056988.3	EIF5B	0|0|4	4	1.33	3	0|0|0|0|0|0	0.5	1	0.5	1	0.5	-0.82	13.33	0.11
GID4_E237A_MG132	NP_060347.2	SLC35F6	0|0|3	3	1	3	0|0|0|0|0|0	0.5	1	0.5	1	0.5	-0.82	10	0.13
GID4_E237A_MG132	NP_060598.3	TSR1	0|0|2	2	0.67	3	0|0|0|0|0|0	0.49	0.98	0.49	0.98	0.49	-0.82	6.67	0.18
GID4_E237A_MG132	NP_065723.1	S100A14	0|0|2	2	0.67	3	0|0|0|0|0|0	0.49	0.98	0.49	0.98	0.49	-0.82	6.67	0.18
GID4_E237A_MG132	NP_116222.4	PPP1R15B	0|0|3	3	1	3	0|3|0|0|0|0	0.38	0.76	0.38	0.76	0.38	-3.4	1.33	0.25
GID4_E237A_MG132	NP_848927.2	MTDH	0|0|2	2	0.67	3	0|0|0|0|0|0	0.49	0.98	0.49	0.98	0.49	-0.82	6.67	0.18
GID4_E237A_MG132	NP_000245.2	MTR	0|0|2	2	0.67	3	0|0|0|0|0|0	0.49	0.98	0.49	0.98	0.49	-0.82	6.67	0.18
GID4_E237A_MG132	NP_000782.1	DHFR	0|0|2	2	0.67	3	0|6|0|5|0|7	0	0	0	0	0	-18.72	0.15	0.52
GID4_E237A_MG132	NP_001032360.1	EIF3B	0|0|4	4	1.33	3	0|0|2|0|0|0	0.46	0.93	0.46	0.93	0.46	-2.36	2.67	0.23
GID4_E237A_MG132	NP_001128496.1	PDHX	0|0|6	6	2	3	0|0|0|0|0|0	0.5	1	0.5	1	0.5	-0.82	20	0.1
GID4_E237A_MG132	NP_001128659.1	AGFG1	0|0|2	2	0.67	3	0|2|0|0|0|0	0.35	0.7	0.35	0.7	0.35	-2.36	1.33	0.26
GID4_E237A_MG132	NP_001135451.1	TP53BP1	0|0|3	3	1	3	0|0|0|0|0|0	0.5	1	0.5	1	0.5	-0.82	10	0.13
GID4_E237A_MG132	NP_001165980.1	SATB2	0|0|2	2	0.67	3	0|0|0|0|0|0	0.49	0.98	0.49	0.98	0.49	-0.82	6.67	0.18
GID4_E237A_MG132	NP_001185706.1	CUL2	0|0|3	3	1	3	0|0|0|0|0|0	0.5	1	0.5	1	0.5	-0.82	10	0.13
GID4_E237A_MG132	NP_001230808.1	TRA2B	0|0|2	2	0.67	3	0|0|2|0|0|0	0.35	0.7	0.35	0.7	0.35	-2.36	1.33	0.26
GID4_E237A_MG132	NP_001257697.1	STRIP1	0|0|2	2	0.67	3	0|0|0|0|0|0	0.49	0.98	0.49	0.98	0.49	-0.82	6.67	0.18
GID4_E237A_MG132	NP_001276103.1	VPS52	0|0|2	2	0.67	3	0|0|0|0|0|0	0.49	0.98	0.49	0.98	0.49	-0.82	6.67	0.18
GID4_E237A_MG132	NP_001887.1	CSNK2A2	0|0|4	4	1.33	3	0|4|0|0|0|0	0.4	0.8	0.4	0.8	0.4	-3.27	1.33	0.25
GID4_E237A_MG132	NP_037459.2	PARVB	0|0|2	2	0.67	3	0|0|0|0|0|0	0.49	0.98	0.49	0.98	0.49	-0.82	6.67	0.18
GID4_E237A_MG132	NP_113676.2	L3MBTL2	0|0|2	2	0.67	3	0|0|0|0|0|0	0.49	0.98	0.49	0.98	0.49	-0.82	6.67	0.18
GID4_E237A_MG132	NP_001027464.1	ZNF207	0|0|2	2	0.67	3	0|0|0|0|0|0	0.49	0.98	0.49	0.98	0.49	-0.82	6.67	0.18
GID4_E237A_MG132	NP_001116080.1	HCCS	0|0|2	2	0.67	3	0|0|0|0|0|0	0.49	0.98	0.49	0.98	0.49	-0.82	6.67	0.18
GID4_E237A_MG132	NP_001244120.1	DDX6	0|0|2	2	0.67	3	0|0|0|0|0|0	0.49	0.98	0.49	0.98	0.49	-0.82	6.67	0.18
GID4_E237A_MG132	NP_001290377.1	SRRM1	0|0|3	3	1	3	0|0|0|0|0|0	0.5	1	0.5	1	0.5	-0.82	10	0.13
GID4_E237A_MG132	NP_002686.2	POLR2E	0|0|3	3	1	3	0|6|2|0|0|0	0.04	0.08	0.04	0.08	0.04	-7.46	0.5	0.33
GID4_E237A_MG132	NP_001559.1	EIF3E	0|0|4	4	1.33	3	0|6|0|0|0|0	0.3	0.6	0.3	0.6	0.3	-5.51	0.89	0.27
GID4_E237A_MG132	NP_001688.1	ATP5PO	0|0|2	2	0.67	3	0|0|0|0|0|0	0.49	0.98	0.49	0.98	0.49	-0.82	6.67	0.18
GID4_E237A_MG132	NP_003336.1	UBE2I	0|0|5	5	1.67	3	0|4|0|0|0|0	0.43	0.86	0.43	0.86	0.43	-3.27	1.67	0.24
GID4_E237A_MG132	NP_004083.3	ECHS1	0|0|2	2	0.67	3	0|0|0|0|0|0	0.49	0.98	0.49	0.98	0.49	-0.82	6.67	0.18
GID4_E237A_MG132	NP_005773.3	ALYREF	0|0|3	3	1	3	0|0|0|0|0|0	0.5	1	0.5	1	0.5	-0.82	10	0.13
GID4_E237A_MG132	NP_006360.3	LRRC41	0|0|2	2	0.67	3	0|0|0|0|0|0	0.49	0.98	0.49	0.98	0.49	-0.82	6.67	0.18
GID4_E237A_MG132	NP_055144.3	EDC4	0|0|5	5	1.67	3	4|8|5|8|0|4	0	0	0	0	0	-26.65	0.27	0.46
GID4_E237A_MG132	NP_116162.1	LRCH3	0|0|3	3	1	3	0|0|0|0|0|0	0.5	1	0.5	1	0.5	-0.82	10	0.13
GID4_E237A_MG132	NP_001034891.1	CDC42	0|0|2	2	0.67	3	0|0|0|0|0|0	0.49	0.98	0.49	0.98	0.49	-0.82	6.67	0.18
GID4_E237A_MG132	NP_001036146.1	RERE	0|0|2	2	0.67	3	2|0|0|5|0|3	0	0	0	0	0	-10.14	0.27	0.39
GID4_E237A_MG132	NP_001106207.1	TASOR	0|0|3	3	1	3	0|0|0|0|0|0	0.5	1	0.5	1	0.5	-0.82	10	0.13
GID4_E237A_MG132	NP_001107563.1	CDC27	0|0|3	3	1	3	0|0|0|0|0|0	0.5	1	0.5	1	0.5	-0.82	10	0.13
GID4_E237A_MG132	NP_001129293.1	FDPS	0|0|3	3	1	3	0|0|0|0|0|0	0.5	1	0.5	1	0.5	-0.82	10	0.13
GID4_E237A_MG132	NP_001137324.1	TCHP	0|0|3	3	1	3	0|2|0|0|0|0	0.43	0.85	0.43	0.85	0.43	-2.36	2	0.24
GID4_E237A_MG132	NP_001153575.1	ZC3H14	0|0|4	4	1.33	3	0|0|0|0|0|0	0.5	1	0.5	1	0.5	-0.82	13.33	0.11
GID4_E237A_MG132	NP_001185537.1	MAP7	0|0|3	3	1	3	0|0|0|0|0|0	0.5	1	0.5	1	0.5	-0.82	10	0.13
GID4_E237A_MG132	NP_003904.3	PRPF4B	0|0|4	4	1.33	3	0|0|0|0|0|0	0.5	1	0.5	1	0.5	-0.82	13.33	0.11
GID4_E237A_MG132	NP_004485.1	HDGF	0|0|2	2	0.67	3	0|0|0|0|0|0	0.49	0.98	0.49	0.98	0.49	-0.82	6.67	0.18
GID4_E237A_MG132	NP_000242.1	MSH2	0|0|4	4	1.33	3	6|12|4|9|4|6	0	0	0	0	0	-35.51	0.16	0.52
GID4_E237A_MG132	NP_000983.1	RPL29	0|0|2	2	0.67	3	0|0|0|0|0|0	0.49	0.98	0.49	0.98	0.49	-0.82	6.67	0.18
GID4_E237A_MG132	NP_001011663.1	PCGF6	0|0|4	4	1.33	3	0|0|0|0|0|0	0.5	1	0.5	1	0.5	-0.82	13.33	0.11
GID4_E237A_MG132	NP_001013456.1	FXR1	0|0|5	5	1.67	3	0|0|0|0|0|0	0.5	1	0.5	1	0.5	-0.82	16.67	0.1
GID4_E237A_MG132	NP_001135920.1	SPNS1	0|0|2	2	0.67	3	0|0|0|0|0|0	0.49	0.98	0.49	0.98	0.49	-0.82	6.67	0.18
GID4_E237A_MG132	NP_001254792.1	SLIRP	0|0|3	3	1	3	0|0|0|0|0|0	0.5	1	0.5	1	0.5	-0.82	10	0.13
GID4_E237A_MG132	NP_919268.1	SASS6	0|0|3	3	1	3	0|2|0|0|0|0	0.43	0.85	0.43	0.85	0.43	-2.36	2	0.24
GID4_E237A_MG132	NP_005848.2	ZMPSTE24	0|0|2	2	0.67	3	0|0|0|0|0|0	0.49	0.98	0.49	0.98	0.49	-0.82	6.67	0.18
GID4_E237A_MG132	NP_056518.2	RRP7A	0|0|4	4	1.33	3	0|2|0|0|0|0	0.46	0.93	0.46	0.93	0.46	-2.36	2.67	0.23
GID4_E237A_MG132	NP_072045.1	RPS18	0|0|3	3	1	3	0|2|3|2|0|4	0	0	0	0	0	-11.36	0.36	0.39
GID4_E237A_MG132	NP_008882.2	TAF5	0|0|4	4	1.33	3	0|3|0|0|0|0	0.43	0.85	0.43	0.85	0.43	-3.4	1.78	0.24
GID4_E237A_MG132	NP_000679.1	ALAS1	0|0|2	2	0.67	3	0|0|0|0|0|0	0.49	0.98	0.49	0.98	0.49	-0.82	6.67	0.18
GID4_E237A_MG132	NP_001011553.2	SEPTIN7	0|0|2	2	0.67	3	0|0|0|0|0|0	0.49	0.98	0.49	0.98	0.49	-0.82	6.67	0.18
GID4_E237A_MG132	NP_001120716.1	LRRC8A	0|0|3	3	1	3	0|0|0|0|0|0	0.5	1	0.5	1	0.5	-0.82	10	0.13
GID4_E237A_MG132	NP_001131136.1	ANAPC7	0|0|3	3	1	3	0|0|0|0|0|0	0.5	1	0.5	1	0.5	-0.82	10	0.13
GID4_E237A_MG132	NP_057025.2	ATP6V1H	0|0|4	4	1.33	3	0|5|2|0|0|0	0.18	0.36	0.18	0.36	0.18	-6.89	0.76	0.29
GID4_E237A_MG132	NP_001128409.1	FIP1L1	0|0|3	3	1	3	0|6|0|0|0|0	0.18	0.36	0.18	0.36	0.18	-5.51	0.67	0.29
GID4_E237A_MG132	NP_001158095.1	AGO2	0|0|4	4	1.33	3	0|0|0|0|0|0	0.5	1	0.5	1	0.5	-0.82	13.33	0.11
GID4_E237A_MG132	NP_001186084.1	KAT7	0|0|2	2	0.67	3	0|0|0|0|0|0	0.49	0.98	0.49	0.98	0.49	-0.82	6.67	0.18
GID4_E237A_MG132	NP_001290428.1	CNN2	0|0|2	2	0.67	3	0|3|0|4|0|2	0	0	0	0	0	-9.15	0.3	0.38
GID4_E237A_MG132	NP_001012496.1	U2AF2	0|0|2	2	0.67	3	0|0|0|0|0|0	0.49	0.98	0.49	0.98	0.49	-0.82	6.67	0.18
GID4_E237A_MG132	NP_001015892.1	TAF9	0|0|2	2	0.67	3	0|2|0|0|0|0	0.35	0.7	0.35	0.7	0.35	-2.36	1.33	0.26
GID4_E237A_MG132	NP_001177931.1	GSTO1	0|0|2	2	0.67	3	0|0|0|0|0|0	0.49	0.98	0.49	0.98	0.49	-0.82	6.67	0.18
GID4_E237A_MG132	NP_001257411.1	PSMD11	0|0|2	2	0.67	3	0|4|0|0|0|0	0.21	0.42	0.21	0.42	0.21	-3.27	0.67	0.29
GID4_E237A_MG132	NP_001273171.1	GTF3C1	0|0|5	5	1.67	3	0|7|3|0|0|0	0.08	0.16	0.08	0.16	0.08	-9.76	0.67	0.31
GID4_E237A_MG132	NP_001287894.1	CSRP2	0|0|2	2	0.67	3	0|0|0|0|0|0	0.49	0.98	0.49	0.98	0.49	-0.82	6.67	0.18
GID4_E237A_MG132	NP_001303701.1	GARS	0|0|3	3	1	3	0|0|0|0|0|0	0.5	1	0.5	1	0.5	-0.82	10	0.13
GID4_E237A_MG132	NP_006364.2	VAT1	0|0|4	4	1.33	3	0|0|0|0|0|0	0.5	1	0.5	1	0.5	-0.82	13.33	0.11
GID4_E237A_MG132	NP_001305972.1	EIF2A	0|0|2	2	0.67	3	0|0|0|0|0|0	0.49	0.98	0.49	0.98	0.49	-0.82	6.67	0.18
GID4_E237A_MG132	NP_004450.3	BPTF	0|0|2	2	0.67	3	0|3|0|0|0|0	0.29	0.58	0.29	0.58	0.29	-3.4	0.89	0.27
GID4_E237A_MG132	NP_002905.2	RFC2	0|0|2	2	0.67	3	0|3|0|0|0|0	0.29	0.58	0.29	0.58	0.29	-3.4	0.89	0.27
GID4_E237A_MG132	NP_001106963.1	SEPTIN9	0|0|3	3	1	3	0|0|0|0|0|0	0.5	1	0.5	1	0.5	-0.82	10	0.13
GID4_E237A_MG132	NP_001265547.1	PTPN1	0|0|2	2	0.67	3	0|0|0|0|0|0	0.49	0.98	0.49	0.98	0.49	-0.82	6.67	0.18
GID4_E237A_MG132	NP_001272988.1	RAB30	0|0|2	2	0.67	3	0|0|0|0|0|0	0.49	0.98	0.49	0.98	0.49	-0.82	6.67	0.18
GID4_E237A_MG132	NP_001278907.1	NOP14	0|0|2	2	0.67	3	0|0|0|0|0|0	0.49	0.98	0.49	0.98	0.49	-0.82	6.67	0.18
GID4_E237A_MG132	NP_001338227.1	ABCF3	0|0|2	2	0.67	3	0|3|0|0|0|0	0.29	0.58	0.29	0.58	0.29	-3.4	0.89	0.27
GID4_E237A_MG132	NP_001684.2	ATP6V1B2	0|0|2	2	0.67	3	0|0|0|0|0|0	0.49	0.98	0.49	0.98	0.49	-0.82	6.67	0.18
GID4_E237A_MG132	NP_002930.2	RNH1	0|0|2	2	0.67	3	0|0|0|0|0|0	0.49	0.98	0.49	0.98	0.49	-0.82	6.67	0.18
GID4_E237A_MG132	NP_003083.1	SNRPB2	0|0|3	3	1	3	0|0|0|0|0|0	0.5	1	0.5	1	0.5	-0.82	10	0.13
GID4_E237A_MG132	P13717	P13717	0|0|2	2	0.67	3	0|0|0|0|0|0	0.49	0.98	0.49	0.98	0.49	-0.82	6.67	0.18
GID4_E237A_MG132	NP_003128.3	SRPK1	0|0|2	2	0.67	3	0|0|0|0|0|0	0.49	0.98	0.49	0.98	0.49	-0.82	6.67	0.18
GID4_E237A_MG132	NP_001258708.1	PSMD6	0|0|3	3	1	3	0|3|0|0|0|0	0.38	0.76	0.38	0.76	0.38	-3.4	1.33	0.25
GID4_E237A_MG132	NP_000364.1	UMPS	0|0|2	2	0.67	3	0|2|0|0|0|0	0.35	0.7	0.35	0.7	0.35	-2.36	1.33	0.26
GID4_E237A_MG132	NP_001317621.1	PSMD4	0|0|2	2	0.67	3	0|0|0|0|0|0	0.49	0.98	0.49	0.98	0.49	-0.82	6.67	0.18
GID4_E237A_MG132	NP_002888.1	RBMS1	0|0|3	3	1	3	0|0|0|0|0|0	0.5	1	0.5	1	0.5	-0.82	10	0.13
GID4_E237A_MG132	NP_001001521.1	UGP2	0|0|2	2	0.67	3	0|0|0|0|0|0	0.49	0.98	0.49	0.98	0.49	-0.82	6.67	0.18
GID4_E237A_MG132	NP_001147.1	ANXA7	0|0|2	2	0.67	3	0|0|0|0|0|0	0.49	0.98	0.49	0.98	0.49	-0.82	6.67	0.18
GID4_E237A_MG132	NP_149100.2	PNPT1	0|0|4	4	1.33	3	0|0|0|0|0|0	0.5	1	0.5	1	0.5	-0.82	13.33	0.11
GID4_E237A_MG132	NP_001186778.1	DAP3	0|0|2	2	0.67	3	0|0|0|0|0|0	0.49	0.98	0.49	0.98	0.49	-0.82	6.67	0.18
GID4_E237A_MG132	NP_005756.2	ATP6AP2	0|0|3	3	1	3	0|3|0|0|0|0	0.38	0.76	0.38	0.76	0.38	-3.4	1.33	0.25
GID4_E237A_MG132	NP_001135822.1	THOC6	0|0|2	2	0.67	3	0|0|0|0|0|0	0.49	0.98	0.49	0.98	0.49	-0.82	6.67	0.18
GID4_E237A_MG132	NP_003181.3	TAPBP	0|0|3	3	1	3	0|0|0|0|0|0	0.5	1	0.5	1	0.5	-0.82	10	0.13
GID4_E237A_MG132	NP_006819.2	ASCC3	0|0|3	3	1	3	0|6|0|0|0|0	0.18	0.36	0.18	0.36	0.18	-5.51	0.67	0.29
GID4_E237A_MG132	NP_055439.1	S100A6	0|0|3	3	1	3	0|0|0|0|0|0	0.5	1	0.5	1	0.5	-0.82	10	0.13
GID4_E237A_MG132	NP_002435.1	MSN	0|0|4	4	1.33	3	0|0|0|0|0|0	0.5	1	0.5	1	0.5	-0.82	13.33	0.11
GID4_E237A_MG132	NP_006699.2	GLO1	0|0|4	4	1.33	3	0|0|0|0|0|0	0.5	1	0.5	1	0.5	-0.82	13.33	0.11
GID4_E237A_MG132	NP_001306038.1	NEPRO	0|0|3	3	1	3	0|2|0|0|0|0	0.43	0.85	0.43	0.85	0.43	-2.36	2	0.24
GID4_E237A_MG132	NP_009096.2	SF3A2	0|0|2	2	0.67	3	0|0|0|0|0|0	0.49	0.98	0.49	0.98	0.49	-0.82	6.67	0.18
GID4_E237A_MG132	NP_001317237.1	DPF2	0|0|3	3	1	3	0|2|0|0|0|0	0.43	0.85	0.43	0.85	0.43	-2.36	2	0.24
GID4_E237A_MG132	NP_001333667.1	RBM34	0|0|5	5	1.67	3	0|0|0|0|0|0	0.5	1	0.5	1	0.5	-0.82	16.67	0.1
GID4_E237A_MG132	NP_291025.3	INTS4	0|0|2	2	0.67	3	0|0|0|0|0|0	0.49	0.98	0.49	0.98	0.49	-0.82	6.67	0.18
GID4_E237A_MG132	NP_001273086.1	DYNC1LI2	0|0|2	2	0.67	3	0|0|0|0|0|0	0.49	0.98	0.49	0.98	0.49	-0.82	6.67	0.18
GID4_E237A_MG132	NP_004408.1	DUSP1	0|0|2	2	0.67	3	0|6|0|0|2|0	0.01	0.02	0.01	0.02	0.01	-7.46	0.33	0.36
GID4_E237A_MG132	NP_060542.4	HEATR1	0|0|2	2	0.67	3	0|11|0|0|0|3	0	0	0	0	0	-13.78	0.19	0.52
GID4_E237A_MG132	NP_001309199.1	CPSF2	0|0|4	4	1.33	3	0|0|0|0|0|0	0.5	1	0.5	1	0.5	-0.82	13.33	0.11
GID4_E237A_MG132	NP_002807.1	PSMD12	0|0|2	2	0.67	3	0|5|4|0|0|0	0	0.01	0	0.01	0	-8.76	0.3	0.38
GID4_E237A_MG132	NP_001161093.1	ATXN10	0|0|3	3	1	3	0|2|0|0|0|0	0.43	0.85	0.43	0.85	0.43	-2.36	2	0.24
GID4_E237A_MG132	NP_073617.1	RMND5A	0|0|3	3	1	3	0|0|0|0|0|0	0.5	1	0.5	1	0.5	-0.82	10	0.13
GID4_E237A_MG132	NP_001008697.1	TFIP11	0|0|3	3	1	3	0|0|0|0|0|0	0.5	1	0.5	1	0.5	-0.82	10	0.13
GID4_E237A_MG132	NP_001099000.1	CAP1	0|0|2	2	0.67	3	0|0|0|0|0|0	0.49	0.98	0.49	0.98	0.49	-0.82	6.67	0.18
GID4_E237A_MG132	NP_001127807.1	EIF2AK1	0|0|3	3	1	3	0|0|0|0|0|0	0.5	1	0.5	1	0.5	-0.82	10	0.13
GID4_E237A_MG132	NP_001442.2	FOXF1	0|0|2	2	0.67	3	0|3|0|0|0|0	0.29	0.58	0.29	0.58	0.29	-3.4	0.89	0.27
GID4_E237A_MG132	NP_001073964.2	TNRC18	0|0|2	2	0.67	3	0|0|0|0|0|0	0.49	0.98	0.49	0.98	0.49	-0.82	6.67	0.18
GID4_E237A_MG132	NP_001310482.1	EFR3A	0|0|2	2	0.67	3	0|0|0|0|0|0	0.49	0.98	0.49	0.98	0.49	-0.82	6.67	0.18
GID4_E237A_MG132	NP_001317276.1	MRE11	0|0|3	3	1	3	0|0|0|0|0|0	0.5	1	0.5	1	0.5	-0.82	10	0.13
GID4_E237A_MG132	NP_003036.1	SLC7A1	0|0|2	2	0.67	3	0|0|0|0|0|0	0.49	0.98	0.49	0.98	0.49	-0.82	6.67	0.18
GID4_E237A_MG132	NP_001268639.1	NCAPH	0|0|2	2	0.67	3	3|10|3|5|3|5	0	0	0	0	0	-24.37	0.12	0.52
GID4_E237A_MG132	NP_203753.1	CEP295	0|0|3	3	1	3	0|0|0|0|0|0	0.5	1	0.5	1	0.5	-0.82	10	0.13
GID4_E237A_MG132	NP_476516.1	NAA15	0|0|2	2	0.67	3	0|0|0|0|0|0	0.49	0.98	0.49	0.98	0.49	-0.82	6.67	0.18
GID4_E237A_MG132	NP_009140.1	RPL35	0|0|2	2	0.67	3	0|0|0|0|0|0	0.49	0.98	0.49	0.98	0.49	-0.82	6.67	0.18
GID4_E237A_MG132	NP_004883.3	SEC22B	0|0|3	3	1	3	0|0|0|0|0|0	0.5	1	0.5	1	0.5	-0.82	10	0.13
GID4_E237A_MG132	NP_001300821.1	HMGB1	0|0|3	3	1	3	0|0|0|0|0|0	0.5	1	0.5	1	0.5	-0.82	10	0.13
GID4_E237A_MG132	NP_001305257.1	WAPL	0|0|3	3	1	3	0|4|0|0|0|0	0.33	0.67	0.33	0.67	0.33	-3.27	1	0.26
GID4_E237A_MG132	NP_001148.1	ANXA11	0|0|2	2	0.67	3	0|0|0|0|0|0	0.49	0.98	0.49	0.98	0.49	-0.82	6.67	0.18
GID4_E237A_MG132	NP_002808.3	PSMD13	0|0|3	3	1	3	0|0|0|0|0|0	0.5	1	0.5	1	0.5	-0.82	10	0.13
GID4_E237A_MG132	NP_001265541.1	EIF1AY	0|0|2	2	0.67	3	0|0|0|0|0|0	0.49	0.98	0.49	0.98	0.49	-0.82	6.67	0.18
GID4_E237A_MG132	NP_001007794.1	BUB3	0|0|2	2	0.67	3	0|0|0|0|0|0	0.49	0.98	0.49	0.98	0.49	-0.82	6.67	0.18
GID4_E237A_MG132	NP_001300901.1	TXNIP	0|0|3	3	1	3	0|3|0|0|0|0	0.38	0.76	0.38	0.76	0.38	-3.4	1.33	0.25
GID4_E237A_MG132	NP_061184.1	COG1	0|0|3	3	1	3	0|0|0|0|0|0	0.5	1	0.5	1	0.5	-0.82	10	0.13
GID4_E237A_MG132	NP_001092763.1	KIF4B	0|0|3	3	1	3	0|3|0|0|0|0	0.38	0.76	0.38	0.76	0.38	-3.4	1.33	0.25
GID4_E237A_MG132	NP_001254711.1	AMBRA1	0|0|4	4	1.33	3	0|0|0|0|0|0	0.5	1	0.5	1	0.5	-0.82	13.33	0.11
GID4_E237A_MG132	NP_076996.2	FASTKD3	0|0|2	2	0.67	3	0|2|0|0|0|0	0.35	0.7	0.35	0.7	0.35	-2.36	1.33	0.26
GID4_E237A_MG132	NP_001124150.1	EIF4E	0|0|2	2	0.67	3	0|2|0|0|0|0	0.35	0.7	0.35	0.7	0.35	-2.36	1.33	0.26
GID4_E237A_MG132	NP_001027459.1	UBE2V1	0|0|2	2	0.67	3	0|0|0|0|0|0	0.49	0.98	0.49	0.98	0.49	-0.82	6.67	0.18
GID4_E237A_MG132	NP_001265546.1	BUB1	0|0|2	2	0.67	3	0|6|0|0|0|0	0.07	0.13	0.07	0.13	0.07	-5.51	0.44	0.32
GID4_E237A_MG132	NP_001129248.1	ZBTB43	0|0|3	3	1	3	0|0|0|0|0|0	0.5	1	0.5	1	0.5	-0.82	10	0.13
GID4_E237A_MG132	NP_000223.1	SGCB	0|0|2	2	0.67	3	0|0|0|0|0|0	0.49	0.98	0.49	0.98	0.49	-0.82	6.67	0.18
GID4_E237A_MG132	NP_001025.1	RRM2	0|0|2	2	0.67	3	0|3|0|0|0|0	0.29	0.58	0.29	0.58	0.29	-3.4	0.89	0.27
GID4_E237A_MG132	NP_001333208.1	CTR9	0|0|3	3	1	3	0|0|0|0|0|0	0.5	1	0.5	1	0.5	-0.82	10	0.13
GID4_E237A_MG132	NP_001129507.1	TRMT1	0|0|2	2	0.67	3	0|0|0|0|0|0	0.49	0.98	0.49	0.98	0.49	-0.82	6.67	0.18
GID4_E237A_MG132	NP_000158.1	GK	0|0|3	3	1	3	0|2|0|0|0|0	0.43	0.85	0.43	0.85	0.43	-2.36	2	0.24
GID4_E237A_MG132	NP_001258636.1	MKRN2	0|0|3	3	1	3	0|3|0|0|0|0	0.38	0.76	0.38	0.76	0.38	-3.4	1.33	0.25
GID4_E237A_MG132	NP_005043.1	RAC3	0|0|2	2	0.67	3	0|0|0|0|0|0	0.49	0.98	0.49	0.98	0.49	-0.82	6.67	0.18
GID4_E237A_MG132	NP_001287662.1	MRPL9	0|0|2	2	0.67	3	0|0|0|0|0|0	0.49	0.98	0.49	0.98	0.49	-0.82	6.67	0.18
GID4_E237A_MG132	NP_079105.4	PLBD1	0|0|2	2	0.67	3	0|0|0|0|0|0	0.49	0.98	0.49	0.98	0.49	-0.82	6.67	0.18
GID4_E237A_MG132	NP_004271.1	EEF1E1	0|0|2	2	0.67	3	0|4|0|0|0|0	0.21	0.42	0.21	0.42	0.21	-3.27	0.67	0.29
GID4_E237A_MG132	XP_011533945.1	SYNE1	0|0|4	4	1.33	3	0|0|0|0|0|0	0.5	1	0.5	1	0.5	-0.82	13.33	0.11
GID4_E237A_MG132	NP_003744.1	EIF3D	0|0|2	2	0.67	3	0|0|0|0|0|0	0.49	0.98	0.49	0.98	0.49	-0.82	6.67	0.18
GID4_E237A_MG132	NP_078932.2	COLGALT1	0|0|2	2	0.67	3	0|0|0|0|0|0	0.49	0.98	0.49	0.98	0.49	-0.82	6.67	0.18
GID4_E237A_MG132	NP_116558.1	POLR2C	0|0|2	2	0.67	3	0|4|0|0|0|0	0.21	0.42	0.21	0.42	0.21	-3.27	0.67	0.29
GID4_E237A_MG132	NP_060959.2	ASH1L	0|0|3	3	1	3	0|0|0|0|0|0	0.5	1	0.5	1	0.5	-0.82	10	0.13
GID4_E237A_MG132	NP_001291288.1	MUC5AC	0|0|4	4	1.33	3	0|0|0|0|0|0	0.5	1	0.5	1	0.5	-0.82	13.33	0.11
GID4_E237A_MG132	NP_005800.3	PRDX2	0|0|6	6	2	3	2|4|0|3|0|3	0.04	0.08	0.04	0.08	0.04	-12.36	0.67	0.33
GID4_E237A_MG132	NP_001309722.1	IDE	0|0|2	2	0.67	3	0|0|0|0|0|0	0.49	0.98	0.49	0.98	0.49	-0.82	6.67	0.18
GID4_E237A_MG132	NP_001420.2	EP300	0|0|2	2	0.67	3	0|0|0|0|0|0	0.49	0.98	0.49	0.98	0.49	-0.82	6.67	0.18
GID4_E237A_MG132	NP_722575.1	H1FOO	0|0|2	2	0.67	3	0|0|0|0|0|0	0.49	0.98	0.49	0.98	0.49	-0.82	6.67	0.18
GID4_E237A_MG132	NP_001157616.1	CHAMP1	0|0|3	3	1	3	0|4|0|2|0|2	0.02	0.05	0.02	0.05	0.02	-8.01	0.5	0.34
GID4_E237A_MG132	NP_001275963.1	KLC4	0|0|2	2	0.67	3	0|0|0|0|0|0	0.49	0.98	0.49	0.98	0.49	-0.82	6.67	0.18
GID4_E237A_MG132	NP_116145.1	HPDL	0|0|3	3	1	3	0|0|0|0|0|0	0.5	1	0.5	1	0.5	-0.82	10	0.13
GID4_E237A_MG132	NP_001015880.1	PAPSS2	0|0|3	3	1	3	0|4|0|0|0|0	0.33	0.67	0.33	0.67	0.33	-3.27	1	0.26
GID4_E237A_MG132	NP_057055.2	MRPS7	0|0|2	2	0.67	3	0|0|0|0|0|0	0.49	0.98	0.49	0.98	0.49	-0.82	6.67	0.18
GID4_E237A_MG132	NP_036423.4	ESPL1	0|0|2	2	0.67	3	0|0|0|0|0|0	0.49	0.98	0.49	0.98	0.49	-0.82	6.67	0.18
GID4_E237A_MG132	NP_001106849.1	FANCI	0|0|2	2	0.67	3	0|4|0|0|0|0	0.21	0.42	0.21	0.42	0.21	-3.27	0.67	0.29
GID4_E237A_MG132	NP_008834.3	PPA2	0|0|2	2	0.67	3	0|0|0|0|0|0	0.49	0.98	0.49	0.98	0.49	-0.82	6.67	0.18
GID4_E237A_MG132	NP_001244126.1	CUL3	0|0|2	2	0.67	3	0|0|0|0|0|0	0.49	0.98	0.49	0.98	0.49	-0.82	6.67	0.18
GID4_E237A_MG132	NP_078922.1	ZYG11B	0|0|3	3	1	3	0|0|0|0|0|0	0.5	1	0.5	1	0.5	-0.82	10	0.13
GID4_E237A_MG132	NP_115740.5	DNAJC14	0|0|3	3	1	3	0|0|0|0|0|0	0.5	1	0.5	1	0.5	-0.82	10	0.13
GID4_E237A_MG132	NP_001310569.1	SPATA5L1	0|0|2	2	0.67	3	0|2|0|2|0|0	0.14	0.28	0.14	0.28	0.14	-3.82	0.67	0.3
GID4_E237A_MG132	NP_001239264.1	CGNL1	0|0|4	4	1.33	3	0|0|0|0|0|0	0.5	1	0.5	1	0.5	-0.82	13.33	0.11
GID4_E237A_MG132	NP_997192.2	UAP1L1	0|0|2	2	0.67	3	0|0|0|0|0|0	0.49	0.98	0.49	0.98	0.49	-0.82	6.67	0.18
GID4_E237A_MG132	NP_001028198.1	TMEM259	0|0|7	7	2.33	3	0|0|0|0|0|0	0.5	1	0.5	1	0.5	-0.82	23.33	0.09
GID4_E237A_MG132	NP_001335658.1	KIDINS220	0|0|2	2	0.67	3	0|0|0|0|0|0	0.49	0.98	0.49	0.98	0.49	-0.82	6.67	0.18
GID4_E237A_MG132	NP_001154180.1	POLR3B	0|0|2	2	0.67	3	0|0|0|0|0|0	0.49	0.98	0.49	0.98	0.49	-0.82	6.67	0.18
GID4_E237A_MG132	NP_001172004.1	FMR1	0|0|2	2	0.67	3	0|0|0|0|0|0	0.49	0.98	0.49	0.98	0.49	-0.82	6.67	0.18
GID4_E237A_MG132	NP_002805.1	PSMD10	0|0|2	2	0.67	3	0|4|0|0|0|0	0.21	0.42	0.21	0.42	0.21	-3.27	0.67	0.29
GID4_E237A_MG132	NP_001193946.1	SMTN	0|0|2	2	0.67	3	0|0|0|0|0|0	0.49	0.98	0.49	0.98	0.49	-0.82	6.67	0.18
GID4_E237A_MG132	NP_001032.2	SI	0|0|2	2	0.67	3	0|0|0|0|0|0	0.49	0.98	0.49	0.98	0.49	-0.82	6.67	0.18
GID4_E237A_MG132	NP_001092093.2	OBSCN	0|0|2	2	0.67	3	0|0|0|0|0|0	0.49	0.98	0.49	0.98	0.49	-0.82	6.67	0.18
GID4_E237A_MG132	XP_016855312.1	LOC107985425	0|0|3	3	1	3	0|0|0|0|0|0	0.5	1	0.5	1	0.5	-0.82	10	0.13
GID4_E237A_MG132	NP_001180243.1	VIPAS39	0|0|2	2	0.67	3	0|0|0|0|0|0	0.49	0.98	0.49	0.98	0.49	-0.82	6.67	0.18
GID4_E237A_MG132	NP_149977.2	LMF2	0|0|2	2	0.67	3	0|2|0|0|0|0	0.35	0.7	0.35	0.7	0.35	-2.36	1.33	0.26
GID4_E237A_MG132	NP_001157852.1	STAU2	0|0|2	2	0.67	3	0|0|0|0|0|0	0.49	0.98	0.49	0.98	0.49	-0.82	6.67	0.18
GID4_E237A_MG132	NP_059830.1	WDR1	0|0|4	4	1.33	3	0|0|0|0|0|0	0.5	1	0.5	1	0.5	-0.82	13.33	0.11
GID4_MG132	NP_000024.2	ABCD1	3|5|5	13	4.33	3	0|4|0|0|0|0	0.86	0.86	0.86	0.86	0.86	0.69	4.33	0.02
GID4_MG132	NP_000041.2	ASS1	44|67|62	173	57.67	3	26|56|33|42|37|43	0	0	0	0	0	-93.3	1.3	0.51
GID4_MG132	NP_000047.1	BCKDHB	4|10|6	20	6.67	3	3|3|0|4|3|3	0.45	0.87	0.45	0.87	0.45	-6.03	2.05	0.24
GID4_MG132	NP_000100.2	DMD	2|8|5	15	5	3	0|5|0|0|0|0	0.87	0.93	0.87	0.93	0.87	-1.06	4	0.02
GID4_MG132	NP_000108.1	EMD	5|5|4	14	4.67	3	0|4|3|0|3|0	0.12	0.12	0.12	0.12	0.12	-3.42	1.87	0.31
GID4_MG132	NP_000114.2	ERCC5	3|3|3	9	3	3	3|0|0|6|0|4	0	0	0	0	0	-7.28	0.92	0.4
GID4_MG132	NP_000170.1	MSH6	13|25|19	57	19	3	4|13|0|8|3|7	0.49	0.93	0.49	0.93	0.49	-9.98	2.38	0.18
GID4_MG132	NP_000230.1	LYZ	3|0|0	3	1	3	0|0|2|0|0|0	0.43	0.85	0.43	0.85	0.43	-2.36	2	0.24
GID4_MG132	NP_000240.1	MLH1	3|5|5	13	4.33	3	0|2|0|0|0|0	0.97	0.97	0.97	0.97	0.97	1.75	8.67	0.01
GID4_MG132	NP_000260.1	NME1	2|0|0	2	0.67	3	0|0|2|0|0|0	0.35	0.7	0.35	0.7	0.35	-2.36	1.33	0.26
GID4_MG132	NP_000364.1	UMPS	2|2|2	6	2	3	0|2|0|0|0|0	0.7	0.7	0.7	0.7	0.7	0.84	4	0.05
GID4_MG132	NP_000393.4	G6PD	12|20|17	49	16.33	3	12|13|8|11|7|10	0	0	0	0	0	-23.5	1.42	0.45
GID4_MG132	NP_000652.2	RPL9	24|34|28	86	28.67	3	18|22|14|20|18|14	0	0	0	0	0	-34.36	1.47	0.48
GID4_MG132	NP_000691.1	ANXA1	2|0|0	2	0.67	3	0|0|6|0|0|0	0.07	0.13	0.07	0.13	0.07	-5.51	0.44	0.32
GID4_MG132	NP_000703.2	BLVRA	4|12|4	20	6.67	3	7|8|0|3|0|4	0.04	0.08	0.04	0.08	0.04	-14.13	1.21	0.33
GID4_MG132	NP_000705.2	TSPO	6|7|6	19	6.33	3	0|5|2|4|3|6	0	0	0	0	0	-7.55	1.41	0.39
GID4_MG132	NP_000726.1	CGA	4|4|4	12	4	3	2|3|0|3|0|2	0.03	0.03	0.03	0.03	0.03	-3.41	1.6	0.34
GID4_MG132	NP_000875.2	IMPDH2	6|8|9	23	7.67	3	0|7|3|0|0|0	0.73	0.79	0.73	0.79	0.73	-0.7	3.07	0.05
GID4_MG132	NP_000916.2	PDHB	3|8|5	16	5.33	3	6|5|2|5|0|4	0	0	0	0	0	-13.84	1.07	0.4
GID4_MG132	NP_000959.2	RPL4	25|36|31	92	30.67	3	22|31|23|23|23|23	0	0	0	0	0	-52.22	1.23	0.5
GID4_MG132	NP_000960.2	RPL5	15|20|18	53	17.67	3	8|14|9|7|8|8	0	0	0	0	0	-13.16	1.81	0.4
GID4_MG132	NP_000962.2	RPL7	13|24|23	60	20	3	14|15|12|13|16|15	0	0	0	0	0	-34.44	1.33	0.48
GID4_MG132	NP_000963.1	RPL7A	13|21|21	55	18.33	3	14|15|9|13|11|16	0	0	0	0	0	-32.65	1.26	0.48
GID4_MG132	NP_000964.1	RPL8	13|13|14	40	13.33	3	10|14|5|9|9|9	0	0	0	0	0	-18.56	1.27	0.47
GID4_MG132	NP_000967.1	RPL12	6|9|6	21	7	3	5|4|3|5|0|5	0.01	0.01	0.01	0.01	0.01	-8.42	1.47	0.36
GID4_MG132	NP_000969.1	RPL23	11|19|22	52	17.33	3	10|21|10|12|9|10	0	0	0	0	0	-30.97	1.31	0.47
GID4_MG132	NP_000970.1	RPL18	4|8|5	17	5.67	3	4|5|4|4|3|4	0.01	0.02	0.01	0.02	0.01	-9.56	1.33	0.36
GID4_MG132	NP_000971.1	RPL18A	17|36|32	85	28.33	3	11|22|15|11|15|11	0	0	0	0	0	-31.2	1.8	0.39
GID4_MG132	NP_000973.2	RPL21	7|12|11	30	10	3	4|7|7|5|5|7	0	0	0	0	0	-13.13	1.54	0.39
GID4_MG132	NP_000974.1	RPL22	3|3|3	9	3	3	2|3|2|3|0|3	0	0	0	0	0	-5.71	1.09	0.38
GID4_MG132	NP_000975.2	RPL23A	12|13|12	37	12.33	3	4|9|6|8|9|8	0	0	0	0	0	-13.01	1.45	0.44
GID4_MG132	NP_000976.1	RPL17	8|14|12	34	11.33	3	5|8|3|5|6|2	0.07	0.13	0.07	0.13	0.07	-9.95	1.89	0.32
GID4_MG132	NP_000977.1	RPL24	5|9|9	23	7.67	3	6|3|4|6|4|5	0	0	0	0	0	-11.63	1.46	0.38
GID4_MG132	NP_000979.1	RPL27	5|7|5	17	5.67	3	0|5|0|3|0|0	0.58	0.76	0.58	0.76	0.58	-0.37	2.83	0.07
GID4_MG132	NP_000981.1	RPL27A	4|5|4	13	4.33	3	4|5|5|5|4|3	0	0	0	0	0	-11.33	0.91	0.43
GID4_MG132	NP_000984.1	RPL31	4|7|5	16	5.33	3	3|6|3|3|3|3	0.01	0.03	0.01	0.03	0.01	-7.79	1.42	0.35
GID4_MG132	NP_000985.1	RPL32	10|8|5	23	7.67	3	0|7|0|5|2|4	0.06	0.11	0.06	0.11	0.06	-8.98	1.7	0.32
GID4_MG132	NP_000986.2	RPL34	5|5|6	16	5.33	3	4|4|3|4|2|3	0	0.01	0	0.01	0	-6.35	1.42	0.37
GID4_MG132	NP_000987.2	RPL35A	3|10|6	19	6.33	3	2|4|0|3|3|0	0.51	0.93	0.51	0.93	0.51	-6.6	2.11	0.08
GID4_MG132	NP_000989.1	RPL37A	6|12|10	28	9.33	3	3|6|0|3|3|2	0.76	0.94	0.76	0.94	0.76	-4.95	2.49	0.04
GID4_MG132	NP_000993.1	RPLP0	10|13|12	35	11.67	3	10|12|8|8|7|8	0	0	0	0	0	-19.35	1.23	0.46
GID4_MG132	NP_000995.1	RPLP2	5|8|6	19	6.33	3	7|3|4|5|0|5	0	0	0	0	0	-11.63	1.21	0.41
GID4_MG132	NP_001001.2	RPS6	9|14|16	39	13	3	8|13|6|10|7|9	0	0	0	0	0	-22.56	1.3	0.45
GID4_MG132	NP_001001563.1	TIMM50	3|9|6	18	6	3	4|8|3|5|6|4	0	0	0	0	0	-16.77	1.04	0.41
GID4_MG132	NP_001001973.1	ATP5F1C	9|17|21	47	15.67	3	6|15|8|10|8|10	0	0	0	0	0	-25.28	1.46	0.42
GID4_MG132	NP_001002.1	RPS7	8|11|8	27	9	3	8|9|8|9|5|7	0	0	0	0	0	-18.74	1.06	0.46
GID4_MG132	NP_001002909.1	GPATCH8	8|12|8	28	9.33	3	4|11|3|2|0|2	0.05	0.1	0.05	0.1	0.05	-6.2	1.87	0.32
GID4_MG132	NP_001003.1	RPS8	13|14|19	46	15.33	3	12|13|14|10|13|10	0	0	0	0	0	-27.34	1.18	0.48
GID4_MG132	NP_005713.1	ACTR2	11|17|12	40	13.33	3	11|15|10|11|9|10	0	0	0	0	0	-25.84	1.13	0.47
GID4_MG132	NP_001006.1	RPS11	15|24|24	63	21	3	15|22|14|15|15|15	0	0	0	0	0	-37.7	1.25	0.49
GID4_MG132	NP_001007.2	RPS12	8|13|10	31	10.33	3	7|10|5|7|7|9	0	0	0	0	0	-17.85	1.25	0.44
GID4_MG132	NP_001007027.1	ATN1	5|11|11	27	9	3	5|5|0|5|4|8	0.01	0.01	0.01	0.01	0.01	-13.4	1.57	0.36
GID4_MG132	NP_001008.1	RPS13	6|6|5	17	5.67	3	5|4|2|4|2|2	0.01	0.01	0.01	0.01	0.01	-6.35	1.51	0.36
GID4_MG132	NP_001159756.1	CCT7	3|8|5	16	5.33	3	0|6|5|0|0|2	0.14	0.26	0.14	0.26	0.14	-7.19	1.64	0.3
GID4_MG132	NP_001009931.1	HRNR	25|21|28	74	24.67	3	16|21|21|12|9|22	0	0	0	0	0	-40.41	1.23	0.5
GID4_MG132	NP_001010.2	RPS15A	14|20|17	51	17	3	12|16|15|17|13|12	0	0	0	0	0	-33.83	1.11	0.49
GID4_MG132	NP_001011.1	RPS16	3|7|6	16	5.33	3	3|2|4|3|2|2	0.17	0.25	0.17	0.25	0.17	-6.6	1.78	0.29
GID4_MG132	NP_001011537.2	FYTTD1	3|4|4	11	3.67	3	0|4|2|0|0|0	0.5	0.5	0.5	0.5	0.5	-1.04	2.44	0.08
GID4_MG132	NP_001012496.1	U2AF2	8|6|6	20	6.67	3	0|0|0|0|0|0	1	1	1	1	1	10.62	66.67	0
GID4_MG132	NP_001012680.1	SLC3A2	13|7|9	29	9.67	3	2|10|9|3|5|6	0	0	0	0	0	-16.66	1.29	0.42
GID4_MG132	NP_001014.1	RPS20	3|5|5	13	4.33	3	5|5|5|6|4|6	0	0	0	0	0	-15.79	0.79	0.52
GID4_MG132	NP_001014364.1	FLG2	12|4|9	25	8.33	3	8|0|13|6|0|10	0	0	0	0	0	-28.59	0.9	0.47
GID4_MG132	NP_001015892.1	TAF9	2|0|0	2	0.67	3	0|2|0|0|0|0	0.35	0.7	0.35	0.7	0.35	-2.36	1.33	0.26
GID4_MG132	NP_001016.1	RPS23	9|10|11	30	10	3	7|9|9|11|8|9	0	0	0	0	0	-20.81	1.05	0.47
GID4_MG132	NP_001017.1	RPS24	6|12|12	30	10	3	7|9|6|6|6|5	0	0	0	0	0	-16.34	1.43	0.41
GID4_MG132	NP_001017392.2	SUGP2	16|14|15	45	15	3	6|8|4|6|0|6	0.19	0.28	0.19	0.28	0.19	-3.51	2.31	0.29
GID4_MG132	NP_001017973.1	P4HA2	13|16|13	42	14	3	0|14|5|4|9|3	0	0	0	0	0	-9.96	1.75	0.4
GID4_MG132	NP_001018169.1	NAE1	2|7|10	19	6.33	3	0|5|0|0|0|0	0.93	0.96	0.93	0.96	0.93	-1.06	5.07	0.01
GID4_MG132	NP_001018238.1	HAX1	4|6|6	16	5.33	3	0|3|0|2|3|2	0.33	0.33	0.33	0.33	0.33	-3.41	2.13	0.27
GID4_MG132	NP_001019820.1	CANX	5|10|3	18	6	3	3|3|4|2|4|2	0.38	0.75	0.38	0.75	0.38	-8.38	1.71	0.26
GID4_MG132	NP_001020262.1	ABCF1	2|3|0	5	1.67	3	0|0|0|0|0|0	0.99	1	0.99	1	0.99	-0.82	16.67	0
GID4_MG132	NP_001020376.1	AP2M1	6|11|9	26	8.67	3	0|6|0|0|0|0	0.94	0.95	0.94	0.95	0.94	1.6	5.78	0.01
GID4_MG132	NP_001020402.1	KPRP	8|0|5	13	4.33	3	0|5|8|2|0|13	0	0	0	0	0	-29.48	0.62	0.45
GID4_MG132	NP_001028755.2	ACOT9	18|37|27	82	27.33	3	13|14|8|8|9|14	0.5	1	0.5	1	0.5	-18.48	2.19	0.11
GID4_MG132	NP_001029249.1	HIST2H4B	12|14|14	40	13.33	3	5|7|4|4|5|5	0.44	0.44	0.44	0.44	0.44	-2.81	2.42	0.24
GID4_MG132	NP_001030168.1	RPL14	6|7|6	19	6.33	3	3|6|4|4|5|4	0	0	0	0	0	-8.42	1.33	0.4
GID4_MG132	NP_001030611.1	NIBAN2	3|9|7	19	6.33	3	0|6|2|0|0|0	0.82	0.88	0.82	0.88	0.82	-2.43	3.17	0.03
GID4_MG132	NP_001032583.1	DYNLL1	2|4|4	10	3.33	3	0|3|0|0|0|0	0.85	0.85	0.85	0.85	0.85	0.33	4.44	0.02
GID4_MG132	NP_001032671.2	SCD5	2|3|0	5	1.67	3	0|3|0|0|0|0	0.67	0.76	0.67	0.76	0.67	-3.4	2.22	0.06
GID4_MG132	NP_001165908.1	PEG10	3|2|5	10	3.33	3	0|11|5|3|3|0	0	0	0	0	0	-17.48	0.61	0.45
GID4_MG132	NP_001035809.1	ABCE1	8|15|13	36	12	3	5|8|0|6|7|3	0.05	0.1	0.05	0.1	0.05	-11.69	1.85	0.32
GID4_MG132	NP_001035879.1	PSPC1	5|14|8	27	9	3	2|7|3|0|0|2	0.57	0.98	0.57	0.98	0.57	-5.35	2.57	0.07
GID4_MG132	NP_001035887.1	SLC16A3	8|9|9	26	8.67	3	4|7|2|5|4|4	0.01	0.01	0.01	0.01	0.01	-6.48	1.73	0.37
GID4_MG132	NP_001035972.1	LGALS7B	5|0|6	11	3.67	3	3|0|7|0|0|7	0	0	0	0	0	-17.47	0.86	0.39
GID4_MG132	NP_001055.1	TKT	7|5|3	15	5	3	4|6|8|7|3|6	0	0	0	0	0	-20.71	0.74	0.46
GID4_MG132	NP_001070729.2	NCOR2	10|29|17	56	18.67	3	9|17|2|13|0|8	0.04	0.08	0.04	0.08	0.04	-27.28	1.59	0.33
GID4_MG132	NP_001074248.1	MYO1C	12|19|21	52	17.33	3	5|17|7|7|8|6	0	0	0	0	0	-17.06	1.78	0.4
GID4_MG132	NP_001091674.1	HNRNPF	13|19|16	48	16	3	10|12|5|8|7|9	0	0	0	0	0	-15.94	1.64	0.41
GID4_MG132	NP_001091679.1	CTNNB1	7|14|12	33	11	3	0|19|0|0|0|0	0.38	0.52	0.38	0.52	0.38	-5.72	2.32	0.25
GID4_MG132	NP_001091868.1	COPA	5|10|10	25	8.33	3	0|13|8|0|3|0	0	0	0	0	0	-13.52	1.39	0.39
GID4_MG132	NP_001091974.1	DDX17	16|21|21	58	19.33	3	0|14|10|0|0|12	0.01	0.01	0.01	0.01	0.01	-9.64	2.15	0.37
GID4_MG132	NP_001096616.1	GIGYF2	4|5|7	16	5.33	3	0|2|0|0|0|0	0.98	0.99	0.98	0.99	0.98	2.58	10.67	0
GID4_MG132	NP_001098016.1	RPP30	3|10|5	18	6	3	0|0|0|0|0|0	1	1	1	1	1	5.56	60	0
GID4_MG132	NP_001098549.2	FBRS	4|8|10	22	7.33	3	2|7|0|3|0|3	0.32	0.54	0.32	0.54	0.32	-7.76	1.96	0.27
GID4_MG132	NP_001106672.1	NACA	2|5|4	11	3.67	3	3|3|4|2|4|3	0	0	0	0	0	-9.96	1.05	0.38
GID4_MG132	NP_001106849.1	FANCI	3|8|5	16	5.33	3	0|4|0|0|0|0	0.9	0.95	0.9	0.95	0.9	0.69	5.33	0.02
GID4_MG132	NP_001107865.1	TENT2	2|5|5	12	4	3	0|2|0|2|0|0	0.92	0.92	0.92	0.92	0.92	-0.96	4	0.01
GID4_MG132	NP_001120690.1	POLD2	3|8|7	18	6	3	2|6|0|3|0|4	0.06	0.1	0.06	0.1	0.06	-9.27	1.6	0.32
GID4_MG132	NP_001121132.1	MFN2	8|14|11	33	11	3	0|7|0|0|0|0	0.95	0.97	0.95	0.97	0.95	2	6.29	0.01
GID4_MG132	NP_001123237.1	NSDHL	13|17|16	46	15.33	3	6|17|8|5|7|7	0	0	0	0	0	-15.73	1.57	0.44
GID4_MG132	NP_001123561.1	KARS	6|18|10	34	11.33	3	2|13|0|3|2|2	0.41	0.8	0.41	0.8	0.41	-8.5	2.27	0.25
GID4_MG132	NP_001124197.1	PSMB5	2|3|2	7	2.33	3	0|3|2|0|3|0	0.03	0.04	0.03	0.04	0.03	-4.52	1.17	0.34
GID4_MG132	NP_001124463.1	HYOU1	9|13|11	33	11	3	0|7|0|2|0|0	0.93	0.94	0.93	0.94	0.93	1.7	4.89	0.01
GID4_MG132	NP_001128409.1	FIP1L1	3|6|5	14	4.67	3	0|6|0|0|0|0	0.79	0.83	0.79	0.83	0.79	-0.56	3.11	0.04
GID4_MG132	NP_001129166.1	VDAC3	8|12|14	34	11.33	3	7|12|6|9|5|8	0	0	0	0	0	-20.48	1.26	0.45
GID4_MG132	NP_001129665.1	FASTKD2	14|27|22	63	21	3	8|13|8|10|8|12	0.17	0.33	0.17	0.33	0.17	-18.01	1.95	0.29
GID4_MG132	NP_001136027.1	COQ8B	3|6|8	17	5.67	3	0|4|0|2|0|2	0.82	0.95	0.82	0.95	0.82	-3.03	2.83	0.03
GID4_MG132	NP_001136077.1	EFTUD2	9|11|11	31	10.33	3	0|7|0|0|0|0	0.94	0.94	0.94	0.94	0.94	2.25	5.9	0.01
GID4_MG132	NP_001137474.1	CTPS2	11|14|12	37	12.33	3	4|10|6|6|6|3	0	0.01	0	0.01	0	-9.22	1.76	0.38
GID4_MG132	NP_001137533.1	COPB1	26|39|39	104	34.67	3	9|25|10|10|14|12	0	0	0	0	0	-17.82	2.27	0.37
GID4_MG132	NP_001138569.1	SKIL	2|8|6	16	5.33	3	0|2|0|0|0|0	0.99	1	0.99	1	0.99	0.84	10.67	0
GID4_MG132	NP_001139019.1	RBM17	4|3|4	11	3.67	3	0|2|0|4|2|4	0.01	0.01	0.01	0.01	0.01	-6.6	1.22	0.37
GID4_MG132	NP_001139185.1	SAE1	2|6|4	12	4	3	2|4|0|0|0|0	0.66	0.82	0.66	0.82	0.66	-2.36	2.67	0.06
GID4_MG132	NP_001139197.1	LYAR	11|0|0	11	3.67	3	0|0|0|0|0|0	0.5	1	0.5	1	0.5	-0.82	36.67	0.09
GID4_MG132	NP_001153408.1	EBNA1BP2	4|6|6	16	5.33	3	0|0|0|0|0|0	1	1	1	1	1	7.31	53.33	0
GID4_MG132	NP_001157616.1	CHAMP1	2|7|9	18	6	3	0|4|0|2|0|2	0.93	0.98	0.93	0.98	0.93	-4.49	3	0.01
GID4_MG132	NP_001158.2	XIAP	8|19|14	41	13.67	3	12|8|4|15|5|17	0	0	0	0	0	-35.43	1.05	0.48
GID4_MG132	NP_001159968.1	SLC16A1	7|7|8	22	7.33	3	2|10|3|4|3|4	0	0	0	0	0	-8.54	1.4	0.41
GID4_MG132	NP_001160163.1	TTK	10|12|11	33	11	3	0|12|4|2|4|3	0.01	0.01	0.01	0.01	0.01	-6.3	1.91	0.36
GID4_MG132	NP_001161328.1	SBNO1	2|7|4	13	4.33	3	0|0|0|0|0|0	1	1	1	1	1	3.72	43.33	0
GID4_MG132	NP_001162023.1	NDC1	9|12|14	35	11.67	3	2|3|4|2|6|2	0.97	0.99	0.97	0.99	0.97	-0.95	3.11	0.01
GID4_MG132	NP_001165161.1	GCAT	5|9|8	22	7.33	3	0|6|0|0|0|4	0.74	0.79	0.74	0.79	0.74	-1.74	2.93	0.05
GID4_MG132	NP_001166958.1	NKRF	8|16|20	44	14.67	3	0|13|0|5|7|5	0.14	0.28	0.14	0.28	0.14	-14.98	1.96	0.3
GID4_MG132	NP_001171725.1	ESYT1	3|4|5	12	4	3	2|3|2|2|2|0	0.15	0.23	0.15	0.23	0.15	-3.95	1.78	0.3
GID4_MG132	NP_001180286.1	NUP62	14|16|16	46	15.33	3	11|18|11|11|12|12	0	0	0	0	0	-26.77	1.16	0.48
GID4_MG132	NP_001181866.1	POGZ	4|3|4	11	3.67	3	0|3|0|0|0|0	0.85	0.85	0.85	0.85	0.85	1.16	4.89	0.02
GID4_MG132	NP_001184033.1	KMT2A	3|9|7	19	6.33	3	0|5|0|0|0|0	0.92	0.94	0.92	0.94	0.92	0.11	5.07	0.01
GID4_MG132	NP_001186910.1	NDUFS1	5|6|7	18	6	3	0|4|0|2|0|0	0.86	0.89	0.86	0.89	0.86	0.86	4	0.02
GID4_MG132	NP_001193943.1	SERPINH1	20|27|30	77	25.67	3	6|21|18|10|18|8	0	0	0	0	0	-30.41	1.53	0.47
GID4_MG132	NP_001527.3	PRMT1	3|2|6	11	3.67	3	0|3|0|0|0|0	0.85	0.94	0.85	0.94	0.85	0.33	4.89	0.02
GID4_MG132	NP_001203.1	C1QBP	8|11|10	29	9.67	3	7|9|8|8|7|9	0	0	0	0	0	-18.74	1.14	0.46
GID4_MG132	NP_001229971.1	HLA-C	2|5|0	7	2.33	3	0|0|0|0|0|0	0.99	1	0.99	1	0.99	-0.82	23.33	0
GID4_MG132	NP_001231867.1	TXN	2|3|3	8	2.67	3	0|0|3|2|0|2	0.1	0.1	0.1	0.1	0.1	-3.63	1.52	0.31
GID4_MG132	NP_001240795.1	YME1L1	7|8|7	22	7.33	3	0|4|0|2|4|4	0.13	0.19	0.13	0.19	0.13	-2.74	2.1	0.3
GID4_MG132	NP_001243193.1	FLII	3|7|3	13	4.33	3	0|4|0|0|0|0	0.8	0.93	0.8	0.93	0.8	0.69	4.33	0.03
GID4_MG132	NP_001243334.1	KDM2A	3|5|5	13	4.33	3	0|3|0|2|0|0	0.82	0.82	0.82	0.82	0.82	-0.39	3.47	0.03
GID4_MG132	NP_001243385.1	INTS11	3|4|3	10	3.33	3	0|0|0|0|0|0	1	1	1	1	1	5.56	33.33	0
GID4_MG132	NP_001243755.1	PAF1	3|4|4	11	3.67	3	0|0|0|0|0|0	1	1	1	1	1	5.56	36.67	0
GID4_MG132	NP_001243764.1	QTRT2	4|8|4	16	5.33	3	0|7|0|0|0|3	0.37	0.68	0.37	0.68	0.37	-2.78	2.13	0.26
GID4_MG132	NP_001243778.1	POLD1	3|14|12	29	9.67	3	0|8|0|7|0|5	0.26	0.41	0.26	0.41	0.26	-13.48	1.93	0.28
GID4_MG132	NP_061955.1	DDX56	9|20|23	52	17.33	3	0|12|5|2|5|0	0.88	0.95	0.88	0.95	0.88	-8.28	2.89	0.02
GID4_MG132	NP_001245244.1	ECT2	5|8|7	20	6.67	3	0|4|0|0|0|0	0.94	0.95	0.94	0.95	0.94	1.78	6.67	0.01
GID4_MG132	NP_001247440.1	MGST1	3|0|4	7	2.33	3	0|2|0|0|3|0	0.53	0.66	0.53	0.66	0.53	-4.83	1.87	0.08
GID4_MG132	NP_001248755.1	AP3D1	7|14|9	30	10	3	2|6|0|2|0|4	0.78	1	0.78	1	0.78	-2.65	2.86	0.04
GID4_MG132	NP_001254738.1	ILF2	5|5|4	14	4.67	3	0|4|3|0|0|3	0.12	0.12	0.12	0.12	0.12	-3.42	1.87	0.31
GID4_MG132	NP_001257411.1	PSMD11	2|0|3	5	1.67	3	0|4|0|0|0|0	0.54	0.67	0.54	0.67	0.54	-3.27	1.67	0.08
GID4_MG132	NP_001257460.1	WTAP	3|0|0	3	1	3	0|0|0|0|0|0	0.5	1	0.5	1	0.5	-0.82	10	0.13
GID4_MG132	NP_001257608.1	MCU	3|5|2	10	3.33	3	0|0|0|0|0|0	1	1	1	1	1	3.72	33.33	0
GID4_MG132	NP_001258510.1	DNAJC10	4|9|8	21	7	3	0|3|0|0|0|4	0.92	0.94	0.92	0.94	0.92	-0.71	4	0.01
GID4_MG132	NP_001258698.1	AP3B1	2|8|7	17	5.67	3	0|6|0|2|0|2	0.6	0.7	0.6	0.7	0.6	-6.03	2.27	0.07
GID4_MG132	NP_001265432.1	STT3A	4|12|11	27	9	3	0|10|6|3|4|6	0	0	0	0	0	-17.8	1.38	0.39
GID4_MG132	NP_001265532.1	NUP54	3|6|6	15	5	3	0|0|2|0|2|0	0.97	0.97	0.97	0.97	0.97	0.32	5	0.01
GID4_MG132	NP_001265628.1	POLR2H	2|4|3	9	3	3	0|3|0|0|3|0	0.37	0.49	0.37	0.49	0.37	-2.47	2	0.26
GID4_MG132	NP_001268392.1	SMC1A	8|10|12	30	10	3	0|0|0|2|0|0	1	1	1	1	1	5.5	20	0
GID4_MG132	NP_001269460.1	ADNP	27|38|34	99	33	3	4|34|16|12|15|12	0	0	0	0	0	-29.25	1.71	0.47
GID4_MG132	NP_001269608.1	GAPVD1	4|0|3	7	2.33	3	0|2|0|3|0|0	0.53	0.66	0.53	0.66	0.53	-4.83	1.87	0.08
GID4_MG132	NP_001269655.1	SLC25A17	5|7|9	21	7	3	0|5|2|4|0|0	0.58	0.8	0.58	0.8	0.58	-2.8	2.55	0.07
GID4_MG132	NP_001269888.1	CCAR1	5|4|8	17	5.67	3	3|5|2|4|0|5	0.01	0.02	0.01	0.02	0.01	-9.56	1.33	0.36
GID4_MG132	NP_001271143.1	TRIP12	3|15|7	25	8.33	3	0|2|0|0|0|0	1	1	1	1	1	1.75	16.67	0
GID4_MG132	NP_001271317.1	NOLC1	4|10|5	19	6.33	3	0|4|0|0|0|0	0.92	0.97	0.92	0.97	0.92	1.36	6.33	0.01
GID4_MG132	NP_001273171.1	GTF3C1	6|8|9	23	7.67	3	0|7|3|0|0|0	0.73	0.79	0.73	0.79	0.73	-0.7	3.07	0.05
GID4_MG132	NP_001275582.1	CLTC	5|10|10	25	8.33	3	0|24|12|0|8|0	0	0	0	0	0	-32.47	0.76	0.48
GID4_MG132	NP_001275905.1	XRCC6	7|15|13	35	11.67	3	0|9|2|0|4|0	0.84	0.9	0.84	0.9	0.84	-3.36	3.11	0.03
GID4_MG132	NP_001275912.1	SDAD1	5|6|6	17	5.67	3	0|0|0|0|0|0	1	1	1	1	1	8.99	56.67	0
GID4_MG132	NP_001276839.1	IDH2	3|13|12	28	9.33	3	2|6|0|3|0|0	0.96	0.97	0.96	0.97	0.96	-5.39	3.39	0.01
GID4_MG132	NP_001278340.1	SON	4|6|8	18	6	3	0|7|3|5|6|5	0	0	0	0	0	-14.98	1.04	0.42
GID4_MG132	NP_001340.2	DARS	5|9|8	22	7.33	3	0|10|0|2|0|2	0.25	0.32	0.25	0.32	0.25	-4.72	2.1	0.28
GID4_MG132	NP_001284478.1	UPF1	13|28|26	67	22.33	3	0|19|4|2|6|5	0.45	0.58	0.45	0.58	0.45	-11.28	2.63	0.24
GID4_MG132	NP_001287783.1	DCD	3|0|0	3	1	3	6|3|5|3|3|3	0	0	0	0	0	-17.85	0.24	0.52
GID4_MG132	NP_065203.2	YIF1A	5|11|8	24	8	3	0|5|0|0|0|2	0.92	0.96	0.92	0.96	0.92	0.3	4.57	0.01
GID4_MG132	NP_001287839.1	SYDE1	2|6|3	11	3.67	3	0|3|0|0|0|0	0.85	0.94	0.85	0.94	0.85	0.33	4.89	0.02
GID4_MG132	NP_001287941.1	EYA4	3|5|6	14	4.67	3	0|5|0|4|0|3	0.05	0.08	0.05	0.08	0.05	-6.48	1.56	0.32
GID4_MG132	NP_001287945.1	HNRNPUL1	4|13|7	24	8	3	2|6|4|0|3|0	0.5	0.98	0.5	0.98	0.5	-7.79	2.13	0.09
GID4_MG132	NP_001289875.1	TRNT1	2|8|4	14	4.67	3	4|0|0|2|0|3	0.49	0.91	0.49	0.91	0.49	-5.39	2.07	0.18
GID4_MG132	NP_001290428.1	CNN2	4|3|3	10	3.33	3	0|3|0|4|0|2	0.05	0.07	0.05	0.07	0.05	-3.92	1.48	0.33
GID4_MG132	NP_001293008.1	CAD	13|23|26	62	20.67	3	8|29|10|13|8|13	0	0	0	0	0	-38.36	1.27	0.48
GID4_MG132	NP_001294858.1	EIF3M	7|7|8	22	7.33	3	2|6|2|2|0|0	0.38	0.52	0.38	0.52	0.38	-1.13	2.44	0.25
GID4_MG132	NP_001294865.1	SLC38A2	3|4|4	11	3.67	3	0|2|0|2|2|2	0.16	0.16	0.16	0.16	0.16	-3.07	1.83	0.3
GID4_MG132	NP_001303292.1	EIF2S2	8|11|6	25	8.33	3	0|9|5|5|3|5	0	0	0	0	0	-12.82	1.39	0.39
GID4_MG132	NP_001304733.1	TRAM1	4|4|4	12	4	3	0|4|3|0|4|2	0	0	0	0	0	-6.03	1.23	0.38
GID4_MG132	NP_001304884.1	IDI1	2|16|11	29	9.67	3	0|4|0|2|0|2	1	1	1	1	1	-4.49	4.83	0
GID4_MG132	NP_001304893.1	LARS	22|33|33	88	29.33	3	18|20|13|14|13|21	0	0	0	0	0	-32.84	1.61	0.47
GID4_MG132	NP_001305115.1	HNRNPK	11|12|14	37	12.33	3	8|4|12|5|4|5	0	0	0	0	0	-10.92	1.64	0.4
GID4_MG132	NP_001305773.1	SNW1	2|0|0	2	0.67	3	0|0|0|0|0|0	0.49	0.98	0.49	0.98	0.49	-0.82	6.67	0.18
GID4_MG132	NP_001305863.1	HLTF	9|22|21	52	17.33	3	4|12|3|4|5|6	0.89	0.93	0.89	0.93	0.89	-10.97	2.57	0.02
GID4_MG132	NP_001307156.1	NMD3	6|20|18	44	14.67	3	0|9|0|3|0|4	0.97	0.98	0.97	0.98	0.97	-5.36	3.67	0.01
GID4_MG132	NP_001307524.1	DDX5	28|46|46	120	40	3	23|36|23|21|26|28	0	0	0	0	0	-59.39	1.42	0.5
GID4_MG132	NP_001308392.1	NCLN	17|24|24	65	21.67	3	10|14|11|15|10|10	0	0	0	0	0	-19.87	1.73	0.43
GID4_MG132	NP_001316795.1	PYCR3	7|4|4	15	5	3	4|7|4|6|5|6	0	0	0	0	0	-15.88	0.83	0.44
GID4_MG132	NP_001317002.1	MPDU1	3|5|2	10	3.33	3	0|2|2|3|0|3	0.06	0.11	0.06	0.11	0.06	-6.31	1.33	0.32
GID4_MG132	NP_001317237.1	DPF2	2|6|5	13	4.33	3	0|2|0|0|0|0	0.98	0.98	0.98	0.98	0.98	0.84	8.67	0.01
GID4_MG132	NP_001317276.1	MRE11	3|2|3	8	2.67	3	0|0|0|0|0|0	1	1	1	1	1	3.72	26.67	0
GID4_MG132	NP_001317449.1	TNRC6A	12|20|24	56	18.67	3	3|12|2|9|3|5	0.62	0.91	0.62	0.91	0.62	-8.77	2.57	0.06
GID4_MG132	NP_001317919.1	DHX30	34|40|41	115	38.33	3	16|39|11|24|19|25	0	0	0	0	0	-45.41	1.43	0.5
GID4_MG132	NP_001333592.1	TK1	3|7|5	15	5	3	0|4|0|0|0|0	0.89	0.93	0.89	0.93	0.89	0.69	5	0.02
GID4_MG132	NP_001335116.1	DDX27	15|20|19	54	18	3	6|13|8|8|9|7	0	0	0	0	0	-12.3	1.89	0.38
GID4_MG132	NP_001336383.1	SNRPN	3|4|3	10	3.33	3	0|0|0|0|0|0	1	1	1	1	1	5.56	33.33	0
GID4_MG132	NP_001337182.1	TRMT5	5|8|11	24	8	3	0|4|0|0|0|0	0.97	0.98	0.97	0.98	0.97	1.78	8	0.01
GID4_MG132	NP_001348.2	DHX9	50|65|56	171	57	3	21|52|25|17|29|22	0	0	0	0	0	-43.11	1.78	0.49
GID4_MG132	NP_001349.2	DHX15	10|15|14	39	13	3	2|7|6|5|6|9	0.01	0.02	0.01	0.02	0.01	-10.61	1.86	0.35
GID4_MG132	NP_001367.2	DYNC1H1	103|138|133	374	124.67	3	39|112|58|58|67|52	0	0	0	0	0	-114.18	1.69	0.51
GID4_MG132	NP_001393.1	EEF1A1	47|104|92	243	81	3	41|69|35|45|39|42	0	0	0	0	0	-105.27	1.64	0.5
GID4_MG132	NP_001395.1	EEF1G	7|9|13	29	9.67	3	10|16|13|9|7|13	0	0	0	0	0	-37.32	0.74	0.49
GID4_MG132	NP_001406.1	EIF2S3	16|25|25	66	22	3	18|13|13|18|16|19	0	0	0	0	0	-39.77	1.24	0.49
GID4_MG132	NP_001427.2	FBL	14|17|16	47	15.67	3	5|14|9|7|7|9	0	0	0	0	0	-14.54	1.61	0.43
GID4_MG132	NP_001435.1	FABP5	4|0|7	11	3.67	3	3|0|7|0|0|11	0	0	0	0	0	-21.63	0.7	0.42
GID4_MG132	NP_001531.1	HSPB1	38|49|49	136	45.33	3	31|50|37|35|35|37	0	0	0	0	0	-85.38	1.14	0.51
GID4_MG132	NP_001559.1	EIF3E	5|8|8	21	7	3	0|6|0|0|0|0	0.9	0.9	0.9	0.9	0.9	1.09	4.67	0.02
GID4_MG132	NP_001677.2	ATP5F1B	28|52|34	114	38	3	27|33|26|26|18|22	0	0	0	0	0	-58.45	1.36	0.49
GID4_MG132	NP_001822.3	CLU	14|16|15	45	15	3	6|12|8|3|10|5	0	0	0	0	0	-11.96	1.67	0.42
GID4_MG132	NP_001914.3	DDB1	9|13|9	31	10.33	3	0|13|6|0|7|0	0	0	0	0	0	-9.75	1.59	0.38
GID4_MG132	NP_001922.2	DLAT	4|5|3	12	4	3	2|5|0|0|0|0	0.47	0.58	0.47	0.58	0.47	-1.71	2.29	0.23
GID4_MG132	NP_001933.2	DSG1	8|0|0	8	2.67	3	10|4|21|9|3|20	0	0	0	0	0	-65.18	0.18	0.52
GID4_MG132	NP_001952.1	EEF2	23|27|29	79	26.33	3	13|27|26|14|14|16	0	0	0	0	0	-39.9	1.27	0.5
GID4_MG132	NP_002128.1	HNRNPA2B1	8|16|13	37	12.33	3	6|6|10|2|6|4	0.04	0.07	0.04	0.07	0.04	-13.45	1.76	0.33
GID4_MG132	NP_002147.2	HSPD1	20|28|21	69	23	3	11|21|21|14|10|15	0	0	0	0	0	-33.94	1.3	0.48
GID4_MG132	NP_002152.2	IARS	14|24|24	62	20.67	3	8|17|4|9|7|8	0.01	0.01	0.01	0.01	0.01	-17.04	1.97	0.37
GID4_MG132	NP_002221.1	JUP	15|9|12	36	12	3	7|14|27|11|5|32	0	0	0	0	0	-64.41	0.57	0.52
GID4_MG132	NP_002262.3	IPO5	5|4|8	17	5.67	3	0|5|0|0|0|0	0.87	0.93	0.87	0.93	0.87	0.93	4.53	0.02
GID4_MG132	NP_002287.2	LBR	12|17|12	41	13.67	3	7|11|7|8|9|7	0	0	0	0	0	-13.88	1.56	0.41
GID4_MG132	NP_002583.1	PCNA	11|11|13	35	11.67	3	3|11|4|9|8|3	0	0	0	0	0	-12.7	1.46	0.43
GID4_MG132	NP_002607.2	PER1	5|7|6	18	6	3	0|11|3|0|4|0	0	0	0	0	0	-8.27	1.33	0.38
GID4_MG132	NP_002786.2	PSMB3	6|4|5	15	5	3	0|7|6|0|4|0	0	0	0	0	0	-9.27	1.18	0.39
GID4_MG132	NP_002787.2	PSMB4	4|11|6	21	7	3	0|7|6|0|7|2	0.01	0.02	0.01	0.02	0.01	-14.13	1.27	0.36
GID4_MG132	NP_002795.2	PSMC3	7|12|8	27	9	3	3|8|7|5|11|2	0	0	0	0	0	-17.55	1.16	0.44
GID4_MG132	NP_002800.2	PSMD3	29|34|34	97	32.33	3	18|26|17|22|20|24	0	0	0	0	0	-39.48	1.41	0.5
GID4_MG132	NP_002878.2	RARS	13|26|27	66	22	3	10|24|9|10|10|12	0	0	0	0	0	-30.37	1.57	0.45
GID4_MG132	NP_002906.1	RFC3	3|4|3	10	3.33	3	0|5|0|0|0|3	0.14	0.2	0.14	0.2	0.14	-2.59	1.67	0.3
GID4_MG132	NP_002936.1	RPA1	4|9|6	19	6.33	3	0|3|0|0|0|0	0.97	0.99	0.97	0.99	0.97	1.77	8.44	0.01
GID4_MG132	NP_002941.1	RPN1	9|10|6	25	8.33	3	4|12|6|5|4|3	0	0	0	0	0	-15.29	1.23	0.43
GID4_MG132	NP_002943.2	RPS2	25|42|37	104	34.67	3	21|33|19|25|27|18	0	0	0	0	0	-57.53	1.31	0.5
GID4_MG132	NP_003070.3	SMARCE1	3|6|0	9	3	3	0|2|2|0|0|0	0.78	0.97	0.78	0.97	0.78	-3.82	3	0.04
GID4_MG132	NP_003081.2	SNRPA1	3|3|0	6	2	3	0|2|2|3|0|0	0.1	0.1	0.1	0.1	0.1	-7.11	1.14	0.31
GID4_MG132	NP_003283.2	TPR	3|5|5	13	4.33	3	0|0|0|0|0|0	1	1	1	1	1	5.56	43.33	0
GID4_MG132	NP_003357.2	UQCRC2	26|41|44	111	37	3	19|32|20|22|16|23	0	0	0	0	0	-48.17	1.53	0.48
GID4_MG132	NP_003365.1	VDAC1	5|8|11	24	8	3	0|6|0|0|0|3	0.85	0.92	0.85	0.92	0.85	-1	3.56	0.03
GID4_MG132	NP_003650.1	AGPS	4|4|4	12	4	3	0|3|0|2|0|0	0.66	0.66	0.66	0.66	0.66	0.65	3.2	0.06
GID4_MG132	NP_003741.1	EIF3A	4|2|0	6	2	3	3|4|3|0|0|3	0	0	0	0	0	-13.48	0.62	0.39
GID4_MG132	NP_003745.1	EIF3F	12|17|18	47	15.67	3	8|13|9|8|8|8	0	0	0	0	0	-16.49	1.65	0.42
GID4_MG132	NP_003840.2	SUCLG1	3|11|9	23	7.67	3	0|4|0|0|0|0	0.97	0.98	0.97	0.98	0.97	0.69	7.67	0.01
GID4_MG132	NP_003861.1	IQGAP1	10|19|18	47	15.67	3	3|10|0|4|2|5	0.95	0.97	0.95	0.97	0.95	-5.57	2.85	0.01
GID4_MG132	NP_003897.2	MCM3AP	30|59|57	146	48.67	3	10|37|12|16|10|18	0	0	0	0	0	-30.47	2.35	0.39
GID4_MG132	NP_004085.1	EIF2S1	5|7|8	20	6.67	3	2|5|6|0|0|4	0.01	0.02	0.01	0.02	0.01	-8.1	1.57	0.35
GID4_MG132	NP_004095.4	FASN	62|82|74	218	72.67	3	57|61|39|58|40|57	0	0	0	0	0	-115.77	1.25	0.51
GID4_MG132	NP_004102.1	FEN1	4|7|7	18	6	3	0|4|0|2|0|2	0.87	0.87	0.87	0.87	0.87	-1.68	3	0.02
GID4_MG132	NP_004125.3	HSPA9	26|35|27	88	29.33	3	20|30|23|22|15|22	0	0	0	0	0	-48.14	1.21	0.5
GID4_MG132	NP_004175.2	WARS	4|9|7	20	6.67	3	0|3|0|0|2|0	0.97	0.99	0.97	0.99	0.97	0.65	5.33	0.01
GID4_MG132	NP_004205.2	FIBP	5|6|6	17	5.67	3	0|3|0|0|0|4	0.74	0.74	0.74	0.74	0.74	0.25	3.24	0.04
GID4_MG132	NP_004272.2	BAG3	34|42|45	121	40.33	3	9|26|14|11|16|14	0.01	0.02	0.01	0.02	0.01	-15.3	2.3	0.36
GID4_MG132	NP_004441.1	ERH	3|5|6	14	4.67	3	0|2|2|2|2|2	0.56	0.71	0.56	0.71	0.56	-3.07	2.33	0.08
GID4_MG132	NP_004452.1	FARSA	4|6|5	15	5	3	0|5|3|4|0|3	0	0.01	0	0.01	0	-7.79	1.33	0.37
GID4_MG132	NP_004628.4	RAB7A	6|6|7	19	6.33	3	0|5|5|0|2|0	0.15	0.22	0.15	0.22	0.15	-2.38	2.11	0.3
GID4_MG132	NP_004710.2	SCAF11	6|11|8	25	8.33	3	0|7|3|0|0|0	0.79	0.89	0.79	0.89	0.79	-0.7	3.33	0.04
GID4_MG132	NP_004791.1	TM9SF2	3|2|0	5	1.67	3	0|0|0|0|0|0	0.99	1	0.99	1	0.99	-0.82	16.67	0
GID4_MG132	NP_004809.2	DDX23	2|5|4	11	3.67	3	0|0|0|0|0|0	1	1	1	1	1	3.72	36.67	0
GID4_MG132	NP_004896.1	PRDX6	13|23|17	53	17.67	3	11|17|13|10|8|13	0	0	0	0	0	-29.1	1.31	0.46
GID4_MG132	NP_004930.1	DDX1	11|16|18	45	15	3	4|12|0|4|3|4	0.4	0.57	0.4	0.57	0.4	-5.99	2.5	0.25
GID4_MG132	NP_004979.3	MAGEA1	3|5|5	13	4.33	3	0|4|0|5|0|2	0.06	0.06	0.06	0.06	0.06	-5.52	1.58	0.32
GID4_MG132	NP_004993.1	NDUFA9	11|19|16	46	15.33	3	7|7|6|13|7|11	0	0	0	0	0	-17.91	1.61	0.4
GID4_MG132	NP_005006.3	OXA1L	7|10|8	25	8.33	3	7|4|3|4|5|6	0	0	0	0	0	-9.62	1.52	0.38
GID4_MG132	NP_005013.1	PFN1	3|0|0	3	1	3	2|0|5|0|0|2	0.01	0.02	0.01	0.02	0.01	-8.98	0.44	0.35
GID4_MG132	NP_005021.2	PLK1	10|14|18	42	14	3	3|8|5|5|5|4	0.62	0.98	0.62	0.98	0.62	-6.31	2.43	0.06
GID4_MG132	NP_005026.3	POLRMT	38|46|39	123	41	3	12|35|13|22|24|21	0	0	0	0	0	-35.93	1.61	0.49
GID4_MG132	NP_005054.3	SCD	4|6|6	16	5.33	3	2|5|5|2|3|3	0	0	0	0	0	-8.67	1.33	0.38
GID4_MG132	NP_005085.2	SLC27A4	4|6|5	15	5	3	0|3|0|0|0|0	0.93	0.94	0.93	0.94	0.93	1.77	6.67	0.01
GID4_MG132	NP_005207.2	DDOST	9|15|9	33	11	3	5|7|4|4|4|5	0.43	0.86	0.43	0.86	0.43	-5.97	2.1	0.24
GID4_MG132	NP_005313.1	HIST1H1B	9|11|10	30	10	3	4|6|5|7|0|6	0	0	0	0	0	-8.55	1.67	0.38
GID4_MG132	NP_005372.2	NCL	16|21|13	50	16.67	3	9|7|12|12|6|12	0	0	0	0	0	-21.18	1.48	0.43
GID4_MG132	NP_005611.1	S100A11	2|0|0	2	0.67	3	0|0|3|0|0|2	0.08	0.16	0.08	0.16	0.08	-4.83	0.53	0.31
GID4_MG132	NP_005683.2	ABCF2	26|38|33	97	32.33	3	11|31|13|19|11|15	0	0	0	0	0	-31.44	1.66	0.47
GID4_MG132	NP_005724.1	KIF20A	10|29|27	66	22	3	0|8|0|0|2|0	1	1	1	1	1	1.74	8.8	0
GID4_MG132	NP_005737.1	NAMPT	26|36|34	96	32	3	21|24|20|20|21|23	0	0	0	0	0	-41.12	1.44	0.49
GID4_MG132	NP_005745.1	G3BP1	4|3|6	13	4.33	3	5|4|7|5|7|6	0	0	0	0	0	-18.71	0.69	0.46
GID4_MG132	NP_005751.2	CEBPZ	3|8|5	16	5.33	3	0|2|0|0|0|0	0.98	1	0.98	1	0.98	1.75	10.67	0
GID4_MG132	NP_005753.1	TRIM28	14|15|18	47	15.67	3	5|15|13|9|7|13	0	0	0	0	0	-24.13	1.25	0.48
GID4_MG132	NP_005756.2	ATP6AP2	2|3|2	7	2.33	3	0|3|0|0|0|0	0.67	0.76	0.67	0.76	0.67	0.33	3.11	0.06
GID4_MG132	NP_005796.1	PSMD14	5|7|8	20	6.67	3	3|6|0|2|2|2	0.27	0.4	0.27	0.4	0.27	-4.65	2.05	0.28
GID4_MG132	NP_005871.1	DNAJA2	6|9|8	23	7.67	3	3|8|2|4|0|4	0.01	0.02	0.01	0.02	0.01	-8.51	1.61	0.36
GID4_MG132	NP_005905.2	MCM4	29|42|42	113	37.67	3	9|27|13|13|13|12	0	0	0	0	0	-18.36	2.28	0.38
GID4_MG132	NP_005906.2	MCM6	26|34|37	97	32.33	3	13|23|12|18|12|13	0	0	0	0	0	-22.16	1.93	0.42
GID4_MG132	NP_005947.3	MTHFD1	57|101|81	239	79.67	3	49|61|37|54|41|49	0	0	0	0	0	-105.4	1.5	0.51
GID4_MG132	NP_005994.2	UQCRFS1	4|4|4	12	4	3	0|2|2|0|0|2	0.49	0.49	0.49	0.49	0.49	-0.03	2.67	0.18
GID4_MG132	NP_006089.1	RACK1	19|37|35	91	30.33	3	13|28|15|21|21|25	0	0	0	0	0	-56.89	1.28	0.5
GID4_MG132	NP_006127.1	CAPZA2	4|8|7	19	6.33	3	0|8|0|0|0|0	0.82	0.85	0.82	0.85	0.82	-0.88	3.17	0.03
GID4_MG132	NP_006169.2	NSF	7|13|12	32	10.67	3	0|10|5|7|4|6	0	0	0	0	0	-14.89	1.52	0.4
GID4_MG132	NP_006378.3	CHERP	10|16|17	43	14.33	3	0|8|0|0|2|2	0.96	0.97	0.96	0.97	0.96	0.96	4.78	0.01
GID4_MG132	NP_006382.1	IPO7	4|11|10	25	8.33	3	3|0|0|0|0|0	0.99	0.99	0.99	0.99	0.99	1.77	11.11	0
GID4_MG132	NP_006436.3	PRPF8	16|35|36	87	29	3	3|31|5|4|14|5	0	0	0	0	0	-24.59	2.11	0.38
GID4_MG132	NP_006494.1	PSMC4	12|20|18	50	16.67	3	0|21|12|7|14|8	0	0	0	0	0	-31.23	1.21	0.48
GID4_MG132	NP_006507.2	SLC2A1	2|3|5	10	3.33	3	0|0|0|2|0|2	0.75	0.92	0.75	0.92	0.75	-0.96	3.33	0.04
GID4_MG132	NP_006570.1	EBP	5|5|4	14	4.67	3	3|6|3|2|2|0	0	0	0	0	0	-6.9	1.33	0.37
GID4_MG132	NP_006651.2	CLPX	5|10|8	23	7.67	3	2|2|0|0|0|0	1	1	1	1	1	2.45	7.67	0
GID4_MG132	NP_006730.2	MCM5	17|19|19	55	18.33	3	7|16|4|11|3|13	0	0	0	0	0	-17.27	1.56	0.46
GID4_MG132	NP_006764.3	DDX18	18|26|24	68	22.67	3	5|15|7|7|11|9	0.23	0.42	0.23	0.42	0.23	-11.47	2.16	0.28
GID4_MG132	NP_006796.1	HNRNPA0	13|22|18	53	17.67	3	8|19|10|9|13|11	0	0	0	0	0	-28.22	1.33	0.47
GID4_MG132	NP_006818.3	TMED10	9|13|11	33	11	3	8|9|8|6|6|6	0	0	0	0	0	-14.64	1.42	0.42
GID4_MG132	NP_006827.1	GCN1	23|56|46	125	41.67	3	12|28|3|18|6|21	0.1	0.21	0.1	0.21	0.1	-36.42	2.11	0.31
GID4_MG132	NP_009166.2	XPOT	14|24|25	63	21	3	7|17|7|8|9|12	0	0	0	0	0	-20.57	1.83	0.39
GID4_MG132	NP_009200.2	STXBP3	3|7|6	16	5.33	3	0|2|0|0|0|0	0.99	0.99	0.99	0.99	0.99	1.75	10.67	0
GID4_MG132	NP_009330.1	STAT1	9|12|15	36	12	3	7|10|2|9|3|7	0	0	0	0	0	-16.4	1.45	0.42
GID4_MG132	NP_031401.1	TARDBP	3|4|5	12	4	3	0|6|0|0|0|0	0.67	0.75	0.67	0.75	0.67	-0.56	2.67	0.06
GID4_MG132	NP_036558.3	SF3B3	12|23|19	54	18	3	4|18|5|13|8|9	0	0	0	0	0	-25.1	1.5	0.44
GID4_MG132	NP_037386.1	TBK1	10|8|8	26	8.67	3	0|7|0|8|0|5	0.01	0.02	0.01	0.02	0.01	-6.31	1.73	0.36
GID4_MG132	NP_037397.2	VPS51	4|2|0	6	2	3	0|4|0|2|0|0	0.3	0.5	0.3	0.5	0.3	-5.85	1.33	0.27
GID4_MG132	NP_037450.2	PRRC2B	31|50|51	132	44	3	14|30|13|19|12|18	0	0	0	0	0	-27.72	2.17	0.4
GID4_MG132	NP_038476.2	BAZ1A	2|5|8	15	5	3	0|0|0|0|0|0	1	1	1	1	1	3.72	50	0
GID4_MG132	NP_054733.2	SNRNP200	30|41|37	108	36	3	3|29|7|11|13|10	0	0	0	0	0	-15.34	2.29	0.4
GID4_MG132	NP_054825.2	ZNF770	4|9|11	24	8	3	0|5|0|0|0|0	0.96	0.97	0.96	0.97	0.96	0.93	6.4	0.01
GID4_MG132	NP_055121.1	RTCB	12|13|9	34	11.33	3	6|13|7|8|6|7	0	0	0	0	0	-18.16	1.3	0.45
GID4_MG132	NP_055180.1	HSPB8	9|13|12	34	11.33	3	0|9|7|5|6|6	0	0	0	0	0	-12.02	1.62	0.4
GID4_MG132	NP_055181.3	GNL3	14|17|16	47	15.67	3	6|12|8|8|7|9	0	0	0	0	0	-12.82	1.69	0.42
GID4_MG132	NP_055317.1	PRPF19	5|12|7	24	8	3	0|5|4|0|3|0	0.6	0.98	0.6	0.98	0.6	-3.67	2.67	0.07
GID4_MG132	NP_055336.1	SH3BP4	5|6|4	15	5	3	0|5|0|0|0|0	0.84	0.87	0.84	0.87	0.84	0.93	4	0.03
GID4_MG132	NP_055412.2	DNTTIP2	7|7|6	20	6.67	3	0|0|0|0|0|0	1	1	1	1	1	10.62	66.67	0
GID4_MG132	NP_055486.2	UBE3C	11|19|15	45	15	3	0|11|0|2|0|3	0.89	0.94	0.89	0.94	0.89	-0.5	3.75	0.02
GID4_MG132	NP_055506.1	AQR	8|16|16	40	13.33	3	0|11|0|0|0|0	0.94	0.94	0.94	0.94	0.94	0.52	4.85	0.01
GID4_MG132	NP_055577.1	DHCR24	3|8|7	18	6	3	3|3|3|4|0|3	0.24	0.35	0.24	0.35	0.24	-7.49	1.85	0.28
GID4_MG132	NP_055680.3	NCAPD2	5|9|9	23	7.67	3	0|8|0|3|0|0	0.7	0.7	0.7	0.7	0.7	-2.33	2.79	0.05
GID4_MG132	NP_055814.1	RAB21	10|15|16	41	13.67	3	2|11|5|4|8|9	0	0	0	0	0	-14.96	1.66	0.4
GID4_MG132	NP_055987.2	PRRC2C	16|26|26	68	22.67	3	5|17|7|10|5|13	0	0	0	0	0	-18.65	1.93	0.38
GID4_MG132	NP_056110.2	SMCHD1	9|31|25	65	21.67	3	0|16|4|7|6|6	0.64	0.96	0.64	0.96	0.64	-17.76	2.48	0.06
GID4_MG132	NP_056138.1	UFL1	15|16|17	48	16	3	7|15|5|8|8|8	0	0	0	0	0	-13.16	1.64	0.44
GID4_MG132	NP_056155.1	LARS2	3|6|6	15	5	3	0|0|0|0|0|0	1	1	1	1	1	5.56	50	0
GID4_MG132	NP_056169.1	NUP188	19|31|27	77	25.67	3	5|21|5|3|8|9	0.06	0.12	0.06	0.12	0.06	-11.73	2.39	0.32
GID4_MG132	NP_056175.3	MTREX	10|8|10	28	9.33	3	0|5|0|2|0|4	0.9	0.9	0.9	0.9	0.9	0.45	3.39	0.02
GID4_MG132	NP_056224.3	EP400	4|12|9	25	8.33	3	0|8|0|0|0|0	0.91	0.93	0.91	0.93	0.91	-0.88	4.17	0.01
GID4_MG132	NP_056229.2	RPL36	3|3|2	8	2.67	3	0|2|2|0|0|0	0.58	0.58	0.58	0.58	0.58	-0.96	2.67	0.07
GID4_MG132	NP_056444.3	PRPF31	5|15|11	31	10.33	3	0|4|0|3|3|3	0.98	1	0.98	1	0.98	-4.61	3.18	0
GID4_MG132	NP_056473.2	NOC2L	6|11|8	25	8.33	3	0|6|0|0|0|0	0.93	0.95	0.93	0.95	0.93	1.6	5.56	0.01
GID4_MG132	NP_056518.2	RRP7A	2|9|4	15	5	3	0|2|0|0|0|0	0.96	1	0.96	1	0.96	0.84	10	0.01
GID4_MG132	NP_056536.2	GEMIN4	4|15|9	28	9.33	3	4|12|0|3|0|2	0.19	0.37	0.19	0.37	0.19	-12.55	1.78	0.29
GID4_MG132	NP_057018.1	NOP58	14|10|14	38	12.67	3	2|10|2|2|3|3	0.64	0.64	0.64	0.64	0.64	-2.61	2.81	0.06
[truncated: 7,214 more rows]
