# Supplementary material for: The hGIDGID4 E3 ubiquitin ligase complex targets ARHGAP11A to regulate cell migration
Source: Life Sci Alliance. 2024 Oct 10;7(12):e202403046. doi: 10.26508/lsa.202403046 (PMC11467045; doi:10.26508/lsa.202403046)
Supplement: Supplementary file 4 [file LSA-2024-03046_TableS3.xlsx]

## Sheet: Table S3
Table S3 : Unfiltered SAINT output of the untreated or MG132-treated BirA2-Flag-GID4, ARMC8-BirA2-Flag and WDR26-BirA2-Flag data.
Bait	Source
GID4	This study
GID4_MG132	This study
ARMC8	This study
ARMC8_MG132	This study
WDR26	This study
WDR26_MG132	This study
Bait	Prey	PreyGene	Spec	SpecSum	AvgSpec	NumReplicates	ctrlCounts	AvgP	MaxP	TopoAvgP	TopoMaxP	SaintScore	logOddsScore	FoldChange	BFDR
ARMC8	NP_000041.2	ASS1	34|37|35	106	35.33	3	26|56|33|42|37|43	0	0	0	0	0	-109	0.79	0.53
ARMC8	NP_000047.1	BCKDHB	4|3|3	10	3.33	3	3|3|0|4|3|3	0	0	0	0	0	-7.54	1.03	0.38
ARMC8	NP_000108.1	EMD	5|4|2	11	3.67	3	0|4|3|0|3|0	0.07	0.11	0.07	0.11	0.07	-6.38	1.47	0.3
ARMC8	NP_000129.3	FBN1	7|10|0	17	5.67	3	0|3|0|0|0|0	0.98	0.99	0.98	0.99	0.98	-3.46	7.56	0
ARMC8	NP_000150.1	GCDH	11|8|6	25	8.33	3	0|16|0|3|0|0	0.06	0.11	0.06	0.11	0.06	-7.29	1.75	0.3
ARMC8	NP_000170.1	MSH6	7|16|10	33	11	3	4|13|0|8|3|7	0	0	0	0	0	-18.29	1.38	0.39
ARMC8	NP_000275.1	PDHA1	3|5|4	12	4	3	0|3|2|2|0|0	0.44	0.59	0.44	0.59	0.44	-2.26	2.29	0.22
ARMC8	NP_000296.2	PON2	6|3|3	12	4	3	0|4|0|0|0|0	0.77	0.9	0.77	0.9	0.77	0.63	4	0.04
ARMC8	NP_000378.1	SLC25A20	4|4|3	11	3.67	3	0|0|0|0|0|0	1	1	1	1	1	5.51	36.67	0
ARMC8	NP_000393.4	G6PD	11|9|12	32	10.67	3	12|13|8|11|7|10	0	0	0	0	0	-28.08	0.93	0.49
ARMC8	NP_000652.2	RPL9	14|10|10	34	11.33	3	18|22|14|20|18|14	0	0	0	0	0	-57.02	0.58	0.53
ARMC8	NP_000683.3	ALDH1B1	10|8|7	25	8.33	3	3|15|7|5|6|5	0	0	0	0	0	-19.03	1.01	0.46
ARMC8	NP_000700.1	BCKDHA	10|10|7	27	9	3	0|2|0|0|0|0	1	1	1	1	1	4.75	18	0
ARMC8	NP_000703.2	BLVRA	8|5|7	20	6.67	3	7|8|0|3|0|4	0	0	0	0	0	-12.65	1.21	0.41
ARMC8	NP_000705.2	TSPO	3|2|2	7	2.33	3	0|5|2|4|3|6	0	0	0	0	0	-13.88	0.52	0.53
ARMC8	NP_000726.1	CGA	3|3|5	11	3.67	3	2|3|0|3|0|2	0.06	0.11	0.06	0.11	0.06	-4.89	1.47	0.3
ARMC8	NP_000843.1	GSTP1	2|4|2	8	2.67	3	0|0|4|0|0|4	0.1	0.18	0.1	0.18	0.1	-4.2	1.33	0.29
ARMC8	NP_000959.2	RPL4	15|17|19	51	17	3	22|31|23|23|23|23	0	0	0	0	0	-68.75	0.68	0.53
ARMC8	NP_000960.2	RPL5	5|7|9	21	7	3	8|14|9|7|8|8	0	0	0	0	0	-28.58	0.72	0.53
ARMC8	NP_000963.1	RPL7A	13|11|10	34	11.33	3	14|15|9|13|11|16	0	0	0	0	0	-37.6	0.78	0.53
ARMC8	NP_000964.1	RPL8	11|9|8	28	9.33	3	10|14|5|9|9|9	0	0	0	0	0	-26.02	0.89	0.48
ARMC8	NP_000966.2	RPL11	6|7|7	20	6.67	3	7|11|8|8|9|9	0	0	0	0	0	-24.74	0.72	0.53
ARMC8	NP_000967.1	RPL12	5|5|4	14	4.67	3	5|4|3|5|0|5	0	0	0	0	0	-11.39	0.98	0.42
ARMC8	NP_000969.1	RPL23	13|13|13	39	13	3	10|21|10|12|9|10	0	0	0	0	0	-28.02	0.98	0.5
ARMC8	NP_000971.1	RPL18A	18|19|15	52	17.33	3	11|22|15|11|15|11	0	0	0	0	0	-34.16	1.1	0.5
ARMC8	NP_000972.1	RPL19	3|5|2	10	3.33	3	5|0|2|0|0|0	0.35	0.56	0.35	0.56	0.35	-3.18	1.9	0.23
ARMC8	NP_000973.2	RPL21	7|8|7	22	7.33	3	4|7|7|5|5|7	0	0	0	0	0	-13.19	1.13	0.44
ARMC8	NP_000974.1	RPL22	2|2|2	6	2	3	2|3|2|3|0|3	0	0	0	0	0	-7.26	0.73	0.53
ARMC8	NP_000975.2	RPL23A	8|9|11	28	9.33	3	4|9|6|8|9|8	0	0	0	0	0	-18.79	1.1	0.46
ARMC8	NP_000977.1	RPL24	8|8|10	26	8.67	3	6|3|4|6|4|5	0	0.01	0	0.01	0	-7.4	1.65	0.36
ARMC8	NP_000979.1	RPL27	4|3|3	10	3.33	3	0|5|0|3|0|0	0.13	0.19	0.13	0.19	0.13	-2.65	1.67	0.28
ARMC8	NP_000981.1	RPL27A	5|4|7	16	5.33	3	4|5|5|5|4|3	0	0	0	0	0	-11.39	1.12	0.4
ARMC8	NP_000984.1	RPL31	6|5|6	17	5.67	3	3|6|3|3|3|3	0.01	0.01	0.01	0.01	0.01	-6.4	1.51	0.35
ARMC8	NP_000985.1	RPL32	4|6|4	14	4.67	3	0|7|0|5|2|4	0	0	0	0	0	-10.5	1.04	0.4
ARMC8	NP_000986.2	RPL34	5|4|4	13	4.33	3	4|4|3|4|2|3	0	0	0	0	0	-7.84	1.16	0.39
ARMC8	NP_000989.1	RPL37A	6|6|6	18	6	3	3|6|0|3|3|2	0.01	0.01	0.01	0.01	0.01	-5	1.6	0.35
ARMC8	NP_000990.1	RPL38	5|3|3	11	3.67	3	2|2|2|2|0|2	0.22	0.39	0.22	0.39	0.22	-3.13	1.83	0.26
ARMC8	NP_000993.1	RPLP0	8|7|10	25	8.33	3	10|12|8|8|7|8	0	0	0	0	0	-23.97	0.88	0.48
ARMC8	NP_000995.1	RPLP2	5|6|6	17	5.67	3	7|3|4|5|0|5	0	0	0	0	0	-11.69	1.08	0.43
ARMC8	NP_001001.2	RPS6	15|12|13	40	13.33	3	8|13|6|10|7|9	0	0	0	0	0	-18.29	1.33	0.46
ARMC8	NP_001001975.1	ATP5F1D	2|0|0	2	0.67	3	0|0|0|0|0|0	0.49	0.97	0.49	0.97	0.49	-0.88	6.67	0.16
ARMC8	NP_001002.1	RPS7	7|5|5	17	5.67	3	8|9|8|9|5|7	0	0	0	0	0	-23.7	0.67	0.53
ARMC8	NP_001002857.1	ANXA2	4|7|5	16	5.33	3	16|10|16|15|9|16	0	0	0	0	0	-55.51	0.34	0.53
ARMC8	NP_001003.1	RPS8	11|12|13	36	12	3	12|13|14|10|13|10	0	0	0	0	0	-30.36	0.92	0.5
ARMC8	NP_001003810.1	HNRNPD	5|6|6	17	5.67	3	2|4|0|0|2|0	0.67	0.67	0.67	0.67	0.67	-0.47	2.83	0.06
ARMC8	NP_001006.1	RPS11	16|16|15	47	15.67	3	15|22|14|15|15|15	0	0	0	0	0	-37.75	0.94	0.53
ARMC8	NP_001007.2	RPS12	10|9|8	27	9	3	7|10|5|7|7|9	0	0	0	0	0	-17.91	1.09	0.46
ARMC8	NP_001007027.1	ATN1	10|9|11	30	10	3	5|5|0|5|4|8	0	0.01	0	0.01	0	-7.74	1.74	0.36
ARMC8	NP_001008.1	RPS13	3|3|3	9	3	3	5|4|2|4|2|2	0	0	0	0	0	-9.32	0.8	0.53
ARMC8	NP_001008844.1	DSP	19|23|17	59	19.67	3	19|27|55|33|8|80	0	0	0	0	0	-159.25	0.4	0.53
ARMC8	NP_001009931.1	HRNR	18|22|14	54	18	3	16|21|21|12|9|22	0	0	0	0	0	-51.38	0.9	0.51
ARMC8	NP_001010.2	RPS15A	11|8|11	30	10	3	12|16|15|17|13|12	0	0	0	0	0	-44.25	0.66	0.53
ARMC8	NP_001010983.1	GLT8D1	2|5|0	7	2.33	3	0|0|0|0|0|0	0.99	1	0.99	1	0.99	-0.88	23.33	0
ARMC8	NP_001012496.1	U2AF2	6|7|7	20	6.67	3	0|0|0|0|0|0	1	1	1	1	1	10.57	66.67	0
ARMC8	NP_001012680.1	SLC3A2	7|6|7	20	6.67	3	2|10|9|3|5|6	0	0	0	0	0	-18.23	0.89	0.47
ARMC8	NP_001013007.1	UBE2NL	3|2|4	9	3	3	0|0|0|0|0|0	1	1	1	1	1	3.66	30	0
ARMC8	NP_001014.1	RPS20	5|5|4	14	4.67	3	5|5|5|6|4|6	0	0	0	0	0	-14.11	0.85	0.53
ARMC8	NP_001014364.1	FLG2	6|6|4	16	5.33	3	8|0|13|6|0|10	0	0	0	0	0	-28.64	0.58	0.53
ARMC8	NP_001015877.1	PHF6	8|14|7	29	9.67	3	0|9|2|6|0|3	0.24	0.48	0.24	0.48	0.24	-7.74	1.93	0.26
ARMC8	NP_001016.1	RPS23	9|8|7	24	8	3	7|9|9|11|8|9	0	0	0	0	0	-23.97	0.84	0.48
ARMC8	NP_001017.1	RPS24	7|7|10	24	8	3	7|9|6|6|6|5	0	0	0	0	0	-14.95	1.14	0.44
ARMC8	NP_001017392.2	SUGP2	9|15|11	35	11.67	3	6|8|4|6|0|6	0.05	0.09	0.05	0.09	0.05	-10.33	1.79	0.31
ARMC8	NP_001018238.1	HAX1	4|6|7	17	5.67	3	0|3|0|2|3|2	0.47	0.62	0.47	0.62	0.47	-3.46	2.27	0.21
ARMC8	NP_001019820.1	CANX	4|8|4	16	5.33	3	3|3|4|2|4|2	0.09	0.19	0.09	0.19	0.09	-6.96	1.52	0.29
ARMC8	NP_001020108.1	MINK1	4|0|0	4	1.33	3	0|0|0|0|0|0	0.5	1	0.5	1	0.5	-0.88	13.33	0.11
ARMC8	NP_001020278.1	ADAR	7|8|5	20	6.67	3	0|2|0|5|0|7	0.1	0.14	0.1	0.14	0.1	-5.15	1.9	0.29
ARMC8	NP_001020376.1	AP2M1	5|4|6	15	5	3	0|6|0|0|0|0	0.78	0.82	0.78	0.82	0.78	0.34	3.33	0.04
ARMC8	NP_001027017.1	CPT1A	6|7|4	17	5.67	3	3|15|5|5|5|5	0	0	0	0	0	-21.25	0.76	0.47
ARMC8	NP_001028675.1	SAR1B	2|0|0	2	0.67	3	0|2|0|0|0|0	0.34	0.69	0.34	0.69	0.34	-2.41	1.33	0.23
ARMC8	NP_001029249.1	HIST2H4B	7|7|5	19	6.33	3	5|7|4|4|5|5	0	0	0	0	0	-12.57	1.15	0.42
ARMC8	NP_001029345.2	ALDH1L2	3|0|0	3	1	3	0|0|0|0|0|0	0.5	1	0.5	1	0.5	-0.88	10	0.12
ARMC8	NP_001030168.1	RPL14	3|4|3	10	3.33	3	3|6|4|4|5|4	0	0	0	0	0	-12.99	0.7	0.53
ARMC8	NP_001035809.1	ABCE1	8|12|5	25	8.33	3	5|8|0|6|7|3	0	0	0	0	0	-16.16	1.28	0.39
ARMC8	NP_001035879.1	PSPC1	4|4|5	13	4.33	3	2|7|3|0|0|2	0	0	0	0	0	-6.82	1.24	0.37
ARMC8	NP_001035887.1	SLC16A3	5|5|5	15	5	3	4|7|2|5|4|4	0	0	0	0	0	-10.8	1	0.43
ARMC8	NP_001055.1	TKT	6|10|8	24	8	3	4|6|8|7|3|6	0	0	0	0	0	-15.53	1.19	0.43
ARMC8	NP_001070666.1	ATG9A	4|3|0	7	2.33	3	0|2|0|0|0|0	0.89	0.93	0.89	0.93	0.89	-2.41	4.67	0.02
ARMC8	NP_001070729.2	NCOR2	21|24|17	62	20.67	3	9|17|2|13|0|8	0	0	0	0	0	-17.36	1.76	0.41
ARMC8	NP_001074248.1	MYO1C	7|12|11	30	10	3	5|17|7|7|8|6	0	0	0	0	0	-24.6	1.03	0.47
ARMC8	NP_001078927.1	CTNND1	5|6|4	15	5	3	0|4|0|0|0|0	0.87	0.9	0.87	0.9	0.87	1.3	5	0.02
ARMC8	NP_001091674.1	HNRNPF	11|11|13	35	11.67	3	10|12|5|8|7|9	0	0	0	0	0	-18.85	1.2	0.47
ARMC8	NP_001091974.1	DDX17	20|22|18	60	20	3	0|14|10|0|0|12	0.01	0.01	0.01	0.01	0.01	-7.71	2.22	0.35
ARMC8	NP_001098549.2	FBRS	5|6|4	15	5	3	2|7|0|3|0|3	0	0.01	0	0.01	0	-7.81	1.33	0.36
ARMC8	NP_001104792.1	DDX54	11|13|11	35	11.67	3	3|12|8|9|6|8	0	0	0	0	0	-17.09	1.26	0.46
ARMC8	NP_001106672.1	NACA	2|0|0	2	0.67	3	3|3|4|2|4|3	0	0	0	0	0	-14.65	0.19	0.53
ARMC8	NP_001107000.1	METTL15	2|3|0	5	1.67	3	0|0|0|0|0|0	0.99	1	0.99	1	0.99	-0.88	16.67	0
ARMC8	NP_001116855.1	BCOR	7|8|0	15	5	3	0|5|0|0|0|0	0.91	0.92	0.91	0.92	0.91	-4.45	4	0.01
ARMC8	NP_001120664.1	CNBP	4|4|2	10	3.33	3	0|0|0|0|0|0	1	1	1	1	1	3.66	33.33	0
ARMC8	NP_001120690.1	POLD2	3|9|3	15	5	3	2|6|0|3|0|4	0.13	0.27	0.13	0.27	0.13	-9.32	1.33	0.28
ARMC8	NP_001120871.1	YPEL5	5|3|4	12	4	3	0|0|0|0|0|0	1	1	1	1	1	5.51	40	0
ARMC8	NP_001121698.1	DIS3	5|5|4	14	4.67	3	0|5|0|0|0|0	0.81	0.81	0.81	0.81	0.81	0.87	3.73	0.03
ARMC8	NP_001123237.1	NSDHL	7|6|6	19	6.33	3	6|17|8|5|7|7	0	0	0	0	0	-26.36	0.65	0.53
ARMC8	NP_001123584.1	RFC5	3|5|3	11	3.67	3	0|3|0|0|0|0	0.83	0.91	0.83	0.91	0.83	1.1	4.89	0.03
ARMC8	NP_001124463.1	HYOU1	10|5|6	21	7	3	0|7|0|2|0|0	0.68	0.88	0.68	0.88	0.68	-0.93	3.11	0.06
ARMC8	NP_001128512.1	DCTN1	24|21|14	59	19.67	3	24|43|16|23|19|23	0	0	0	0	0	-83.06	0.7	0.53
ARMC8	NP_001128659.1	AGFG1	2|0|0	2	0.67	3	0|2|0|0|0|0	0.34	0.69	0.34	0.69	0.34	-2.41	1.33	0.23
ARMC8	NP_001129665.1	FASTKD2	19|15|17	51	17	3	8|13|8|10|8|12	0	0	0	0	0	-16.67	1.58	0.44
ARMC8	NP_001135887.1	AIMP1	2|0|4	6	2	3	0|5|0|0|0|0	0.48	0.7	0.48	0.7	0.48	-4.45	1.6	0.21
ARMC8	NP_001136113.1	FBRSL1	3|4|3	10	3.33	3	2|2|0|3|0|0	0.19	0.29	0.19	0.29	0.19	-2.26	1.9	0.27
ARMC8	NP_001137474.1	CTPS2	10|9|10	29	9.67	3	4|10|6|6|6|3	0	0	0	0	0	-12.07	1.38	0.43
ARMC8	NP_001137533.1	COPB1	18|19|14	51	17	3	9|25|10|10|14|12	0	0	0	0	0	-33.46	1.11	0.49
ARMC8	NP_001139185.1	SAE1	3|5|5	13	4.33	3	2|4|0|0|0|0	0.69	0.69	0.69	0.69	0.69	-1.1	2.89	0.05
ARMC8	NP_001139523.1	HSDL1	2|2|2	6	2	3	0|3|0|0|0|0	0.57	0.57	0.57	0.57	0.57	0.27	2.67	0.07
ARMC8	NP_001158.2	XIAP	15|11|8	34	11.33	3	12|8|4|15|5|17	0	0	0	0	0	-35.48	0.87	0.49
ARMC8	NP_001159574.1	NDUFV1	5|4|0	9	3	3	0|3|0|0|0|0	0.88	0.91	0.88	0.91	0.88	-3.46	4	0.02
ARMC8	NP_001164014.1	PGAM5	3|0|3	6	2	3	0|0|0|3|0|0	0.75	0.75	0.75	0.75	0.75	-3.46	2.67	0.04
ARMC8	NP_001164554.1	SMPD4	8|7|10	25	8.33	3	0|7|0|0|0|0	0.9	0.92	0.9	0.92	0.9	1.62	4.76	0.02
ARMC8	NP_001166958.1	NKRF	6|7|8	21	7	3	0|13|0|5|7|5	0	0	0	0	0	-18.03	0.93	0.46
ARMC8	NP_001167568.1	LDHB	2|0|3	5	1.67	3	4|7|9|4|5|8	0	0	0	0	0	-31.13	0.23	0.53
ARMC8	NP_001171712.1	VDAC2	5|6|7	18	6	3	0|6|3|0|2|3	0.04	0.06	0.04	0.06	0.04	-5.53	1.71	0.32
ARMC8	NP_001177957.2	TNPO3	7|5|4	16	5.33	3	3|11|0|7|0|4	0	0	0	0	0	-16.65	0.85	0.45
ARMC8	NP_001180286.1	NUP62	15|17|17	49	16.33	3	11|18|11|11|12|12	0	0	0	0	0	-25.39	1.23	0.49
ARMC8	NP_001185797.1	CAPN1	5|5|2	12	4	3	0|2|2|0|0|2	0.76	0.76	0.76	0.76	0.76	-2.81	2.67	0.04
ARMC8	NP_001186910.1	NDUFS1	7|5|4	16	5.33	3	0|4|0|2|0|0	0.79	0.88	0.79	0.88	0.79	-0.04	3.56	0.04
ARMC8	NP_001193943.1	SERPINH1	16|18|17	51	17	3	6|21|18|10|18|8	0	0	0	0	0	-36.23	1.01	0.5
ARMC8	NP_001203.1	C1QBP	6|8|6	20	6.67	3	7|9|8|8|7|9	0	0	0	0	0	-21.92	0.78	0.53
ARMC8	NP_001231800.1	DAB2	4|5|0	9	3	3	4|2|0|5|0|3	0	0	0	0	0	-14.65	0.86	0.37
ARMC8	NP_001231867.1	TXN	2|2|2	6	2	3	0|0|3|2|0|2	0.02	0.02	0.02	0.02	0.02	-3.69	1.14	0.33
ARMC8	NP_001240795.1	YME1L1	4|7|7	18	6	3	0|4|0|2|4|4	0.06	0.06	0.06	0.06	0.06	-6.96	1.71	0.3
ARMC8	NP_001243064.1	CSE1L	5|4|3	12	4	3	0|4|0|0|0|0	0.82	0.85	0.82	0.85	0.82	0.63	4	0.03
ARMC8	NP_001243198.1	KIF22	3|5|6	14	4.67	3	0|19|2|0|7|3	0	0	0	0	0	-23.94	0.6	0.48
ARMC8	NP_001243385.1	INTS11	3|4|4	11	3.67	3	0|0|0|0|0|0	1	1	1	1	1	5.51	36.67	0
ARMC8	NP_001243778.1	POLD1	11|12|6	29	9.67	3	0|8|0|7|0|5	0.07	0.11	0.07	0.11	0.07	-8.98	1.93	0.3
ARMC8	NP_001244118.1	DDX56	6|8|6	20	6.67	3	0|12|5|2|5|0	0	0	0	0	0	-12.43	1.11	0.43
ARMC8	NP_001254507.1	TOR1AIP1	3|4|2	9	3	3	0|5|0|0|0|3	0.13	0.19	0.13	0.19	0.13	-4.14	1.5	0.28
ARMC8	NP_001257381.1	PRSS21	2|2|2	6	2	3	0|2|0|0|0|2	0.27	0.27	0.27	0.27	0.27	-1.01	2	0.26
ARMC8	NP_001257450.1	MED23	5|6|5	16	5.33	3	3|2|5|5|3|3	0	0	0	0	0	-7.28	1.33	0.38
ARMC8	NP_001259002.1	QARS	4|7|7	18	6	3	0|9|0|0|0|0	0.7	0.7	0.7	0.7	0.7	-1.65	2.67	0.05
ARMC8	NP_001267717.1	SURF4	3|4|3	10	3.33	3	10|9|9|9|7|8	0	0	0	0	0	-30.9	0.36	0.53
ARMC8	NP_001268392.1	SMC1A	5|8|0	13	4.33	3	0|0|0|2|0|0	0.98	1	0.98	1	0.98	-2.41	8.67	0
ARMC8	NP_001269314.1	CSNK2B	2|3|3	8	2.67	3	0|4|0|0|0|0	0.65	0.65	0.65	0.65	0.65	-0.38	2.67	0.06
ARMC8	NP_001269460.1	ADNP	17|19|18	54	18	3	4|34|16|12|15|12	0	0	0	0	0	-42.98	0.94	0.51
ARMC8	NP_001269836.1	CCT8	3|3|2	8	2.67	3	5|7|8|5|4|3	0	0	0	0	0	-20.92	0.43	0.53
ARMC8	NP_001269888.1	CCAR1	5|3|2	10	3.33	3	3|5|2|4|0|5	0	0	0	0	0	-12.88	0.78	0.41
ARMC8	NP_001271317.1	NOLC1	4|4|5	13	4.33	3	0|4|0|0|0|0	0.82	0.85	0.82	0.85	0.82	1.3	4.33	0.03
ARMC8	NP_001273490.1	NUMA1	25|27|21	73	24.33	3	28|44|31|40|29|36	0	0	0	0	0	-106.95	0.64	0.53
ARMC8	NP_001278407.1	AKAP8L	8|8|5	21	7	3	5|14|7|8|10|5	0	0	0	0	0	-28.58	0.72	0.53
ARMC8	NP_001278963.1	TAB2	5|6|4	15	5	3	0|5|4|7|5|3	0	0	0	0	0	-13.17	0.95	0.43
ARMC8	NP_001284478.1	UPF1	4|3|2	9	3	3	0|19|4|2|6|5	0	0	0	0	0	-29.55	0.35	0.53
ARMC8	NP_001287783.1	DCD	4|4|4	12	4	3	6|3|5|3|3|3	0	0	0	0	0	-9.61	0.94	0.42
ARMC8	NP_001287945.1	HNRNPUL1	4|3|3	10	3.33	3	2|6|4|0|3|0	0	0	0	0	0	-9.32	0.89	0.41
ARMC8	NP_001288092.1	TMEM209	7|9|5	21	7	3	0|12|9|3|6|3	0	0	0	0	0	-19.66	0.93	0.46
ARMC8	NP_001289958.1	PKP3	9|10|4	23	7.67	3	8|11|5|11|5|9	0	0	0	0	0	-30.67	0.79	0.48
ARMC8	NP_001293008.1	CAD	15|16|15	46	15.33	3	8|29|10|13|8|13	0	0	0	0	0	-35.31	0.94	0.5
ARMC8	NP_001297050.1	ATXN2	5|3|3	11	3.67	3	0|0|0|0|0|0	1	1	1	1	1	5.51	36.67	0
ARMC8	NP_001303292.1	EIF2S2	6|8|7	21	7	3	0|9|5|5|3|5	0	0	0	0	0	-12.88	1.17	0.43
ARMC8	NP_001304733.1	TRAM1	4|4|5	13	4.33	3	0|4|3|0|4|2	0.01	0.01	0.01	0.01	0.01	-6.08	1.33	0.35
ARMC8	NP_001305115.1	HNRNPK	4|7|5	16	5.33	3	8|4|12|5|4|5	0	0	0	0	0	-21.64	0.71	0.47
ARMC8	NP_001305863.1	HLTF	6|6|0	12	4	3	4|12|3|4|5|6	0	0	0	0	0	-28.75	0.59	0.46
ARMC8	NP_001306590.1	TMEM263	4|3|5	12	4	3	4|0|0|0|0|0	0.82	0.85	0.82	0.85	0.82	0.63	4	0.03
ARMC8	NP_001307192.1	AP3M1	5|3|6	14	4.67	3	0|6|0|0|0|0	0.78	0.82	0.78	0.82	0.78	-0.61	3.11	0.04
ARMC8	NP_001307524.1	DDX5	29|28|29	86	28.67	3	23|36|23|21|26|28	0	0	0	0	0	-59.44	1.01	0.52
ARMC8	NP_001308374.1	TMED2	4|4|0	8	2.67	3	3|7|4|4|0|7	0	0	0	0	0	-23.41	0.48	0.53
ARMC8	NP_001308392.1	NCLN	17|13|9	39	13	3	10|14|11|15|10|10	0	0	0	0	0	-31.8	1.04	0.48
ARMC8	NP_001308948.1	NDUFA10	7|6|7	20	6.67	3	4|7|5|3|4|4	0	0	0	0	0	-9.35	1.33	0.4
ARMC8	NP_001317088.1	DHRS7B	2|2|3	7	2.33	3	0|3|0|3|0|3	0.01	0.02	0.01	0.02	0.01	-5.47	1.04	0.34
ARMC8	NP_001335116.1	DDX27	6|6|6	18	6	3	6|13|8|8|9|7	0	0	0	0	0	-25.71	0.63	0.53
ARMC8	NP_001336383.1	SNRPN	3|2|0	5	1.67	3	0|0|0|0|0|0	0.99	1	0.99	1	0.99	-0.88	16.67	0
ARMC8	NP_001337182.1	TRMT5	4|2|2	8	2.67	3	0|4|0|0|0|0	0.6	0.79	0.6	0.79	0.6	-0.38	2.67	0.07
ARMC8	NP_001348.2	DHX9	20|20|15	55	18.33	3	21|52|25|17|29|22	0	0	0	0	0	-95.69	0.57	0.53
ARMC8	NP_001349.2	DHX15	6|9|6	21	7	3	2|7|6|5|6|9	0	0	0	0	0	-16.39	1	0.45
ARMC8	NP_001367.2	DYNC1H1	41|43|40	124	41.33	3	39|112|58|58|67|52	0	0	0	0	0	-209.89	0.56	0.53
ARMC8	NP_001393.1	EEF1A1	35|36|40	111	37	3	41|69|35|45|39|42	0	0	0	0	0	-124.71	0.75	0.53
ARMC8	NP_001395.1	EEF1G	8|5|5	18	6	3	10|16|13|9|7|13	0	0	0	0	0	-41.61	0.46	0.53
ARMC8	NP_001406.1	EIF2S3	22|24|25	71	23.67	3	18|13|13|18|16|19	0	0	0	0	0	-31.15	1.33	0.5
ARMC8	NP_001410.2	ELAVL1	12|9|11	32	10.67	3	7|11|7|6|0|9	0	0	0	0	0	-17.34	1.25	0.45
ARMC8	NP_001427.2	FBL	12|9|8	29	9.67	3	5|14|9|7|7|9	0	0	0	0	0	-23.27	0.99	0.47
ARMC8	NP_001531.1	HSPB1	31|32|31	94	31.33	3	31|50|37|35|35|37	0	0	0	0	0	-96.43	0.79	0.53
ARMC8	NP_001656.2	RHOG	6|8|7	21	7	3	5|5|3|3|2|3	0.03	0.04	0.03	0.04	0.03	-5.87	1.75	0.32
ARMC8	NP_001677.2	ATP5F1B	23|25|25	73	24.33	3	27|33|26|26|18|22	0	0	0	0	0	-66.1	0.87	0.53
ARMC8	NP_001688.1	ATP5PO	2|3|2	7	2.33	3	0|0|0|0|0|0	0.99	1	0.99	1	0.99	3.66	23.33	0
ARMC8	NP_001822.3	CLU	9|9|8	26	8.67	3	6|12|8|3|10|5	0	0	0	0	0	-20.54	0.96	0.48
ARMC8	NP_001922.2	DLAT	2|3|0	5	1.67	3	2|5|0|0|0|0	0.09	0.15	0.09	0.15	0.09	-6.95	0.95	0.29
ARMC8	NP_001933.2	DSG1	7|6|7	20	6.67	3	10|4|21|9|3|20	0	0	0	0	0	-47.1	0.44	0.53
ARMC8	NP_002147.2	HSPD1	15|20|19	54	18	3	11|21|21|14|10|15	0	0	0	0	0	-41.37	1.01	0.5
ARMC8	NP_002152.2	IARS	16|15|11	42	14	3	8|17|4|9|7|8	0	0	0	0	0	-21.29	1.33	0.46
ARMC8	NP_002287.2	LBR	16|14|16	46	15.33	3	7|11|7|8|9|7	0	0	0	0	0	-11.16	1.75	0.41
ARMC8	NP_002583.1	PCNA	9|11|8	28	9.33	3	3|11|4|9|8|3	0	0	0	0	0	-17.09	1.17	0.45
ARMC8	NP_002584.2	PCOLCE	5|8|8	21	7	3	0|3|0|0|0|0	0.98	0.98	0.98	0.98	0.98	2.27	9.33	0
ARMC8	NP_002797.3	PSMC6	5|3|0	8	2.67	3	2|11|8|3|5|5	0	0	0	0	0	-31.17	0.37	0.53
ARMC8	NP_002800.2	PSMD3	19|21|15	55	18.33	3	18|26|17|22|20|24	0	0	0	0	0	-61.02	0.8	0.53
ARMC8	NP_002878.2	RARS	19|16|19	54	18	3	10|24|9|10|10|12	0	0	0	0	0	-26.12	1.29	0.48
ARMC8	NP_002922.2	RING1	5|4|5	14	4.67	3	0|5|2|4|3|3	0	0	0	0	0	-7.84	1.24	0.38
ARMC8	NP_002943.2	RPS2	24|20|21	65	21.67	3	21|33|19|25|27|18	0	0	0	0	0	-65.5	0.82	0.52
ARMC8	NP_003176.2	TAF4	4|4|3	11	3.67	3	3|3|2|7|0|7	0	0	0	0	0	-13.97	0.73	0.44
ARMC8	NP_003290.1	HSP90B1	7|8|7	22	7.33	3	0|0|0|0|0|0	1	1	1	1	1	12.17	73.33	0
ARMC8	NP_003356.2	UQCRC1	3|0|0	3	1	3	0|4|0|0|2|0	0.13	0.25	0.13	0.25	0.13	-5.91	0.67	0.28
ARMC8	NP_003357.2	UQCRC2	23|24|23	70	23.33	3	19|32|20|22|16|23	0	0	0	0	0	-52.57	0.96	0.51
ARMC8	NP_003365.1	VDAC1	5|5|7	17	5.67	3	0|6|0|0|0|3	0.45	0.64	0.45	0.64	0.45	-1.05	2.52	0.22
ARMC8	NP_003745.1	EIF3F	8|7|10	25	8.33	3	8|13|9|8|8|8	0	0	0	0	0	-23.97	0.88	0.48
ARMC8	NP_003841.1	SUCLA2	2|0|0	2	0.67	3	0|0|0|0|0|0	0.49	0.97	0.49	0.97	0.49	-0.88	6.67	0.16
ARMC8	NP_003861.1	IQGAP1	9|7|0	16	5.33	3	3|10|0|4|2|5	0	0	0	0	0	-23.25	0.97	0.39
ARMC8	NP_003897.2	MCM3AP	27|27|26	80	26.67	3	10|37|12|16|10|18	0	0	0	0	0	-35.44	1.29	0.5
ARMC8	NP_004085.1	EIF2S1	8|6|6	20	6.67	3	2|5|6|0|0|4	0.01	0.02	0.01	0.02	0.01	-6.73	1.57	0.34
ARMC8	NP_004095.4	FASN	68|82|65	215	71.67	3	57|61|39|58|40|57	0	0	0	0	0	-111.52	1.23	0.52
ARMC8	NP_004125.3	HSPA9	42|37|36	115	38.33	3	20|30|23|22|15|22	0	0	0	0	0	-34.08	1.58	0.49
ARMC8	NP_004272.2	BAG3	14|17|16	47	15.67	3	9|26|14|11|16|14	0	0	0	0	0	-41.85	0.9	0.51
ARMC8	NP_004441.1	ERH	3|3|2	8	2.67	3	0|2|2|2|2|2	0.04	0.04	0.04	0.04	0.04	-4.58	1.33	0.31
ARMC8	NP_004448.2	ACSL3	8|7|7	22	7.33	3	0|10|3|3|4|4	0	0	0	0	0	-8.6	1.4	0.4
ARMC8	NP_004512.1	KIF5B	3|6|0	9	3	3	3|7|0|5|0|4	0	0	0	0	0	-20.12	0.63	0.42
ARMC8	NP_004517.2	MCM2	6|6|3	15	5	3	3|7|0|0|0|0	0.32	0.32	0.32	0.32	0.32	-4.2	2	0.24
ARMC8	NP_004628.4	RAB7A	9|7|9	25	8.33	3	0|5|5|0|2|0	0.63	0.63	0.63	0.63	0.63	-1.34	2.78	0.06
ARMC8	NP_004896.1	PRDX6	11|9|9	29	9.67	3	11|17|13|10|8|13	0	0	0	0	0	-35.57	0.72	0.53
ARMC8	NP_004930.1	DDX1	8|13|10	31	10.33	3	4|12|0|4|3|4	0.01	0.02	0.01	0.02	0.01	-9.66	1.72	0.34
ARMC8	NP_004993.1	NDUFA9	11|11|11	33	11	3	7|7|6|13|7|11	0	0	0	0	0	-17.97	1.16	0.47
ARMC8	NP_005006.3	OXA1L	7|6|8	21	7	3	7|4|3|4|5|6	0	0	0	0	0	-11.11	1.27	0.41
ARMC8	NP_005021.2	PLK1	7|5|6	18	6	3	3|8|5|5|5|4	0	0	0	0	0	-13.46	1.04	0.43
ARMC8	NP_005026.3	POLRMT	31|34|37	102	34	3	12|35|13|22|24|21	0	0	0	0	0	-45.37	1.33	0.51
ARMC8	NP_005054.3	SCD	4|2|6	12	4	3	2|5|5|2|3|3	0	0	0	0	0	-11.88	1	0.38
ARMC8	NP_005085.2	SLC27A4	7|7|4	18	6	3	0|3|0|0|0|0	0.96	0.96	0.96	0.96	0.96	1.72	8	0.01
ARMC8	NP_005207.2	DDOST	8|7|8	23	7.67	3	5|7|4|4|4|5	0	0	0	0	0	-8.8	1.46	0.39
ARMC8	NP_005304.3	PDIA3	2|0|0	2	0.67	3	0|0|3|0|0|0	0.28	0.57	0.28	0.57	0.28	-3.46	0.89	0.25
ARMC8	NP_005338.1	HSPA5	24|26|29	79	26.33	3	15|32|29|22|20|20	0	0	0	0	0	-56.39	1.02	0.51
ARMC8	NP_005372.2	NCL	9|7|7	23	7.67	3	9|7|12|12|6|12	0	0	0	0	0	-30.58	0.68	0.53
ARMC8	NP_005551.3	LAMA5	4|0|0	4	1.33	3	0|0|0|0|0|0	0.5	1	0.5	1	0.5	-0.88	13.33	0.11
ARMC8	NP_005683.2	ABCF2	20|20|18	58	19.33	3	11|31|13|19|11|15	0	0	0	0	0	-42.59	0.99	0.51
ARMC8	NP_005723.2	RAD50	7|3|0	10	3.33	3	0|5|0|3|0|0	0.41	0.75	0.41	0.75	0.41	-7.66	1.67	0.22
ARMC8	NP_005737.1	NAMPT	30|28|22	80	26.67	3	21|24|20|20|21|23	0	0	0	0	0	-46.94	1.2	0.5
ARMC8	NP_005753.1	TRIM28	8|5|4	17	5.67	3	5|15|13|9|7|13	0	0	0	0	0	-41.93	0.45	0.53
ARMC8	NP_005796.1	PSMD14	2|0|2	4	1.33	3	3|6|0|2|2|2	0	0	0	0	0	-13.59	0.41	0.53
ARMC8	NP_005819.3	DCAF7	8|9|4	21	7	3	0|0|0|0|0|0	1	1	1	1	1	7.25	70	0
ARMC8	NP_005871.1	DNAJA2	5|5|5	15	5	3	3|8|2|4|0|4	0	0	0	0	0	-10.01	1.05	0.42
ARMC8	NP_005905.2	MCM4	22|25|18	65	21.67	3	9|27|13|13|13|12	0	0	0	0	0	-32.05	1.31	0.49
ARMC8	NP_005906.2	MCM6	22|19|21	62	20.67	3	13|23|12|18|12|13	0	0	0	0	0	-31.88	1.23	0.5
ARMC8	NP_005947.3	MTHFD1	57|51|50	158	52.67	3	49|61|37|54|41|49	0	0	0	0	0	-115.64	0.99	0.52
ARMC8	NP_005989.3	CCT3	18|18|22	58	19.33	3	16|40|26|29|22|26	0	0	0	0	0	-83.36	0.64	0.53
ARMC8	NP_005994.2	UQCRFS1	4|5|4	13	4.33	3	0|2|2|0|0|2	0.62	0.76	0.62	0.76	0.62	-0.08	2.89	0.07
ARMC8	NP_006089.1	RACK1	19|18|17	54	18	3	13|28|15|21|21|25	0	0	0	0	0	-60.32	0.76	0.53
ARMC8	NP_006107.1	TAB1	4|0|3	7	2.33	3	0|3|0|5|0|5	0	0	0	0	0	-13.39	0.72	0.38
ARMC8	NP_006169.2	NSF	14|15|12	41	13.67	3	0|10|5|7|4|6	0.01	0.02	0.01	0.02	0.01	-7.91	1.95	0.34
ARMC8	NP_006362.1	CRTAP	3|3|0	6	2	3	0|3|0|2|0|0	0.39	0.39	0.39	0.39	0.39	-4.88	1.6	0.23
ARMC8	NP_006378.3	CHERP	5|4|4	13	4.33	3	0|8|0|0|2|2	0.02	0.04	0.02	0.04	0.02	-4.58	1.44	0.33
ARMC8	NP_006383.2	NOP56	4|3|5	12	4	3	0|4|0|0|0|0	0.82	0.85	0.82	0.85	0.82	0.63	4	0.03
ARMC8	NP_006467.4	ATP5MG	2|0|0	2	0.67	3	0|0|0|0|0|0	0.49	0.97	0.49	0.97	0.49	-0.88	6.67	0.16
ARMC8	NP_006494.1	PSMC4	6|6|0	12	4	3	0|21|12|7|14|8	0	0	0	0	0	-59.81	0.29	0.53
ARMC8	NP_006507.2	SLC2A1	3|3|3	9	3	3	0|0|0|2|0|2	0.57	0.57	0.57	0.57	0.57	0.26	3	0.08
ARMC8	NP_006570.1	EBP	5|4|3	12	4	3	3|6|3|2|2|0	0	0	0	0	0	-8.43	1.14	0.37
ARMC8	NP_006764.3	DDX18	9|8|10	27	9	3	5|15|7|7|11|9	0	0	0	0	0	-26.07	0.86	0.49
ARMC8	NP_006818.3	TMED10	8|7|8	23	7.67	3	8|9|8|6|6|6	0	0	0	0	0	-17.6	0.99	0.46
ARMC8	NP_006827.1	GCN1	21|19|14	54	18	3	12|28|3|18|6|21	0	0	0	0	0	-50.17	0.91	0.51
ARMC8	NP_006835.2	ILVBL	7|8|8	23	7.67	3	3|7|0|4|4|7	0	0	0	0	0	-9.68	1.39	0.41
ARMC8	NP_009166.2	XPOT	12|8|11	31	10.33	3	7|17|7|8|9|12	0	0	0	0	0	-29.69	0.9	0.49
ARMC8	NP_009200.2	STXBP3	5|3|0	8	2.67	3	0|2|0|0|0|0	0.9	0.96	0.9	0.96	0.9	-2.41	5.33	0.01
ARMC8	NP_031401.1	TARDBP	4|2|2	8	2.67	3	0|6|0|0|0|0	0.36	0.58	0.36	0.58	0.36	-1.92	1.78	0.23
ARMC8	NP_036558.3	SF3B3	2|6|2	10	3.33	3	4|18|5|13|8|9	0	0	0	0	0	-44.99	0.28	0.53
ARMC8	NP_037386.1	TBK1	8|9|8	25	8.33	3	0|7|0|8|0|5	0	0.01	0	0.01	0	-6.37	1.67	0.36
ARMC8	NP_055121.1	RTCB	6|10|9	25	8.33	3	6|13|7|8|6|7	0	0	0	0	0	-22.86	0.95	0.47
ARMC8	NP_055180.1	HSPB8	7|5|5	17	5.67	3	0|9|7|5|6|6	0	0	0	0	0	-17.98	0.81	0.46
ARMC8	NP_055181.3	GNL3	14|15|12	41	13.67	3	6|12|8|8|7|9	0	0	0	0	0	-15.67	1.48	0.44
ARMC8	NP_055486.2	UBE3C	9|8|7	24	8	3	0|11|0|2|0|3	0.08	0.11	0.08	0.11	0.08	-4	2	0.29
ARMC8	NP_055577.1	DHCR24	6|4|0	10	3.33	3	3|3|3|4|0|3	0.02	0.04	0.02	0.04	0.02	-13.54	1.03	0.33
ARMC8	NP_055814.1	RAB21	8|8|9	25	8.33	3	2|11|5|4|8|9	0	0	0	0	0	-17.91	1.01	0.47
ARMC8	NP_056138.1	UFL1	11|13|12	36	12	3	7|15|5|8|8|8	0	0	0	0	0	-18.84	1.23	0.47
ARMC8	NP_056169.1	NUP188	6|8|7	21	7	3	5|21|5|3|8|9	0	0	0	0	0	-29.92	0.65	0.53
ARMC8	NP_056375.2	OPA1	16|13|12	41	13.67	3	6|20|16|8|7|10	0	0	0	0	0	-30.35	1.01	0.49
ARMC8	NP_056444.3	PRPF31	6|7|5	18	6	3	0|4|0|3|3|3	0.08	0.12	0.08	0.12	0.08	-4.67	1.85	0.29
ARMC8	NP_056473.2	NOC2L	5|3|5	13	4.33	3	0|6|0|0|0|0	0.74	0.74	0.74	0.74	0.74	-0.61	2.89	0.05
ARMC8	NP_056474.2	RSL1D1	2|4|0	6	2	3	0|5|3|0|0|0	0.1	0.19	0.1	0.19	0.1	-7.66	1	0.29
ARMC8	NP_056485.2	SENP3	3|5|3	11	3.67	3	2|0|0|6|0|4	0.01	0.03	0.01	0.03	0.01	-6.36	1.22	0.33
ARMC8	NP_057018.1	NOP58	6|4|5	15	5	3	2|10|2|2|3|3	0	0	0	0	0	-10.1	1.11	0.4
ARMC8	NP_057030.3	PELO	10|8|12	30	10	3	3|8|4|5|3|6	0.01	0.02	0.01	0.02	0.01	-9.13	1.74	0.34
ARMC8	NP_057049.5	NDUFA13	3|4|4	11	3.67	3	5|8|3|5|0|5	0	0	0	0	0	-16.83	0.64	0.53
ARMC8	NP_057050.1	ERGIC3	4|3|0	7	2.33	3	0|4|0|0|3|0	0.22	0.32	0.22	0.32	0.22	-7.03	1.33	0.26
ARMC8	NP_057085.2	UTP18	2|2|0	4	1.33	3	0|5|2|0|2|0	0.01	0.01	0.01	0.01	0.01	-9.04	0.59	0.36
ARMC8	NP_057390.1	DNAJB11	3|4|0	7	2.33	3	0|0|0|0|0|0	1	1	1	1	1	-0.88	23.33	0
ARMC8	NP_057417.3	SRRM2	7|6|4	17	5.67	3	5|18|8|8|8|5	0	0	0	0	0	-33.4	0.54	0.53
ARMC8	NP_057439.2	DDX47	7|6|9	22	7.33	3	5|7|4|5|0|4	0	0	0	0	0	-10.23	1.4	0.38
ARMC8	NP_060058.1	WDR5	10|7|10	27	9	3	4|7|0|5|3|3	0.05	0.05	0.05	0.05	0.05	-7.07	1.89	0.31
ARMC8	NP_060063.2	BMP2K	4|4|4	12	4	3	0|7|0|0|0|2	0.12	0.12	0.12	0.12	0.12	-1.98	1.78	0.29
ARMC8	NP_060277.1	OSGEP	5|4|4	13	4.33	3	0|5|0|0|0|0	0.76	0.81	0.76	0.81	0.76	0.87	3.47	0.04
ARMC8	NP_060289.2	TRMT10C	11|14|10	35	11.67	3	7|14|5|6|5|6	0	0	0	0	0	-14.84	1.41	0.43
ARMC8	NP_060310.1	MRPL16	4|4|3	11	3.67	3	0|3|0|0|0|0	0.85	0.85	0.85	0.85	0.85	1.1	4.89	0.02
ARMC8	NP_060366.1	GID8	7|7|10	24	8	3	0|0|0|0|0|0	1	1	1	1	1	12.17	80	0
ARMC8	NP_060530.3	IARS2	15|15|13	43	14.33	3	3|18|6|6|4|5	0	0	0	0	0	-12.25	1.64	0.42
ARMC8	NP_060542.4	HEATR1	5|2|0	7	2.33	3	0|11|0|0|0|3	0	0.01	0	0.01	0	-13.84	0.67	0.36
ARMC8	NP_060579.3	MTPAP	10|8|8	26	8.67	3	0|9|4|0|0|3	0.12	0.21	0.12	0.21	0.12	-3.17	2.17	0.28
ARMC8	NP_060596.2	TMEM33	13|10|9	32	10.67	3	8|16|14|9|12|9	0	0	0	0	0	-32.74	0.84	0.5
ARMC8	NP_060850.2	DDX28	6|4|0	10	3.33	3	0|0|0|0|0|0	1	1	1	1	1	-0.88	33.33	0
ARMC8	NP_061172.1	ADARB2	2|0|0	2	0.67	3	0|0|0|0|0|0	0.49	0.97	0.49	0.97	0.49	-0.88	6.67	0.16
ARMC8	NP_064628.1	TOMM22	4|2|3	9	3	3	3|7|2|3|3|4	0	0	0	0	0	-12.88	0.71	0.43
ARMC8	NP_064632.2	COQ8A	2|0|0	2	0.67	3	0|0|0|0|0|0	0.49	0.97	0.49	0.97	0.49	-0.88	6.67	0.16
ARMC8	NP_065715.1	DECR2	10|12|11	33	11	3	2|10|5|7|8|5	0	0	0	0	0	-12.4	1.47	0.42
ARMC8	NP_065779.1	ESYT2	11|12|11	34	11.33	3	5|19|8|11|8|8	0	0	0	0	0	-24.71	0.99	0.49
ARMC8	NP_065801.1	XPO5	4|2|4	10	3.33	3	3|6|3|7|3|2	0	0	0	0	0	-14.88	0.7	0.53
ARMC8	NP_065816.2	UBR4	22|21|12	55	18.33	3	7|57|16|21|24|14	0	0	0	0	0	-91.87	0.62	0.53
ARMC8	NP_066997.3	CCAR2	6|7|6	19	6.33	3	5|9|5|4|7|4	0	0	0	0	0	-14.65	0.97	0.45
ARMC8	NP_067026.3	SRPRB	11|9|9	29	9.67	3	7|10|5|7|6|6	0	0	0	0	0	-13.82	1.29	0.44
ARMC8	NP_071741.2	NCAPG	7|7|0	14	4.67	3	4|13|4|5|6|4	0	0	0	0	0	-29.68	0.67	0.46
ARMC8	NP_072045.1	RPS18	3|3|3	9	3	3	0|2|3|2|0|4	0	0	0	0	0	-5.77	1.09	0.37
ARMC8	NP_076996.2	FASTKD3	3|2|0	5	1.67	3	0|2|0|0|0|0	0.77	0.84	0.77	0.84	0.77	-2.41	3.33	0.04
ARMC8	NP_078822.3	RNF219	4|4|0	8	2.67	3	11|8|7|13|7|12	0	0	0	0	0	-47.79	0.24	0.53
ARMC8	NP_079157.3	SLC35E1	5|5|4	14	4.67	3	0|4|0|2|0|0	0.69	0.69	0.69	0.69	0.69	-0.04	3.11	0.05
ARMC8	NP_109587.1	MAP2K2	3|5|5	13	4.33	3	0|8|2|3|0|4	0	0	0	0	0	-10.98	1.02	0.4
ARMC8	NP_110407.2	SLC25A32	3|2|2	7	2.33	3	0|0|0|0|0|0	0.99	1	0.99	1	0.99	3.66	23.33	0
ARMC8	NP_112233.2	SFXN3	6|5|4	15	5	3	0|4|0|4|4|4	0	0	0	0	0	-8.73	1.25	0.38
ARMC8	NP_113673.3	GRWD1	4|4|3	11	3.67	3	0|6|4|5|3|4	0	0	0	0	0	-12.99	0.77	0.44
ARMC8	NP_115604.1	FAR1	3|7|5	15	5	3	0|12|8|0|7|0	0	0	0	0	0	-20.28	0.74	0.46
ARMC8	NP_443157.1	LENG8	5|4|3	12	4	3	0|0|0|0|0|0	1	1	1	1	1	5.51	40	0
ARMC8	NP_689929.2	PATL1	6|8|5	19	6.33	3	4|6|0|7|2|6	0	0	0	0	0	-13.46	1.1	0.42
ARMC8	NP_783859.1	PTPMT1	4|0|0	4	1.33	3	0|0|0|0|0|0	0.5	1	0.5	1	0.5	-0.88	13.33	0.11
ARMC8	NP_803882.1	CYP20A1	2|3|2	7	2.33	3	0|7|0|0|0|0	0.13	0.21	0.13	0.21	0.13	-2.76	1.33	0.28
ARMC8	NP_872363.1	BCL9L	9|9|7	25	8.33	3	6|7|0|6|0|8	0	0	0	0	0	-14.07	1.23	0.43
ARMC8	P00711	LALBA	4|3|4	11	3.67	3	0|0|0|0|0|0	1	1	1	1	1	5.51	36.67	0
ARMC8	P00761	P00761	119|132|124	375	125	3	197|54|85|168|83|175	0	0	0	0	0	-381.67	0.8	0.53
ARMC8	P02662	CSN1S1	8|5|7	20	6.67	3	7|3|6|2|3|2	0	0	0	0	0	-9.92	1.4	0.37
ARMC8	P02663	CSN1S2	4|3|6	13	4.33	3	7|0|0|0|0|0	0.6	0.76	0.6	0.76	0.6	-1.34	2.48	0.07
ARMC8	P02666	CSN2	6|2|3	11	3.67	3	4|0|5|0|0|3	0.04	0.08	0.04	0.08	0.04	-7.97	1.22	0.31
ARMC8	P02754	PAEP	8|8|5	21	7	3	2|0|3|0|0|0	0.97	0.97	0.97	0.97	0.97	1.45	5.6	0.01
ARMC8	Streptavidin	Streptavidin	522|509|480	1511	503.67	3	634|570|480|739|476|719	0	0	0	0	0	#NAME?	0.76	0.53
ARMC8	LYSC_CHICK	LYZ	13|12|11	36	12	3	12|15|11|14|12|15	0	0	0	0	0	-34.02	0.86	0.53
ARMC8	NP_000010.1	ACAT1	6|2|5	13	4.33	3	0|0|0|0|0|0	1	1	1	1	1	3.66	43.33	0
ARMC8	NP_000024.2	ABCD1	6|8|3	17	5.67	3	0|4|0|0|0|0	0.92	0.95	0.92	0.95	0.92	0.63	5.67	0.01
ARMC8	NP_000099.2	DLD	23|19|19	61	20.33	3	7|10|0|7|0|8	0.53	0.95	0.53	0.95	0.53	-2.03	2.54	0.08
ARMC8	NP_000134.2	FH	11|9|9	29	9.67	3	5|9|6|7|4|8	0	0	0	0	0	-13.82	1.29	0.44
ARMC8	NP_000174.1	HADHB	6|11|6	23	7.67	3	11|20|9|13|14|13	0	0	0	0	0	-47.49	0.51	0.53
ARMC8	NP_000180.2	HK2	13|17|10	40	13.33	3	5|15|0|12|0|11	0	0	0	0	0	-23.7	1.24	0.46
ARMC8	NP_000242.1	MSH2	6|10|4	20	6.67	3	6|12|4|9|4|6	0	0	0	0	0	-24.66	0.81	0.46
ARMC8	NP_000273.2	PCCA	41|40|46	127	42.33	3	19|27|18|26|23|22	0	0	0	0	0	-29.45	1.73	0.48
ARMC8	NP_000280.1	PFKM	18|19|19	56	18.67	3	13|18|10|13|10|17	0	0	0	0	0	-28.1	1.22	0.49
ARMC8	NP_000412.3	KRT10	83|74|76	233	77.67	3	96|71|139|103|60|119	0	0	0	0	0	-302.76	0.68	0.53
ARMC8	NP_000413.1	KRT17	68|64|61	193	64.33	3	46|77|61|45|49|53	0	0	0	0	0	-123.06	1.07	0.52
ARMC8	NP_000217.2	KRT9	57|54|53	164	54.67	3	71|66|113|50|50|173	0	0	0	0	0	-309.88	0.52	0.53
ARMC8	NP_000517.2	KRT14	42|39|39	120	40	3	41|53|69|42|32|65	0	0	0	0	0	-148.17	0.7	0.53
ARMC8	NP_000215.1	KRT18	53|57|52	162	54	3	32|51|30|44|32|39	0	0	0	0	0	-71.55	1.3	0.52
ARMC8	NP_005548.2	KRT16	25|23|22	70	23.33	3	29|32|51|27|21|56	0	0	0	0	0	-121.1	0.56	0.53
ARMC8	NP_002266.2	KRT15	14|0|0	14	4.67	3	0|0|0|0|0|0	0.5	1	0.5	1	0.5	-0.88	46.67	0.09
ARMC8	NP_061889.2	KRT24	11|0|0	11	3.67	3	0|0|0|0|0|0	0.5	1	0.5	1	0.5	-0.88	36.67	0.09
ARMC8	NP_000507.1	GNAS	4|0|0	4	1.33	3	0|10|5|0|7|0	0	0	0	0	0	-22.98	0.24	0.46
ARMC8	NP_000523.2	PCCB	32|29|28	89	29.67	3	17|18|10|21|12|20	0	0	0	0	0	-27.08	1.56	0.48
ARMC8	NP_000692.2	ATP1A1	9|9|7	25	8.33	3	4|6|4|4|0|8	0	0	0	0	0	-9.68	1.52	0.39
ARMC8	NP_000782.1	DHFR	5|4|4	13	4.33	3	0|6|0|5|0|7	0	0	0	0	0	-10.26	0.96	0.42
ARMC8	NP_000810.1	GART	16|17|18	51	17	3	16|21|3|18|9|15	0	0	0	0	0	-38.93	0.97	0.51
ARMC8	NP_000875.2	IMPDH2	5|6|4	15	5	3	0|7|3|0|0|0	0.24	0.32	0.24	0.32	0.24	-2.84	2	0.26
ARMC8	NP_000908.2	P4HA1	22|26|25	73	24.33	3	11|27|17|18|19|14	0	0	0	0	0	-39.99	1.2	0.5
ARMC8	NP_000911.2	PC	121|130|116	367	122.33	3	83|124|70|100|88|107	0	0	0	0	0	-201.37	1.17	0.52
ARMC8	NP_000916.2	PDHB	7|7|5	19	6.33	3	6|5|2|5|0|4	0	0	0	0	0	-10.8	1.27	0.4
ARMC8	NP_000958.1	RPL3	25|27|24	76	25.33	3	23|33|21|27|25|24	0	0	0	0	0	-61.79	0.93	0.52
ARMC8	NP_000961.2	RPL6	12|9|9	30	10	3	9|12|6|9|7|9	0	0	0	0	0	-21.75	1.03	0.47
ARMC8	NP_000962.2	RPL7	10|10|9	29	9.67	3	14|15|12|13|16|15	0	0	0	0	0	-41.32	0.64	0.53
ARMC8	NP_000968.2	RPL13	6|9|9	24	8	3	4|6|4|4|5|2	0.01	0.01	0.01	0.01	0.01	-8.48	1.68	0.34
ARMC8	NP_000970.1	RPL18	4|4|4	12	4	3	4|5|4|4|3|4	0	0	0	0	0	-9.61	0.94	0.53
ARMC8	NP_000976.1	RPL17	6|7|7	20	6.67	3	5|8|3|5|6|2	0	0	0	0	0	-12.88	1.11	0.44
ARMC8	NP_000978.1	RPL26	12|9|8	29	9.67	3	11|13|9|12|8|11	0	0	0	0	0	-30.7	0.82	0.49
ARMC8	NP_000982.2	RPL28	11|12|12	35	11.67	3	13|12|9|13|10|11	0	0	0	0	0	-27.67	0.95	0.49
ARMC8	NP_000996.2	RPS3	27|29|29	85	28.33	3	20|32|22|25|25|26	0	0	0	0	0	-56.43	1.05	0.51
ARMC8	NP_000997.1	RPS3A	14|13|9	36	12	3	11|12|10|10|6|14	0	0	0	0	0	-29	1.02	0.48
ARMC8	NP_000998.1	RPS4X	16|12|14	42	14	3	10|12|10|13|11|12	0	0	0	0	0	-25.32	1.17	0.48
ARMC8	NP_001001563.1	TIMM50	8|8|9	25	8.33	3	4|8|3|5|6|4	0	0	0	0	0	-9.13	1.45	0.4
ARMC8	NP_001001937.1	ATP5F1A	61|61|57	179	59.67	3	41|74|45|42|51|39	0	0	0	0	0	-104.05	1.13	0.52
ARMC8	NP_001001973.1	ATP5F1C	13|11|12	36	12	3	6|15|8|10|8|10	0	0	0	0	0	-22.36	1.12	0.48
ARMC8	NP_001002030.1	ECHDC1	4|0|0	4	1.33	3	0|0|0|0|0|0	0.5	1	0.5	1	0.5	-0.88	13.33	0.11
ARMC8	NP_001002257.1	LCLAT1	2|2|2	6	2	3	0|0|0|0|0|0	0.97	0.97	0.97	0.97	0.97	3.66	20	0
ARMC8	NP_001002800.1	SMC4	5|8|8	21	7	3	6|19|9|8|9|5	0	0	0	0	0	-34.21	0.62	0.53
ARMC8	NP_001002909.1	GPATCH8	3|0|0	3	1	3	4|11|3|2|0|2	0	0	0	0	0	-20.67	0.2	0.53
ARMC8	NP_001004.2	RPS9	13|15|13	41	13.67	3	14|14|10|14|8|16	0	0	0	0	0	-32.71	0.94	0.5
ARMC8	NP_001005360.1	DNM2	7|8|6	21	7	3	8|14|9|11|6|9	0	0	0	0	0	-30.54	0.65	0.53
ARMC8	NP_001008564.1	NUP58	4|5|2	11	3.67	3	0|0|0|0|0|0	1	1	1	1	1	3.66	36.67	0
ARMC8	NP_001008709.1	PPP1CA	4|3|0	7	2.33	3	0|10|0|0|9|0	0	0	0	0	0	-19.42	0.49	0.44
ARMC8	NP_001008895.1	CUL4A	26|18|19	63	21	3	14|27|15|14|17|15	0	0	0	0	0	-39.35	1.14	0.5
ARMC8	NP_001009999.1	KDM1A	18|14|16	48	16	3	14|20|9|10|8|15	0	0	0	0	0	-32.15	1.08	0.49
ARMC8	NP_001011.1	RPS16	13|9|10	32	10.67	3	3|2|4|3|2|2	0.96	1	0.96	1	0.96	1.38	3.56	0.01
ARMC8	NP_001015885.1	RAE1	29|28|23	80	26.67	3	9|36|15|12|13|10	0	0	0	0	0	-33.4	1.4	0.49
ARMC8	NP_001017405.1	MAEA	13|8|8	29	9.67	3	0|0|0|0|0|0	1	1	1	1	1	13.75	96.67	0
ARMC8	NP_001017423.1	ALDH18A1	43|42|46	131	43.67	3	26|29|17|31|19|29	0	0	0	0	0	-41.28	1.52	0.51
ARMC8	NP_001019770.1	HIST2H2BF	5|4|5	14	4.67	3	5|7|6|5|6|5	0	0	0	0	0	-15.93	0.78	0.53
ARMC8	NP_001020.2	RPS26	3|3|0	6	2	3	0|2|3|3|2|3	0	0	0	0	0	-11.41	0.73	0.37
ARMC8	NP_001020087.2	CBWD5	2|0|0	2	0.67	3	0|0|0|0|0|0	0.49	0.97	0.49	0.97	0.49	-0.88	6.67	0.16
ARMC8	NP_001020118.1	YIPF5	3|0|2	5	1.67	3	0|0|0|2|0|2	0.42	0.57	0.42	0.57	0.42	-3.87	1.67	0.22
ARMC8	NP_001020241.1	RPS14	9|10|11	30	10	3	9|16|10|8|9|8	0	0	0	0	0	-26.32	0.91	0.49
ARMC8	NP_001021.1	RPS27	7|6|0	13	4.33	3	2|9|5|6|5|5	0	0	0	0	0	-26.71	0.69	0.45
ARMC8	NP_001026865.1	RBFOX2	7|6|5	18	6	3	0|6|0|4|0|2	0.14	0.21	0.14	0.21	0.14	-3.59	2	0.28
ARMC8	NP_001026897.1	MRI1	7|5|8	20	6.67	3	2|10|4|2|4|3	0	0	0	0	0	-11.47	1.27	0.4
ARMC8	NP_001028752.1	MYO19	3|4|3	10	3.33	3	0|0|0|0|0|0	1	1	1	1	1	5.51	33.33	0
ARMC8	NP_001028755.2	ACOT9	20|15|15	50	16.67	3	13|14|8|8|9|14	0	0	0	0	0	-22.76	1.33	0.47
ARMC8	NP_001032827.1	NPM1	5|4|4	13	4.33	3	11|15|15|12|9|11	0	0	0	0	0	-45.03	0.33	0.53
ARMC8	NP_001034180.1	PRPS2	15|12|15	42	14	3	6|14|6|8|7|8	0	0	0	0	0	-15.7	1.51	0.44
ARMC8	NP_002755.1	PRPS1	15|15|14	44	14.67	3	7|20|6|8|7|7	0	0	0	0	0	-16.81	1.4	0.46
ARMC8	NP_001034558.2	MARK2	5|3|0	8	2.67	3	0|2|0|0|0|0	0.9	0.96	0.9	0.96	0.9	-2.41	5.33	0.01
ARMC8	NP_001034581.1	FHL2	6|5|4	15	5	3	6|11|0|7|2|5	0	0	0	0	0	-20.73	0.69	0.47
ARMC8	NP_001034639.1	DNAJB2	7|4|5	16	5.33	3	0|3|0|2|0|0	0.88	0.95	0.88	0.95	0.88	0.59	4.27	0.02
ARMC8	NP_005485.1	DNAJB6	7|7|8	22	7.33	3	4|6|3|4|3|5	0	0	0	0	0	-7.07	1.54	0.37
ARMC8	NP_001035955.1	GTF2H2C_2	3|2|4	9	3	3	0|0|0|0|0|0	1	1	1	1	1	3.66	30	0
ARMC8	NP_001036015.1	SMC2	8|7|8	23	7.67	3	0|9|0|0|0|0	0.79	0.79	0.79	0.79	0.79	0.83	3.41	0.04
ARMC8	NP_001036143.1	RHOC	7|0|5	12	4	3	0|2|0|0|0|0	0.98	0.99	0.98	0.99	0.98	-2.41	8	0
ARMC8	NP_001300870.1	RHOA	9|6|6	21	7	3	0|0|3|0|0|0	0.96	0.98	0.96	0.98	0.96	2.78	9.33	0.01
ARMC8	NP_001036146.1	RERE	14|13|11	38	12.67	3	2|0|0|5|0|3	0.99	1	0.99	1	0.99	3.46	5.07	0
ARMC8	NP_001061.2	TUBG1	16|15|18	49	16.33	3	15|31|13|17|13|21	0	0	0	0	0	-53.08	0.78	0.53
ARMC8	NP_001070254.1	QSER1	9|5|4	18	6	3	3|8|0|5|0|0	0.05	0.1	0.05	0.1	0.05	-8.31	1.5	0.31
ARMC8	NP_001070910.1	HNRNPC	3|3|0	6	2	3	0|10|5|0|6|0	0	0	0	0	0	-21.84	0.38	0.53
ARMC8	NP_001073280.1	DIAPH1	12|16|13	41	13.67	3	13|28|6|13|15|15	0	0	0	0	0	-46.03	0.77	0.51
ARMC8	NP_001073884.1	U2SURP	5|5|4	14	4.67	3	4|15|6|6|7|8	0	0	0	0	0	-27.42	0.52	0.53
ARMC8	NP_001077083.1	EARS2	6|3|3	12	4	3	0|6|0|0|0|0	0.59	0.82	0.59	0.82	0.59	-0.61	2.67	0.07
ARMC8	NP_001077383.1	CTBP2	6|6|5	17	5.67	3	0|0|0|0|0|0	1	1	1	1	1	8.93	56.67	0
ARMC8	NP_001012632.1	CTBP1	3|3|3	9	3	3	0|7|0|3|2|0	0	0	0	0	0	-6.23	1	0.37
ARMC8	NP_001092.1	ACTB	62|61|68	191	63.67	3	38|81|46|54|48|53	0	0	0	0	0	-119.35	1.08	0.52
ARMC8	NP_001186883.1	ACTG1	58|58|66	182	60.67	3	39|83|48|53|50|52	0	0	0	0	0	-125.41	1.02	0.52
ARMC8	NP_001017992.1	ACTBL2	18|15|16	49	16.33	3	0|0|0|0|0|0	1	1	1	1	1	24.44	163.33	0
ARMC8	NP_001091.1	ACTA1	29|29|29	87	29	3	20|47|27|26|27|27	0	0	0	0	0	-70.77	0.91	0.53
ARMC8	NP_001264012.1	POTEJ	10|0|9	19	6.33	3	0|0|0|0|0|0	1	1	1	1	1	-0.88	63.33	0
ARMC8	NP_001093882.1	DROSHA	17|18|15	50	16.67	3	11|22|10|22|12|15	0	0	0	0	0	-41.3	0.94	0.51
ARMC8	NP_001096137.1	PSMA4	4|4|3	11	3.67	3	2|11|5|0|0|2	0	0	0	0	0	-13.36	0.73	0.44
ARMC8	NP_001099008.1	MYBBP1A	16|13|14	43	14.33	3	9|31|8|17|12|13	0	0	0	0	0	-45.92	0.79	0.51
ARMC8	NP_001104026.1	FLNA	40|39|28	107	35.67	3	130|159|116|148|127|150	0	0	0	0	0	-546.25	0.24	0.53
ARMC8	NP_001107018.1	LIMA1	6|6|6	18	6	3	6|5|2|8|3|6	0	0	0	0	0	-13.76	0.96	0.45
ARMC8	NP_001108585.2	WDR26	14|14|14	42	14	3	0|0|0|0|0|0	1	1	1	1	1	22.94	140	0
ARMC8	NP_001116105.1	CPS1	155|154|150	459	153	3	109|187|126|129|128|134	0	0	0	0	0	-291.46	1.06	0.53
ARMC8	NP_001116698.1	MTO1	5|8|5	18	6	3	0|4|0|2|0|0	0.81	0.93	0.81	0.93	0.81	0.81	4	0.03
ARMC8	NP_001120674.1	PCID2	12|14|15	41	13.67	3	6|16|4|13|6|10	0	0	0	0	0	-22.54	1.21	0.48
ARMC8	NP_001120792.1	UBAP2L	28|31|32	91	30.33	3	16|28|16|18|16|19	0	0	0	0	0	-31.44	1.5	0.49
ARMC8	NP_001121620.1	TFRC	16|22|16	54	18	3	18|18|14|17|16|17	0	0	0	0	0	-38.93	1.03	0.5
ARMC8	NP_001121622.1	ORMDL1	2|2|2	6	2	3	0|2|0|0|2|2	0.06	0.06	0.06	0.06	0.06	-2.81	1.33	0.3
ARMC8	NP_001122316.1	SMARCA4	6|7|5	18	6	3	5|15|4|11|5|13	0	0	0	0	0	-33.36	0.55	0.53
ARMC8	NP_001122388.1	TOMM40	5|5|4	14	4.67	3	0|4|2|0|0|0	0.69	0.69	0.69	0.69	0.69	-0.04	3.11	0.05
ARMC8	NP_001123527.1	EEF1D	5|4|2	11	3.67	3	8|7|7|9|5|8	0	0	0	0	0	-28.16	0.46	0.53
ARMC8	NP_001123561.1	KARS	11|12|8	31	10.33	3	2|13|0|3|2|2	0.07	0.1	0.07	0.1	0.07	-6.02	2.07	0.3
ARMC8	NP_001124488.1	CIZ1	19|21|15	55	18.33	3	8|22|12|10|18|11	0	0	0	0	0	-34.04	1.16	0.49
ARMC8	NP_001127703.1	NT5DC2	9|8|7	24	8	3	0|4|2|4|2|2	0.67	0.8	0.67	0.8	0.67	-1.13	2.67	0.06
ARMC8	NP_001128496.1	PDHX	7|4|7	18	6	3	0|0|0|0|0|0	1	1	1	1	1	7.25	60	0
ARMC8	NP_001128582.1	DNAJA3	16|13|12	41	13.67	3	5|11|5|8|7|8	0	0	0	0	0	-13.07	1.61	0.41
ARMC8	NP_001129064.1	RPS27A	6|7|8	21	7	3	5|33|29|6|30|4	0	0	0	0	0	-86.28	0.29	0.53
ARMC8	NP_001129171.1	YWHAZ	2|4|3	9	3	3	0|8|8|0|0|6	0	0	0	0	0	-17.54	0.55	0.46
ARMC8	NP_003396.1	YWHAH	2|0|0	2	0.67	3	0|0|0|0|0|0	0.49	0.97	0.49	0.97	0.49	-0.88	6.67	0.16
ARMC8	NP_001129243.1	RPN2	13|11|10	34	11.33	3	18|27|14|16|16|15	0	0	0	0	0	-55.95	0.59	0.53
ARMC8	NP_001129498.1	SEC13	3|4|2	9	3	3	2|5|3|3|3|0	0	0	0	0	0	-10.02	0.86	0.39
ARMC8	NP_001129695.1	RCOR3	6|4|6	16	5.33	3	0|0|0|0|0|0	1	1	1	1	1	7.25	53.33	0
ARMC8	NP_055971.2	RCOR1	7|5|7	19	6.33	3	0|7|0|3|4|3	0	0	0	0	0	-8.16	1.49	0.36
ARMC8	NP_001136019.1	RPUSD3	6|0|3	9	3	3	0|0|0|0|0|0	1	1	1	1	1	-0.88	30	0
ARMC8	NP_001136071.1	P4HA2	14|12|8	34	11.33	3	0|14|5|4|9|3	0	0	0	0	0	-16.66	1.42	0.42
ARMC8	NP_001136096.2	RAB34	5|7|4	16	5.33	3	2|4|0|0|0|0	0.79	0.88	0.79	0.88	0.79	-0.04	3.56	0.04
ARMC8	NP_001137544.1	UBAC2	4|4|0	8	2.67	3	0|2|0|0|2|0	0.8	0.8	0.8	0.8	0.8	-3.87	2.67	0.03
ARMC8	NP_001138303.1	PHB2	23|20|24	67	22.33	3	16|27|17|18|19|17	0	0	0	0	0	-42.88	1.1	0.51
ARMC8	NP_001138616.1	SLC1A5	3|5|4	12	4	3	7|9|9|10|10|8	0	0	0	0	0	-31.94	0.42	0.53
ARMC8	NP_001138630.1	HBS1L	4|6|3	13	4.33	3	0|3|0|0|0|0	0.89	0.94	0.89	0.94	0.89	1.1	5.78	0.02
ARMC8	NP_001138880.1	NONO	41|39|42	122	40.67	3	27|50|27|34|25|31	0	0	0	0	0	-68.64	1.15	0.52
ARMC8	NP_001139786.1	ABHD14B	7|4|7	18	6	3	0|6|0|3|0|3	0.21	0.21	0.21	0.21	0.21	-4.95	2	0.27
ARMC8	NP_001143.2	SLC25A5	31|28|30	89	29.67	3	35|55|34|37|38|37	0	0	0	0	0	-108.99	0.71	0.53
ARMC8	NP_001142.2	SLC25A4	27|27|30	84	28	3	33|55|28|34|32|35	0	0	0	0	0	-101.04	0.71	0.53
ARMC8	NP_001627.2	SLC25A6	27|29|29	85	28.33	3	35|56|29|36|34|36	0	0	0	0	0	-106.83	0.7	0.53
ARMC8	NP_001153682.1	SLC25A13	22|24|25	71	23.67	3	16|19|13|15|16|23	0	0	0	0	0	-33.77	1.28	0.5
ARMC8	NP_003696.2	SLC25A12	8|13|0	21	7	3	0|0|0|0|0|0	1	1	1	1	1	-0.88	70	0
ARMC8	NP_001155855.1	ARHGEF2	12|5|7	24	8	3	5|20|7|9|6|7	0	0	0	0	0	-32.05	0.74	0.48
ARMC8	NP_001155973.1	TNRC6B	14|13|6	33	11	3	0|21|3|8|5|7	0	0	0	0	0	-27.88	1.07	0.47
ARMC8	NP_001157.1	BIRC2	17|17|12	46	15.33	3	9|11|4|13|7|12	0	0	0	0	0	-22.68	1.36	0.46
ARMC8	NP_001157289.1	DHCR7	9|11|10	30	10	3	5|8|4|6|4|6	0	0	0	0	0	-9.47	1.6	0.39
ARMC8	NP_001157412.1	PYGL	11|18|13	42	14	3	9|19|8|15|8|17	0	0	0	0	0	-37.74	0.93	0.5
ARMC8	NP_002853.2	PYGB	4|4|5	13	4.33	3	5|9|4|7|3|9	0	0	0	0	0	-21.72	0.58	0.53
ARMC8	NP_001158095.1	AGO2	9|8|9	26	8.67	3	0|0|0|0|0|0	1	1	1	1	1	13.75	86.67	0
ARMC8	NP_001158886.1	LDHA	9|7|8	24	8	3	7|8|9|7|6|8	0	0	0	0	0	-18.47	1	0.46
ARMC8	NP_001158889.1	SLC25A11	11|9|11	31	10.33	3	2|8|6|6|8|4	0	0	0	0	0	-12.07	1.48	0.42
ARMC8	NP_001159829.1	SHMT2	6|6|8	20	6.67	3	0|8|2|3|3|0	0.02	0.04	0.02	0.04	0.02	-5.72	1.67	0.33
ARMC8	NP_001164006.1	ATAD3A	18|15|11	44	14.67	3	11|19|9|11|12|7	0	0	0	0	0	-31.32	1.11	0.48
ARMC8	NP_114127.3	ATAD3B	16|16|9	41	13.67	3	10|17|9|10|11|6	0	0	0	0	0	-29.91	1.14	0.48
ARMC8	NP_001165161.1	GCAT	5|6|6	17	5.67	3	0|6|0|0|0|4	0.3	0.3	0.3	0.3	0.3	-1.8	2.27	0.25
ARMC8	NP_001166176.1	EIF4G2	7|7|0	14	4.67	3	6|18|10|8|15|6	0	0	0	0	0	-55.47	0.37	0.53
ARMC8	NP_001166237.1	FOXP2	6|5|0	11	3.67	3	0|0|0|0|0|0	1	1	1	1	1	-0.88	36.67	0
ARMC8	NP_001231737.1	FOXP1	5|6|4	15	5	3	2|4|0|3|0|3	0.05	0.08	0.05	0.08	0.05	-5.21	1.67	0.31
ARMC8	NP_001012426.1	FOXP4	3|2|0	5	1.67	3	0|5|0|0|0|0	0.38	0.51	0.38	0.51	0.38	-4.45	1.33	0.23
ARMC8	NP_001167532.1	SMG7	5|3|0	8	2.67	3	0|2|0|0|2|4	0.21	0.39	0.21	0.39	0.21	-8.07	1.33	0.27
ARMC8	NP_001168.1	ARL1	2|2|2	6	2	3	0|3|0|0|0|0	0.57	0.57	0.57	0.57	0.57	0.27	2.67	0.07
ARMC8	NP_001170785.1	RRAS2	4|2|3	9	3	3	0|4|0|0|0|2	0.37	0.49	0.37	0.49	0.37	-2.42	2	0.23
ARMC8	NP_001171669.1	CTTN	5|3|0	8	2.67	3	8|7|4|12|2|10	0	0	0	0	0	-40.01	0.29	0.53
ARMC8	NP_001177369.1	NCOR1	11|12|10	33	11	3	3|6|0|0|3|10	0.02	0.03	0.02	0.03	0.02	-5.64	2	0.33
ARMC8	NP_001177893.1	ZMYM2	8|6|2	16	5.33	3	0|9|0|0|0|0	0.67	0.79	0.67	0.79	0.67	-4.55	2.37	0.06
ARMC8	NP_001177989.1	SLC25A22	7|8|6	21	7	3	4|5|0|3|4|3	0.03	0.04	0.03	0.04	0.03	-5.87	1.75	0.32
ARMC8	NP_001180345.1	DDX3X	39|39|35	113	37.67	3	28|47|33|33|32|35	0	0	0	0	0	-80.09	1.02	0.52
ARMC8	NP_001181883.1	MATR3	14|8|15	37	12.33	3	8|23|12|14|14|12	0	0	0	0	0	-46.13	0.78	0.5
ARMC8	NP_001182257.1	RAB9A	6|8|6	20	6.67	3	0|3|0|0|4|0	0.81	0.9	0.81	0.9	0.81	0.99	3.81	0.03
ARMC8	NP_001182484.1	CLINT1	5|3|8	16	5.33	3	2|8|2|3|5|0	0	0.01	0	0.01	0	-11.95	1.19	0.36
ARMC8	NP_001182751.1	HSDL2	9|8|9	26	8.67	3	6|9|3|5|7|7	0	0	0	0	0	-14.38	1.2	0.45
ARMC8	NP_001186092.1	PSMC5	8|6|8	22	7.33	3	4|18|9|8|8|8	0	0	0	0	0	-30.27	0.68	0.53
ARMC8	NP_001188474.1	RBM15	9|11|7	27	9	3	0|12|5|6|4|4	0	0	0	0	0	-13.84	1.33	0.41
ARMC8	NP_001189360.1	PRDX1	6|10|8	24	8	3	4|8|10|3|5|5	0	0	0	0	0	-16.39	1.14	0.43
ARMC8	NP_001191455.1	SSR4	9|6|7	22	7.33	3	4|8|3|4|4|4	0	0.01	0	0.01	0	-9.35	1.47	0.37
ARMC8	NP_001191676.1	RFC1	7|4|0	11	3.67	3	4|11|6|4|7|5	0	0	0	0	0	-31.13	0.51	0.47
ARMC8	NP_001193638.1	PRKAG1	3|3|0	6	2	3	0|0|0|2|0|0	0.84	0.84	0.84	0.84	0.84	-2.41	4	0.03
ARMC8	NP_001229696.1	MTHFD1L	37|33|31	101	33.67	3	24|37|21|31|26|27	0	0	0	0	0	-62.08	1.11	0.51
ARMC8	NP_001229757.1	ELOVL5	3|2|3	8	2.67	3	0|2|2|0|2|0	0.2	0.2	0.2	0.2	0.2	-2.81	1.78	0.27
ARMC8	NP_001229971.1	HLA-C	4|4|4	12	4	3	0|0|0|0|0|0	1	1	1	1	1	7.25	40	0
ARMC8	XP_005275388.1	HLA-A	2|2|2	6	2	3	0|3|3|0|0|0	0.07	0.07	0.07	0.07	0.07	-2.53	1.33	0.3
ARMC8	NP_001231639.1	GFPT1	27|24|27	78	26	3	8|21|11|16|11|17	0	0	0	0	0	-22.99	1.6	0.47
ARMC8	NP_001238754.1	SP1	3|3|2	8	2.67	3	0|2|0|0|0|0	0.84	0.84	0.84	0.84	0.84	0.78	5.33	0.03
ARMC8	NP_001238965.1	RAB5B	8|8|6	22	7.33	3	3|7|3|5|4|4	0	0	0	0	0	-9.35	1.47	0.38
ARMC8	NP_001238968.1	RAB5C	8|10|11	29	9.67	3	11|9|8|9|7|9	0	0	0	0	0	-22.36	1.02	0.47
ARMC8	NP_001278977.1	RAB5A	6|6|5	17	5.67	3	4|5|3|6|5|4	0	0	0	0	0	-10.8	1.13	0.42
ARMC8	NP_001238978.1	PCMT1	7|8|9	24	8	3	2|8|0|4|3|5	0	0.01	0	0.01	0	-7.93	1.6	0.36
ARMC8	NP_001240308.1	RPL15	10|16|12	38	12.67	3	14|16|10|14|13|15	0	0	0	0	0	-38.55	0.86	0.5
ARMC8	NP_001243231.1	ETF1	10|10|10	30	10	3	5|11|0|9|0|7	0	0	0	0	0	-14.15	1.25	0.46
ARMC8	NP_001243239.1	GLS	10|5|6	21	7	3	0|6|0|4|0|2	0.43	0.78	0.43	0.78	0.43	-3.59	2.33	0.22
ARMC8	NP_001243328.1	ELOVL1	6|5|5	16	5.33	3	3|10|5|4|7|2	0	0	0	0	0	-16.23	0.82	0.46
ARMC8	NP_001243439.1	SSBP1	10|13|9	32	10.67	3	10|8|7|10|6|8	0	0	0	0	0	-19.1	1.19	0.45
ARMC8	NP_001243461.1	MSTO1	9|12|8	29	9.67	3	3|11|2|2|6|3	0.01	0.01	0.01	0.01	0.01	-8.86	1.68	0.35
ARMC8	NP_001243546.1	TUBGCP2	7|7|6	20	6.67	3	6|25|2|6|3|6	0	0	0	0	0	-29.64	0.62	0.53
ARMC8	NP_001243607.1	PRORP	11|8|8	27	9	3	0|6|4|6|5|4	0.02	0.03	0.02	0.03	0.02	-7.4	1.71	0.33
ARMC8	NP_001244222.1	HNRNPH1	40|35|36	111	37	3	20|38|27|22|28|20	0	0	0	0	0	-51.06	1.29	0.51
ARMC8	NP_001027565.1	HNRNPH2	17|18|19	54	18	3	10|17|13|12|18|9	0	0	0	0	0	-28.66	1.2	0.49
ARMC8	NP_001309363.1	HNRNPH3	2|2|2	6	2	3	0|6|3|2|4|3	0	0	0	0	0	-11.88	0.5	0.53
ARMC8	NP_001244941.2	FDXR	8|3|2	13	4.33	3	0|0|0|0|0|0	1	1	1	1	1	3.66	43.33	0
ARMC8	NP_001245321.1	CLPB	9|9|6	24	8	3	0|3|0|0|0|0	0.98	0.98	0.98	0.98	0.98	2.78	10.67	0
ARMC8	NP_001247431.1	SRP68	7|6|4	17	5.67	3	6|8|5|6|10|5	0	0	0	0	0	-21.72	0.76	0.47
ARMC8	NP_001248763.1	TBRG4	6|8|10	24	8	3	6|10|5|5|4|8	0	0	0	0	0	-17.31	1.1	0.44
ARMC8	NP_001252541.1	CNOT1	9|8|0	17	5.67	3	7|21|10|14|8|17	0	0	0	0	0	-67.82	0.37	0.53
ARMC8	NP_001254485.1	PDCD6	3|2|2	7	2.33	3	0|0|3|0|2|0	0.27	0.39	0.27	0.39	0.27	-1.71	1.87	0.25
ARMC8	NP_001254523.1	SENP1	7|9|6	22	7.33	3	2|9|3|2|5|3	0	0.01	0	0.01	0	-9.22	1.47	0.37
ARMC8	NP_001257328.1	TUBA1A	74|74|71	219	73	3	62|0|0|0|0|70	0	0	0	0	0	-26.64	2.21	0.49
ARMC8	NP_001290043.1	TUBA1C	64|65|58	187	62.33	3	58|92|52|78|59|63	0	0	0	0	0	-174.56	0.85	0.53
ARMC8	NP_001265481.1	TUBA4A	68|66|62	196	65.33	3	50|91|47|71|54|57	0	0	0	0	0	-150.66	0.96	0.52
ARMC8	NP_001165335.1	TUBAL3	11|10|13	34	11.33	3	7|12|7|13|9|6	0	0	0	0	0	-22.06	1.11	0.47
ARMC8	NP_001257817.1	SLC25A10	11|12|10	33	11	3	9|6|5|9|7|10	0	0	0	0	0	-16.77	1.26	0.46
ARMC8	NP_001258522.1	PPME1	5|4|5	14	4.67	3	2|6|0|4|0|3	0	0	0	0	0	-7.84	1.24	0.38
ARMC8	NP_001258625.1	ABCB7	6|6|5	17	5.67	3	0|0|0|0|0|0	1	1	1	1	1	8.93	56.67	0
ARMC8	NP_001258898.1	HSP90AB1	32|30|28	90	30	3	23|39|32|27|30|28	0	0	0	0	0	-73.68	0.93	0.52
ARMC8	NP_001017963.2	HSP90AA1	23|18|16	57	19	3	13|33|27|16|24|18	0	0	0	0	0	-68.7	0.75	0.52
ARMC8	NP_001258978.1	TRAP1	26|27|29	82	27.33	3	15|22|17|19|15|15	0	0	0	0	0	-27.27	1.5	0.49
ARMC8	NP_001263347.1	SEC16A	11|12|8	31	10.33	3	8|22|5|18|2|20	0	0	0	0	0	-50.9	0.61	0.53
ARMC8	NP_001263408.1	LONP1	9|4|6	19	6.33	3	0|3|0|2|4|2	0.53	0.9	0.53	0.9	0.53	-4.33	2.3	0.08
ARMC8	NP_001264.2	CHD4	6|5|6	17	5.67	3	8|33|8|14|17|14	0	0	0	0	0	-68.05	0.29	0.53
ARMC8	NP_001265096.1	CDK5RAP1	3|3|2	8	2.67	3	0|0|0|2|0|0	0.84	0.84	0.84	0.84	0.84	0.78	5.33	0.03
ARMC8	NP_001265113.1	GSE1	23|20|19	62	20.67	3	9|17|5|11|8|11	0	0	0	0	0	-15.43	1.72	0.43
ARMC8	NP_001265123.1	GANAB	17|17|15	49	16.33	3	0|18|9|5|6|9	0	0	0	0	0	-15.7	1.56	0.45
ARMC8	NP_001265432.1	STT3A	11|8|7	26	8.67	3	0|10|6|3|4|6	0	0	0	0	0	-13.19	1.33	0.41
ARMC8	NP_001265532.1	NUP54	9|9|8	26	8.67	3	0|0|2|0|2|0	1	1	1	1	1	5.69	8.67	0
ARMC8	NP_001265580.1	RANGAP1	14|14|9	37	12.33	3	7|17|10|15|8|14	0	0	0	0	0	-37.47	0.88	0.5
ARMC8	NP_001265637.1	PSMD2	8|8|6	22	7.33	3	8|29|14|14|14|8	0	0	0	0	0	-58.35	0.41	0.53
ARMC8	NP_001268425.1	PHB	13|12|13	38	12.67	3	10|15|12|11|12|11	0	0	0	0	0	-27.09	1.01	0.49
ARMC8	NP_001268639.1	NCAPH	13|10|10	33	11	3	3|10|3|5|3|5	0.03	0.06	0.03	0.06	0.03	-6.43	1.91	0.32
ARMC8	NP_001268861.1	NCAPG2	2|0|0	2	0.67	3	0|4|0|0|0|0	0.2	0.41	0.2	0.41	0.2	-3.32	0.67	0.27
ARMC8	NP_001273206.1	TUBGCP3	8|7|6	21	7	3	2|6|0|0|0|4	0.3	0.4	0.3	0.4	0.3	-2.41	2.33	0.25
ARMC8	NP_001273343.1	TUBGCP4	4|0|2	6	2	3	0|7|0|0|0|2	0.06	0.12	0.06	0.12	0.06	-8.6	0.89	0.3
ARMC8	NP_001273438.1	SLC35B2	6|5|4	15	5	3	4|4|0|3|0|3	0.01	0.02	0.01	0.02	0.01	-6.96	1.43	0.34
ARMC8	NP_001273700.1	ANKRD17	34|30|26	90	30	3	21|29|13|27|21|25	0	0	0	0	0	-52.59	1.18	0.51
ARMC8	NP_060217.1	ANKHD1	11|16|11	38	12.67	3	16|25|13|19|16|24	0	0	0	0	0	-60.92	0.6	0.53
ARMC8	NP_001276332.1	MMS19	6|7|6	19	6.33	3	2|8|2|4|2|6	0	0	0	0	0	-9.31	1.27	0.41
ARMC8	NP_001276674.1	GAPDH	13|12|10	35	11.67	3	16|5|19|5|4|17	0	0	0	0	0	-36.25	0.82	0.5
ARMC8	NP_001276839.1	IDH2	5|6|3	14	4.67	3	2|6|0|3|0|0	0.11	0.16	0.11	0.16	0.11	-5.45	1.7	0.29
ARMC8	NP_001277188.1	PHF3	13|12|10	35	11.67	3	0|13|5|2|5|2	0.01	0.01	0.01	0.01	0.01	-7.87	1.87	0.35
ARMC8	NP_001278340.1	SON	4|0|0	4	1.33	3	0|7|3|5|6|5	0	0	0	0	0	-24.52	0.23	0.53
ARMC8	NP_001278532.1	DYNLT1	2|0|0	2	0.67	3	0|9|3|0|0|0	0	0	0	0	0	-11.62	0.22	0.53
ARMC8	NP_001281261.1	SDHA	9|10|8	27	9	3	0|4|0|0|0|0	0.97	0.97	0.97	0.97	0.97	2.91	9	0.01
ARMC8	NP_001284585.1	KIF2C	7|4|6	17	5.67	3	0|11|4|4|4|0	0	0	0	0	0	-14.81	0.99	0.43
ARMC8	NP_001287789.1	DDX46	6|8|4	18	6	3	0|0|0|5|0|4	0.61	0.77	0.61	0.77	0.61	-2.21	2.67	0.07
ARMC8	NP_001287790.1	YIF1A	4|4|4	12	4	3	0|5|0|0|0|2	0.34	0.34	0.34	0.34	0.34	-0.65	2.29	0.24
ARMC8	NP_001290205.1	NUP85	4|5|8	17	5.67	3	3|15|0|0|5|4	0	0	0	0	0	-18.24	0.84	0.45
ARMC8	NP_001290553.1	RPL10	12|9|13	34	11.33	3	8|14|7|10|8|9	0	0	0	0	0	-23.52	1.11	0.47
ARMC8	NP_001291278.1	PRKACA	7|3|5	15	5	3	2|4|0|5|0|6	0	0	0	0	0	-11.11	1.18	0.37
ARMC8	NP_001303963.1	DPM1	5|5|5	15	5	3	3|6|3|2|4|3	0	0	0	0	0	-7.28	1.25	0.39
ARMC8	NP_001304884.1	IDI1	4|6|0	10	3.33	3	0|4|0|2|0|2	0.41	0.67	0.41	0.67	0.41	-8.07	1.67	0.22
ARMC8	NP_001304893.1	LARS	10|13|12	35	11.67	3	18|20|13|14|13|21	0	0	0	0	0	-52.08	0.64	0.53
ARMC8	NP_001304914.1	ERAL1	2|2|0	4	1.33	3	0|2|0|2|0|0	0.27	0.27	0.27	0.27	0.27	-3.87	1.33	0.26
ARMC8	NP_001305169.1	NCOA6	3|3|3	9	3	3	0|0|0|0|0|0	1	1	1	1	1	5.51	30	0
ARMC8	NP_001305804.1	FLOT1	6|5|0	11	3.67	3	0|6|3|0|0|0	0.36	0.46	0.36	0.46	0.36	-8.74	1.63	0.23
ARMC8	NP_001306873.1	CEP85	17|16|15	48	16	3	7|15|9|9|2|11	0	0	0	0	0	-17.53	1.45	0.46
ARMC8	NP_001307168.1	RANBP10	6|6|3	15	5	3	0|0|0|0|0|0	1	1	1	1	1	5.51	50	0
ARMC8	NP_001307451.1	DDX19A	10|8|0	18	6	3	0|0|0|0|0|0	1	1	1	1	1	-0.88	60	0
ARMC8	NP_001307540.1	KPNA2	11|14|11	36	12	3	14|22|10|10|14|14	0	0	0	0	0	-41.51	0.75	0.53
ARMC8	NP_001307575.1	U2AF1L5	3|2|2	7	2.33	3	0|2|0|3|0|0	0.27	0.39	0.27	0.39	0.27	-1.71	1.87	0.25
ARMC8	NP_001308122.1	TBL1XR1	18|20|15	53	17.67	3	12|21|9|18|6|16	0	0	0	0	0	-37.75	1.05	0.5
ARMC8	NP_001132938.1	TBL1X	7|0|0	7	2.33	3	0|0|0|0|0|0	0.5	1	0.5	1	0.5	-0.88	23.33	0.09
ARMC8	NP_001308307.1	PIK3C2A	14|17|13	44	14.67	3	4|8|0|3|3|5	0.89	0.99	0.89	0.99	0.89	0.04	2.93	0.02
ARMC8	NP_001309080.1	TCF12	12|14|9	35	11.67	3	0|8|0|2|2|3	0.84	0.92	0.84	0.92	0.84	-1.49	3.11	0.03
ARMC8	NP_001309906.1	SFXN1	16|15|13	44	14.67	3	8|12|9|11|9|10	0	0	0	0	0	-18.61	1.4	0.46
ARMC8	NP_001309997.1	PFKP	11|12|10	33	11	3	7|10|3|8|5|5	0	0	0	0	0	-12.4	1.47	0.42
ARMC8	NP_001310271.1	AHCTF1	7|7|7	21	7	3	32|67|32|41|35|47	0	0	0	0	0	-182.38	0.15	0.53
ARMC8	NP_001310351.1	RBM39	12|13|12	37	12.33	3	5|12|6|10|6|7	0	0	0	0	0	-13.93	1.41	0.45
ARMC8	NP_001316712.1	HACD2	4|0|4	8	2.67	3	0|0|0|0|0|0	1	1	1	1	1	-0.88	26.67	0
ARMC8	NP_001317186.1	NPEPPS	9|6|4	19	6.33	3	5|4|4|6|0|9	0	0	0	0	0	-15.93	1.06	0.42
ARMC8	NP_001317449.1	TNRC6A	23|17|10	50	16.67	3	3|12|2|9|3|5	0.43	0.83	0.43	0.83	0.43	-11.33	2.3	0.22
ARMC8	NP_001317692.1	IDH3B	4|8|5	17	5.67	3	0|8|5|0|3|0	0.02	0.04	0.02	0.04	0.02	-8.31	1.42	0.33
ARMC8	NP_001317919.1	DHX30	27|24|21	72	24	3	16|39|11|24|19|25	0	0	0	0	0	-64.37	0.9	0.51
ARMC8	NP_001333374.1	AHNAK	12|16|13	41	13.67	3	216|250|153|240|157|240	0	0	0	0	0	#NAME?	0.06	0.53
ARMC8	NP_001333742.1	ARID1B	7|5|4	16	5.33	3	0|6|0|3|0|3	0.12	0.21	0.12	0.21	0.12	-4.95	1.78	0.29
ARMC8	NP_001333826.1	EGFR	4|2|0	6	2	3	0|0|0|0|0|0	0.99	1	0.99	1	0.99	-0.88	20	0
ARMC8	NP_001337434.1	RARS2	9|13|11	33	11	3	0|13|5|4|7|7	0	0	0	0	0	-15.48	1.38	0.43
ARMC8	NP_001340.2	DARS	10|9|6	25	8.33	3	0|10|0|2|0|2	0.39	0.47	0.39	0.47	0.39	-3.57	2.38	0.23
ARMC8	NP_001379.1	DRG2	4|3|4	11	3.67	3	0|3|0|0|0|0	0.85	0.85	0.85	0.85	0.85	1.1	4.89	0.02
ARMC8	NP_001407.1	EIF4A1	35|29|33	97	32.33	3	29|45|30|26|27|31	0	0	0	0	0	-77.42	0.96	0.52
ARMC8	NP_001419.1	ENO1	46|41|40	127	42.33	3	34|74|39|43|42|40	0	0	0	0	0	-117.89	0.85	0.52
ARMC8	NP_001518.3	HDAC2	10|12|7	29	9.67	3	12|13|8|11|6|7	0	0	0	0	0	-29.61	0.88	0.49
ARMC8	NP_004955.2	HDAC1	7|8|5	20	6.67	3	7|9|0|6|0|6	0	0	0	0	0	-17.98	0.95	0.45
ARMC8	NP_001530.1	DNAJA1	3|4|4	11	3.67	3	2|9|3|0|6|0	0	0	0	0	0	-13.65	0.73	0.44
ARMC8	NP_001646.2	ARCN1	9|7|8	24	8	3	5|10|3|8|0|6	0	0	0	0	0	-15.83	1.1	0.45
ARMC8	NP_001651.1	ARF4	12|14|12	38	12.67	3	12|12|11|14|11|17	0	0	0	0	0	-31.54	0.92	0.5
ARMC8	NP_001019397.1	ARF1	12|15|13	40	13.33	3	11|12|7|11|10|12	0	0	0	0	0	-23.56	1.16	0.48
ARMC8	NP_001653.1	ARF5	11|12|8	31	10.33	3	10|12|6|10|8|12	0	0	0	0	0	-27.86	0.94	0.48
ARMC8	NP_001654.1	ARF6	2|0|0	2	0.67	3	0|2|0|0|0|2	0.13	0.27	0.13	0.27	0.13	-3.87	0.67	0.28
ARMC8	NP_001753.1	CCT6A	24|22|18	64	21.33	3	19|41|23|21|24|18	0	0	0	0	0	-71.39	0.78	0.53
ARMC8	NP_001789.2	CDK2	13|14|11	38	12.67	3	11|15|8|11|10|11	0	0	0	0	0	-26.76	1.06	0.49
ARMC8	NP_001307847.1	CDK1	17|15|17	49	16.33	3	14|15|7|10|8|13	0	0	0	0	0	-24.51	1.26	0.48
ARMC8	NP_001252.1	CDK9	5|4|4	13	4.33	3	3|5|0|0|0|3	0.03	0.05	0.03	0.05	0.03	-4.22	1.58	0.32
ARMC8	NP_001896.2	CTPS1	22|20|22	64	21.33	3	16|33|12|22|17|21	0	0	0	0	0	-53.27	0.92	0.51
ARMC8	NP_001952.1	EEF2	17|18|13	48	16	3	13|27|26|14|14|16	0	0	0	0	0	-55.8	0.77	0.53
ARMC8	NP_002052.1	GCLM	7|5|7	19	6.33	3	2|7|3|0|3|2	0.03	0.03	0.03	0.03	0.03	-6.38	1.69	0.32
ARMC8	NP_002255.3	KPNA1	7|6|4	17	5.67	3	0|4|3|3|0|3	0.08	0.12	0.08	0.12	0.08	-6.08	1.74	0.29
ARMC8	NP_036448.1	KPNA6	6|5|3	14	4.67	3	0|4|0|0|0|0	0.87	0.9	0.87	0.9	0.87	0.63	4.67	0.02
ARMC8	NP_002262.3	IPO5	2|2|0	4	1.33	3	0|5|0|0|0|0	0.25	0.25	0.25	0.25	0.25	-4.45	1.07	0.26
ARMC8	NP_002379.3	MCM3	17|9|7	33	11	3	6|13|6|9|4|6	0	0	0	0	0	-20.27	1.29	0.39
ARMC8	NP_002515.1	NRAS	5|4|5	14	4.67	3	0|0|0|0|0|0	1	1	1	1	1	7.25	46.67	0
ARMC8	NP_002523.2	NUP88	29|27|22	78	26	3	11|26|12|16|15|18	0	0	0	0	0	-34.62	1.39	0.49
ARMC8	NP_002559.2	PABPC1	4|6|6	16	5.33	3	7|18|9|11|8|10	0	0	0	0	0	-39.78	0.44	0.53
ARMC8	NP_002617.3	PFKL	10|9|6	25	8.33	3	3|8|0|3|0|5	0.03	0.05	0.03	0.05	0.03	-8.5	1.75	0.32
ARMC8	NP_002626.1	SLC25A3	22|23|24	69	23	3	14|27|14|19|18|15	0	0	0	0	0	-38.11	1.16	0.5
ARMC8	NP_002746.1	MAP2K1	3|4|2	9	3	3	0|7|0|3|0|4	0	0	0	0	0	-9.74	0.86	0.39
ARMC8	NP_002794.1	PSMC2	6|5|4	15	5	3	10|17|9|10|9|7	0	0	0	0	0	-37.82	0.43	0.53
ARMC8	NP_002810.1	PTBP1	10|7|9	26	8.67	3	4|9|6|5|4|6	0	0	0	0	0	-13.19	1.33	0.42
ARMC8	NP_002849.1	ABCD3	14|15|14	43	14.33	3	7|17|5|9|12|9	0	0	0	0	0	-21.57	1.22	0.48
ARMC8	NP_002856.1	RAB2A	13|12|13	38	12.67	3	5|9|6|6|7|4	0	0	0	0	0	-7.91	1.81	0.38
ARMC8	NP_002905.2	RFC2	3|4|4	11	3.67	3	0|3|0|0|0|0	0.85	0.85	0.85	0.85	0.85	1.1	4.89	0.02
ARMC8	NP_003124.1	SRP9	5|4|4	13	4.33	3	4|2|2|3|3|3	0.01	0.01	0.01	0.01	0.01	-6.08	1.33	0.35
ARMC8	NP_003179.1	MAP3K7	8|4|5	17	5.67	3	5|6|0|10|0|5	0	0	0	0	0	-17.86	0.87	0.44
ARMC8	NP_003267.1	TMPO	5|0|0	5	1.67	3	7|12|7|13|7|9	0	0	0	0	0	-44.46	0.16	0.53
ARMC8	NP_003312.3	TUFM	41|41|44	126	42	3	29|43|24|34|29|34	0	0	0	0	0	-64.4	1.2	0.52
ARMC8	NP_003391.1	XPO1	11|7|10	28	9.33	3	4|19|7|4|6|6	0	0	0	0	0	-23.38	0.98	0.47
ARMC8	NP_003477.4	SLC7A5	8|9|9	26	8.67	3	6|7|4|5|4|6	0	0	0	0	0	-10	1.44	0.41
ARMC8	NP_003650.1	AGPS	5|5|4	14	4.67	3	0|3|0|2|0|0	0.81	0.81	0.81	0.81	0.81	0.59	3.73	0.03
ARMC8	NP_003676.2	KHSRP	6|6|2	14	4.67	3	0|0|0|0|0|0	1	1	1	1	1	3.66	46.67	0
ARMC8	NP_001290362.1	FUBP1	4|0|0	4	1.33	3	0|0|0|0|0|0	0.5	1	0.5	1	0.5	-0.88	13.33	0.11
ARMC8	NP_003874.2	HDAC3	4|2|3	9	3	3	0|7|0|0|0|0	0.32	0.43	0.32	0.43	0.32	-2.76	1.71	0.24
ARMC8	NP_004090.4	STOM	5|3|4	12	4	3	6|6|3|5|3|5	0	0	0	0	0	-15.85	0.73	0.45
ARMC8	NP_004152.1	RAB1A	11|13|15	39	13	3	11|19|12|12|13|10	0	0	0	0	0	-34.02	0.93	0.5
ARMC8	NP_057406.2	RAB14	16|17|13	46	15.33	3	12|17|13|10|13|10	0	0	0	0	0	-30.04	1.12	0.49
ARMC8	NP_005361.2	RAB8A	9|10|9	28	9.33	3	8|8|7|8|6|7	0	0	0	0	0	-14.7	1.2	0.45
ARMC8	NP_006852.1	RAB35	8|8|9	25	8.33	3	5|9|6|4|4|3	0	0	0	0	0	-10	1.39	0.41
ARMC8	NP_002860.2	RAB6A	8|12|11	31	10.33	3	7|10|8|8|5|8	0	0	0	0	0	-18.79	1.22	0.45
ARMC8	NP_002861.1	RAB13	5|10|8	23	7.67	3	6|3|0|0|3|5	0.11	0.21	0.11	0.21	0.11	-8.16	1.8	0.29
ARMC8	NP_001010935.1	RAP1A	3|4|3	10	3.33	3	0|0|0|0|0|0	1	1	1	1	1	5.51	33.33	0
ARMC8	NP_112243.1	RAB1B	9|10|10	29	9.67	3	9|18|11|12|11|11	0	0	0	0	0	-33.66	0.74	0.53
ARMC8	NP_001020471.2	RAB12	3|3|0	6	2	3	0|0|0|0|0|0	1	1	1	1	1	-0.88	20	0
ARMC8	NP_057215.3	RAB10	4|6|7	17	5.67	3	4|0|5|4|5|4	0	0	0	0	0	-10.5	1.26	0.38
ARMC8	NP_001272988.1	RAB30	2|0|0	2	0.67	3	0|0|0|0|0|0	0.49	0.97	0.49	0.97	0.49	-0.88	6.67	0.16
ARMC8	NP_004199.1	AIFM1	8|9|4	21	7	3	0|0|0|0|0|0	1	1	1	1	1	7.25	70	0
ARMC8	NP_004228.1	TRIP13	14|17|15	46	15.33	3	7|12|7|9|6|9	0	0	0	0	0	-12.87	1.66	0.42
ARMC8	NP_004273.1	BAG2	6|5|4	15	5	3	4|11|3|3|5|4	0	0	0	0	0	-15.72	0.83	0.45
ARMC8	NP_004414.3	DVL3	5|4|5	14	4.67	3	4|8|0|7|0|4	0	0	0	0	0	-15.04	0.81	0.45
ARMC8	NP_004413.1	DVL2	3|5|6	14	4.67	3	10|13|6|12|6|10	0	0	0	0	0	-39.22	0.41	0.53
ARMC8	NP_004437.2	EPRS	23|24|27	74	24.67	3	13|37|19|16|21|20	0	0	0	0	0	-52.1	1.02	0.51
ARMC8	NP_004484.1	HSD17B10	11|11|13	35	11.67	3	5|16|9|6|7|7	0	0	0	0	0	-18.64	1.2	0.47
ARMC8	NP_004550.2	YBX1	7|8|5	20	6.67	3	4|3|3|2|0|3	0.23	0.34	0.23	0.34	0.23	-4.67	2.05	0.26
ARMC8	NP_004554.3	PCK2	14|10|11	35	11.67	3	0|10|0|0|0|0	0.91	0.93	0.91	0.93	0.91	1.78	4.67	0.01
ARMC8	NP_004577.1	RPS6KA3	12|10|9	31	10.33	3	2|4|0|4|0|5	0.75	0.94	0.75	0.94	0.75	-1.01	2.76	0.04
ARMC8	NP_004719.2	DDX21	34|28|24	86	28.67	3	16|35|16|23|21|20	0	0	0	0	0	-52.63	1.16	0.51
ARMC8	NP_076950.1	DDX50	6|8|0	14	4.67	3	0|3|0|0|0|0	0.96	0.98	0.96	0.98	0.96	-3.46	6.22	0.01
ARMC8	NP_004981.2	MARS	11|9|8	28	9.33	3	6|20|9|11|6|8	0	0	0	0	0	-31.28	0.78	0.49
ARMC8	NP_005013.1	PFN1	3|2|0	5	1.67	3	2|0|5|0|0|2	0.01	0.02	0.01	0.02	0.01	-9.04	0.74	0.34
ARMC8	NP_005057.1	SFPQ	24|22|20	66	22	3	17|43|28|20|18|22	0	0	0	0	0	-71.52	0.78	0.53
ARMC8	NP_005076.3	NUP214	81|74|76	231	77	3	39|58|37|45|45|46	0	0	0	0	0	-65.02	1.59	0.51
ARMC8	NP_005115.2	NUP153	48|54|57	159	53	3	14|44|20|29|25|28	0	0	0	0	0	-43.48	1.68	0.5
ARMC8	NP_005262.1	GLUD1	7|7|4	18	6	3	0|13|2|3|4|2	0	0	0	0	0	-13.5	1.09	0.41
ARMC8	NP_005310.1	HIST1H1C	10|8|9	27	9	3	6|6|8|6|6|7	0	0	0	0	0	-12.62	1.33	0.43
ARMC8	NP_005313.1	HIST1H1B	5|4|4	13	4.33	3	4|6|5|7|0|6	0	0	0	0	0	-15.93	0.72	0.46
ARMC8	NP_005312.1	HIST1H1E	10|8|9	27	9	3	0|0|0|0|0|0	1	1	1	1	1	13.75	90	0
ARMC8	NP_005442.2	PDLIM7	8|10|8	26	8.67	3	5|13|2|5|5|0	0	0	0	0	0	-13.19	1.24	0.43
ARMC8	NP_005460.2	ACOT8	5|0|0	5	1.67	3	0|0|0|0|0|0	0.5	1	0.5	1	0.5	-0.88	16.67	0.1
ARMC8	NP_005484.2	RANBP9	15|11|9	35	11.67	3	0|0|0|0|0|0	1	1	1	1	1	15.31	116.67	0
ARMC8	NP_005490.1	UBA2	3|3|0	6	2	3	2|5|0|0|0|0	0.15	0.15	0.15	0.15	0.15	-6.95	1.14	0.28
ARMC8	NP_005498.1	CFL1	5|7|6	18	6	3	6|10|9|7|8|9	0	0	0	0	0	-25.62	0.67	0.53
ARMC8	NP_005605.1	RHEB	4|6|6	16	5.33	3	0|2|0|3|0|0	0.9	0.9	0.9	0.9	0.9	0.59	4.27	0.02
ARMC8	NP_005653.3	VDAC3	15|17|17	49	16.33	3	7|12|6|9|5|8	0	0	0	0	0	-10.64	1.81	0.4
ARMC8	NP_005689.2	SCAMP3	4|5|4	13	4.33	3	5|4|3|4|3|6	0	0	0	0	0	-11.39	0.91	0.43
ARMC8	NP_005713.1	ACTR2	10|10|6	26	8.67	3	11|15|10|11|9|10	0	0	0	0	0	-34.46	0.74	0.53
ARMC8	NP_005717.3	TSFM	4|2|3	9	3	3	3|3|0|3|0|3	0	0.01	0	0.01	0	-8.09	1	0.36
ARMC8	NP_005795.2	DDX39A	13|10|13	36	12	3	19|28|19|18|20|14	0	0	0	0	0	-65	0.56	0.53
ARMC8	NP_005849.1	AKAP8	14|14|12	40	13.33	3	3|9|3|5|3|8	0.06	0.06	0.06	0.06	0.06	-5.35	2.13	0.3
ARMC8	NP_005902.1	MAT2A	10|10|10	30	10	3	9|10|6|5|6|8	0	0	0	0	0	-15.02	1.21	0.46
ARMC8	NP_005907.3	MCM7	34|37|32	103	34.33	3	30|56|31|31|42|28	0	0	0	0	0	-95.16	0.86	0.52
ARMC8	NP_005959.2	HNRNPM	76|63|65	204	68	3	57|110|69|71|66|62	0	0	0	0	0	-188.25	0.86	0.52
ARMC8	NP_005975.1	SLC25A1	9|7|8	24	8	3	4|7|4|5|6|5	0	0	0	0	0	-10.55	1.39	0.4
ARMC8	NP_006112.3	KRT1	82|93|87	262	87.33	3	120|114|180|102|71|223	0	0	0	0	0	-462.91	0.55	0.53
ARMC8	NP_001243211.1	KRT8	78|76|81	235	78.33	3	55|77|63|54|62|66	0	0	0	0	0	-126.43	1.17	0.52
ARMC8	NP_000414.2	KRT2	66|52|54	172	57.33	3	94|58|112|90|48|96	0	0	0	0	0	-282.53	0.59	0.53
ARMC8	NP_003371.2	VIM	40|36|42	118	39.33	3	31|41|39|35|37|35	0	0	0	0	0	-82.16	1.04	0.52
ARMC8	P08729	KRT7	43|41|37	121	40.33	3	28|43|38|29|40|36	0	0	0	0	0	-85.13	1.03	0.52
ARMC8	NP_000415.2	KRT5	38|28|36	102	34	3	51|37|73|41|30|67	0	0	0	0	0	-172.51	0.59	0.53
ARMC8	NP_005545.1	KRT6A	34|23|26	83	27.67	3	42|37|63|28|26|71	0	0	0	0	0	-164.11	0.52	0.53
ARMC8	NP_775109.2	KRT6C	34|23|26	83	27.67	3	0|0|0|0|0|0	1	1	1	1	1	36.27	276.67	0
ARMC8	NP_001074961.1	KRT80	5|10|0	15	5	3	8|3|9|8|0|14	0	0	0	0	0	-42.24	0.51	0.48
ARMC8	NP_001287743.1	KRT78	3|0|5	8	2.67	3	6|3|8|5|3|15	0	0	0	0	0	-36.38	0.31	0.53
ARMC8	NP_778253.2	KRT77	12|6|0	18	6	3	19|0|23|0|0|22	0	0	0	0	0	-69.21	0.38	0.51
ARMC8	NP_001124491.1	GFAP	7|0|0	7	2.33	3	0|5|0|6|0|0	0.18	0.35	0.18	0.35	0.18	-11.03	0.85	0.27
ARMC8	NP_006187.2	PCBP1	18|18|18	54	18	3	9|15|9|15|8|10	0	0	0	0	0	-17.67	1.47	0.47
ARMC8	NP_001092090.1	PCBP2	17|19|18	54	18	3	14|26|10|19|12|16	0	0	0	0	0	-41.81	0.96	0.51
ARMC8	NP_006258.3	RANBP2	97|83|84	264	88	3	48|100|49|67|59|65	0	0	0	0	0	-136.25	1.21	0.52
ARMC8	NP_006286.1	VARS	8|9|9	26	8.67	3	8|26|14|11|18|12	0	0	0	0	0	-52.94	0.5	0.53
ARMC8	NP_006294.2	AIMP2	6|3|4	13	4.33	3	4|12|2|6|4|4	0	0	0	0	0	-19.5	0.67	0.46
ARMC8	NP_006316.1	RAN	15|15|16	46	15.33	3	12|22|10|13|12|14	0	0	0	0	0	-32.37	1.01	0.5
ARMC8	NP_006318.1	TIMM23	4|2|3	9	3	3	0|0|0|0|0|0	1	1	1	1	1	3.66	30	0
ARMC8	NP_006319.1	RBM14	48|44|45	137	45.67	3	21|38|24|32|31|29	0	0	0	0	0	-51.45	1.41	0.51
ARMC8	NP_001185774.1	RBM14-RBM4	10|0|0	10	3.33	3	0|11|4|0|5|0	0.01	0.02	0.01	0.02	0.01	-20.57	0.67	0.35
ARMC8	NP_006353.2	NXF1	5|2|4	11	3.67	3	5|7|0|3|0|0	0	0	0	0	0	-10.73	0.98	0.38
ARMC8	NP_006355.2	SEC23A	5|8|4	17	5.67	3	0|6|0|3|0|0	0.51	0.77	0.51	0.77	0.51	-2.12	2.52	0.09
ARMC8	NP_006421.2	CCT4	35|36|33	104	34.67	3	29|34|25|32|31|30	0	0	0	0	0	-64.47	1.09	0.52
ARMC8	NP_006537.3	IGF2BP1	5|0|0	5	1.67	3	2|11|4|4|3|4	0	0	0	0	0	-24.29	0.29	0.45
ARMC8	NP_006538.2	IGF2BP3	9|6|8	23	7.67	3	2|7|2|7|2|0	0.02	0.03	0.02	0.03	0.02	-7.41	1.7	0.33
ARMC8	NP_006588.1	HSPA8	38|44|42	124	41.33	3	41|69|50|51|52|50	0	0	0	0	0	-143.58	0.74	0.53
ARMC8	NP_005336.3	HSPA1A	24|29|22	75	25	3	27|125|87|31|87|24	0	0	0	0	0	-287.57	0.3	0.53
ARMC8	NP_006614.2	PHGDH	10|9|9	28	9.33	3	10|12|9|10|5|12	0	0	0	0	0	-26.23	0.85	0.49
ARMC8	NP_006730.2	MCM5	16|11|15	42	14	3	7|16|4|11|3|13	0	0	0	0	0	-25.9	1.19	0.48
ARMC8	NP_006787.2	AFG3L2	7|7|6	20	6.67	3	0|6|0|2|0|0	0.75	0.75	0.75	0.75	0.75	0.46	3.33	0.05
ARMC8	NP_006792.1	KDELR1	3|0|0	3	1	3	2|5|3|5|5|5	0	0	0	0	0	-21.17	0.2	0.53
ARMC8	NP_006796.1	HNRNPA0	12|10|13	35	11.67	3	8|19|10|9|13|11	0	0	0	0	0	-32.91	0.88	0.5
ARMC8	NP_112533.1	HNRNPA2B1	9|10|10	29	9.67	3	6|6|10|2|6|4	0	0	0	0	0	-12.07	1.38	0.43
ARMC8	NP_001011724.1	HNRNPA1L2	5|0|4	9	3	3	0|0|0|0|0|0	1	1	1	1	1	-0.88	30	0
ARMC8	NP_006825.1	RAB32	10|5|7	22	7.33	3	0|8|2|6|3|9	0	0	0	0	0	-16.23	1.13	0.42
ARMC8	NP_001129134.1	RAB29	2|3|3	8	2.67	3	0|0|0|0|0|0	1	1	1	1	1	3.66	26.67	0
ARMC8	NP_008835.5	PRKDC	84|87|84	255	85	3	58|117|57|81|72|70	0	0	0	0	0	-177.41	1	0.52
ARMC8	NP_008941.3	DDX52	5|6|0	11	3.67	3	0|11|0|0|3|0	0.02	0.03	0.02	0.03	0.02	-13.84	1.05	0.33
ARMC8	NP_009106.1	ERLIN2	5|0|4	9	3	3	0|0|0|3|0|0	0.88	0.91	0.88	0.91	0.88	-3.46	4	0.02
ARMC8	NP_009145.1	SEC63	8|6|6	20	6.67	3	4|10|5|5|5|3	0	0	0	0	0	-13.76	1.07	0.44
ARMC8	NP_009176.2	ATXN2L	9|7|5	21	7	3	7|21|13|14|12|13	0	0	0	0	0	-50.87	0.46	0.53
ARMC8	NP_009330.1	STAT1	7|7|6	20	6.67	3	7|10|2|9|3|7	0	0	0	0	0	-20.98	0.81	0.48
ARMC8	NP_036205.1	CCT5	33|31|26	90	30	3	20|48|27|31|33|24	0	0	0	0	0	-85.86	0.86	0.52
ARMC8	NP_036221.2	ABCB10	6|6|7	19	6.33	3	0|4|2|2|2|0	0.47	0.62	0.47	0.62	0.47	-0.78	2.53	0.21
ARMC8	NP_036243.1	AHSA1	13|12|12	37	12.33	3	11|19|14|14|10|13	0	0	0	0	0	-36.08	0.82	0.53
ARMC8	NP_036246.1	CASP14	3|2|0	5	1.67	3	3|0|7|0|0|3	0	0	0	0	0	-13.2	0.51	0.4
ARMC8	NP_036355.2	MYO1B	6|6|3	15	5	3	0|13|0|4|6|7	0	0	0	0	0	-23.54	0.67	0.47
ARMC8	NP_036387.2	XRN2	7|10|5	22	7.33	3	3|16|6|7|7|8	0	0	0	0	0	-27.37	0.77	0.48
ARMC8	NP_036473.2	GTPBP4	11|8|8	27	9	3	4|8|2|6|3|4	0.01	0.02	0.01	0.02	0.01	-8.27	1.64	0.35
ARMC8	NP_036475.3	NNT	4|3|3	10	3.33	3	0|0|0|0|0|0	1	1	1	1	1	5.51	33.33	0
ARMC8	NP_036555.1	RPL13A	9|9|10	28	9.33	3	9|10|10|11|8|9	0	0	0	0	0	-22.62	0.93	0.48
ARMC8	NP_036601.2	PRPF6	9|8|9	26	8.67	3	5|7|6|4|7|4	0	0	0	0	0	-10.88	1.39	0.42
ARMC8	NP_037387.2	MKLN1	13|15|15	43	14.33	3	0|0|0|0|0|0	1	1	1	1	1	21.43	143.33	0
ARMC8	NP_037468.1	SEC61A1	8|9|7	24	8	3	7|12|6|7|5|8	0	0	0	0	0	-20.29	0.94	0.47
ARMC8	NP_037506.2	PDCD6IP	35|38|33	106	35.33	3	32|35|25|33|18|33	0	0	0	0	0	-69.75	1.06	0.52
ARMC8	NP_037519.2	UQCR10	3|2|0	5	1.67	3	0|0|0|0|0|0	0.99	1	0.99	1	0.99	-0.88	16.67	0
ARMC8	NP_037534.3	FADS1	5|3|5	13	4.33	3	3|5|0|5|4|3	0	0	0	0	0	-11.11	1.02	0.4
ARMC8	NP_054768.2	ACAD9	4|0|0	4	1.33	3	0|0|0|0|0|0	0.5	1	0.5	1	0.5	-0.88	13.33	0.11
ARMC8	NP_055018.2	AP2A1	7|7|0	14	4.67	3	0|0|0|0|0|0	1	1	1	1	1	-0.88	46.67	0
ARMC8	NP_055288.1	DIMT1	6|8|6	20	6.67	3	5|7|6|6|5|6	0	0	0	0	0	-13.76	1.07	0.44
ARMC8	NP_055426.1	MDN1	7|4|0	11	3.67	3	0|0|0|6|0|0	0.73	0.87	0.73	0.87	0.73	-5.57	2.44	0.05
ARMC8	NP_055464.1	SAFB2	10|12|9	31	10.33	3	0|8|4|5|0|0	0.28	0.44	0.28	0.44	0.28	-2.94	2.43	0.25
ARMC8	NP_055484.3	NUP93	24|28|21	73	24.33	3	12|21|14|20|11|17	0	0	0	0	0	-33.44	1.35	0.49
ARMC8	NP_055491.1	PUM1	24|24|20	68	22.67	3	11|27|13|16|13|21	0	0	0	0	0	-39.04	1.18	0.5
ARMC8	NP_001269681.1	PUM2	5|8|6	19	6.33	3	0|7|3|5|3|4	0	0	0	0	0	-9.92	1.33	0.38
ARMC8	NP_055555.1	EIF4A3	14|11|11	36	12	3	11|18|12|13|13|16	0	0	0	0	0	-37.74	0.8	0.5
ARMC8	NP_055692.2	HELZ	46|41|34	121	40.33	3	18|20|12|28|16|27	0	0	0	0	0	-33.21	1.73	0.47
ARMC8	NP_055950.1	NUP205	13|15|15	43	14.33	3	5|24|7|11|6|9	0	0	0	0	0	-25.85	1.12	0.49
ARMC8	NP_055987.2	PRRC2C	6|7|5	18	6	3	5|17|7|10|5|13	0	0	0	0	0	-36.45	0.51	0.53
ARMC8	NP_037450.2	PRRC2B	8|11|7	26	8.67	3	14|30|13|19|12|18	0	0	0	0	0	-66.4	0.43	0.53
ARMC8	NP_056046.1	NUP160	9|13|8	30	10	3	2|20|6|7|10|4	0	0	0	0	0	-26.43	0.93	0.48
ARMC8	NP_056274.3	ATL3	11|9|10	30	10	3	0|9|3|8|4|7	0	0	0	0	0	-12.07	1.43	0.42
ARMC8	NP_056480.1	AAAS	4|6|6	16	5.33	3	4|7|0|3|4|2	0	0	0	0	0	-10.5	1.19	0.4
ARMC8	NP_057025.2	ATP6V1H	4|3|0	7	2.33	3	0|5|2|0|0|0	0.24	0.34	0.24	0.34	0.24	-6.95	1.33	0.26
ARMC8	NP_057103.2	LUC7L2	7|7|0	14	4.67	3	0|0|0|0|0|0	1	1	1	1	1	-0.88	46.67	0
ARMC8	NP_057104.2	TFB1M	5|8|5	18	6	3	0|9|0|3|2|3	0.01	0.02	0.01	0.02	0.01	-7.8	1.41	0.34
ARMC8	NP_057124.3	TMED5	5|4|0	9	3	3	0|6|3|0|3|0	0.02	0.03	0.02	0.03	0.02	-12.17	1	0.33
ARMC8	NP_057212.1	COPG1	22|19|15	56	18.67	3	14|24|11|20|12|16	0	0	0	0	0	-44.18	1.01	0.5
ARMC8	NP_057226.1	HSD17B12	6|5|3	14	4.67	3	6|10|6|7|8|6	0	0	0	0	0	-24.78	0.6	0.53
ARMC8	NP_057404.2	NUP98	29|29|25	83	27.67	3	12|29|12|16|15|16	0	0	0	0	0	-31.21	1.46	0.49
ARMC8	NP_060102.1	CDKN2AIP	8|7|6	21	7	3	6|7|7|11|4|7	0	0	0	0	0	-20.04	0.88	0.47
ARMC8	NP_060225.4	NSUN2	22|17|19	58	19.33	3	8|23|7|16|6|16	0	0	0	0	0	-30.96	1.23	0.49
ARMC8	NP_060238.3	LRRC40	16|15|16	47	15.67	3	10|21|9|12|13|8	0	0	0	0	0	-27.87	1.12	0.49
ARMC8	NP_060268.2	YTHDF1	13|13|11	37	12.33	3	11|13|8|16|6|10	0	0	0	0	0	-28.57	0.99	0.49
ARMC8	NP_001166299.1	YTHDF2	6|0|0	6	2	3	0|4|0|0|0|0	0.45	0.9	0.45	0.9	0.45	-3.32	2	0.22
ARMC8	NP_060318.4	FAM120C	4|4|3	11	3.67	3	0|0|0|0|0|0	1	1	1	1	1	5.51	36.67	0
ARMC8	NP_060592.2	DARS2	13|11|9	33	11	3	3|8|0|3|3|4	0.55	0.82	0.55	0.82	0.55	-3.5	2.44	0.08
ARMC8	NP_060668.2	DNAJC11	7|6|6	19	6.33	3	0|7|0|0|0|3	0.41	0.51	0.41	0.51	0.41	-0.76	2.53	0.22
ARMC8	NP_060918.2	CAND1	24|20|18	62	20.67	3	24|34|17|31|26|33	0	0	0	0	0	-86.36	0.67	0.53
ARMC8	NP_060919.3	UBAP2	10|11|8	29	9.67	3	8|13|4|11|6|10	0	0	0	0	0	-26.02	0.92	0.48
ARMC8	NP_061832.2	DAZAP1	7|6|6	19	6.33	3	4|5|3|5|3|7	0	0	0	0	0	-10.23	1.21	0.42
ARMC8	NP_061849.2	SLC38A2	2|0|0	2	0.67	3	0|2|0|2|2|2	0.01	0.01	0.01	0.01	0.01	-8.1	0.33	0.36
ARMC8	NP_061854.1	DNAJC10	7|6|4	17	5.67	3	0|3|0|0|0|4	0.78	0.84	0.78	0.84	0.78	-0.76	3.24	0.04
ARMC8	NP_061982.3	ALG1	6|7|4	17	5.67	3	0|3|0|0|3|0	0.87	0.9	0.87	0.9	0.87	-0.09	3.78	0.02
ARMC8	NP_062535.2	YLPM1	11|16|10	37	12.33	3	4|20|6|8|9|7	0	0	0	0	0	-24.19	1.12	0.47
ARMC8	NP_064551.3	MCCC1	44|44|49	137	45.67	3	20|20|12|27|18|24	0	0	0	0	0	-18.16	2.01	0.44
ARMC8	NP_065134.1	NUP107	8|0|0	8	2.67	3	0|6|4|4|5|4	0	0	0	0	0	-20.12	0.56	0.38
ARMC8	NP_065393.1	RTN4	3|0|2	5	1.67	3	0|3|0|0|0|0	0.66	0.75	0.66	0.75	0.66	-3.46	2.22	0.06
ARMC8	NP_066357.2	RPL36A	6|0|7	13	4.33	3	0|0|0|0|0|0	1	1	1	1	1	-0.88	43.33	0
ARMC8	NP_066952.1	PPA1	7|5|4	16	5.33	3	3|8|3|3|2|4	0	0	0	0	0	-10.49	1.19	0.38
ARMC8	NP_066953.1	PPIA	2|0|2	4	1.33	3	0|2|9|0|0|5	0	0	0	0	0	-16.21	0.33	0.53
ARMC8	NP_067075.1	RAB18	6|5|8	19	6.33	3	0|0|2|0|0|0	0.99	1	0.99	1	0.99	3.3	12.67	0
ARMC8	NP_071415.1	MCCC2	44|43|41	128	42.67	3	21|30|22|26|21|26	0	0	0	0	0	-33.21	1.64	0.5
ARMC8	NP_071761.1	TFB2M	7|2|2	11	3.67	3	2|4|2|7|0|2	0.01	0.03	0.01	0.03	0.01	-10.91	0.98	0.34
ARMC8	NP_073585.8	TNS3	6|3|2	11	3.67	3	4|6|0|8|0|4	0	0	0	0	0	-17.88	0.67	0.44
ARMC8	NP_073617.1	RMND5A	8|8|6	22	7.33	3	0|0|0|0|0|0	1	1	1	1	1	10.57	73.33	0
ARMC8	NP_076957.3	GID4	2|0|4	6	2	3	0|0|0|0|0|0	0.99	1	0.99	1	0.99	-0.88	20	0
ARMC8	NP_077005.2	WDR18	7|4|5	16	5.33	3	0|7|0|3|0|3	0.06	0.11	0.06	0.11	0.06	-5.7	1.64	0.3
ARMC8	NP_077271.1	DERL1	4|5|4	13	4.33	3	0|4|3|3|2|2	0.01	0.02	0.01	0.02	0.01	-5.21	1.44	0.34
ARMC8	NP_077274.3	MBOAT7	5|6|3	14	4.67	3	0|5|2|3|0|3	0.02	0.04	0.02	0.04	0.02	-7.54	1.44	0.33
ARMC8	NP_078796.2	MAIP1	7|7|6	20	6.67	3	2|5|5|3|5|2	0	0	0	0	0	-7.6	1.48	0.37
ARMC8	NP_078938.2	NAT10	31|26|30	87	29	3	17|38|17|25|20|22	0	0	0	0	0	-54.89	1.1	0.51
ARMC8	NP_079038.2	ZNF552	9|10|5	24	8	3	0|0|0|2|0|0	1	1	1	1	1	3.3	16	0
ARMC8	NP_079152.3	COQ8B	6|7|5	18	6	3	0|4|0|2|0|2	0.77	0.86	0.77	0.86	0.77	-0.47	3	0.04
ARMC8	NP_079160.1	L2HGDH	6|3|2	11	3.67	3	0|2|0|0|0|2	0.77	0.97	0.77	0.97	0.77	-1.01	3.67	0.04
ARMC8	NP_079353.3	TOE1	8|6|4	18	6	3	0|8|0|4|3|3	0	0.01	0	0.01	0	-10.49	1.33	0.36
ARMC8	NP_079461.2	TANC2	7|9|4	20	6.67	3	0|0|0|0|0|0	1	1	1	1	1	7.25	66.67	0
ARMC8	NP_079479.1	WDCP	6|3|3	12	4	3	0|7|0|3|0|0	0.17	0.32	0.17	0.32	0.17	-4.2	1.6	0.27
ARMC8	NP_110379.2	TCP1	35|37|33	105	35	3	32|51|34|39|41|35	0	0	0	0	0	-99.64	0.84	0.53
ARMC8	NP_112598.3	EPPK1	107|95|103	305	101.67	3	72|138|76|87|85|98	0	0	0	0	0	-221.52	1	0.52
ARMC8	NP_000436.2	PLEC	69|62|54	185	61.67	3	48|126|75|63|83|63	0	0	0	0	0	-233.44	0.71	0.53
ARMC8	NP_114032.2	HNRNPU	29|27|25	81	27	3	13|43|23|17|23|20	0	0	0	0	0	-59.66	0.99	0.51
ARMC8	NP_573566.2	LRPPRC	14|15|7	36	12	3	4|11|5|7|0|7	0	0	0	0	0	-16.72	1.6	0.37
ARMC8	NP_612510.1	TECR	15|14|11	40	13.33	3	7|19|13|9|12|8	0	0	0	0	0	-31.24	1.01	0.49
ARMC8	NP_620124.1	RHOT2	6|3|6	15	5	3	0|0|0|0|0|0	1	1	1	1	1	5.51	50	0
ARMC8	NP_001258115.1	RAP2C	3|0|0	3	1	3	0|3|0|0|0|0	0.38	0.75	0.38	0.75	0.38	-3.46	1.33	0.23
ARMC8	NP_733765.1	ATP2A2	28|26|24	78	26	3	16|25|14|14|11|19	0	0	0	0	0	-30.93	1.41	0.49
ARMC8	NP_733821.1	LMNA	56|55|52	163	54.33	3	21|46|31|27|27|30	0	0	0	0	0	-45.02	1.62	0.51
ARMC8	NP_005564.1	LMNB1	15|20|13	48	16	3	5|11|12|5|5|8	0.01	0.03	0.01	0.03	0.01	-13.4	1.78	0.34
ARMC8	NP_116126.3	LMNB2	4|0|0	4	1.33	3	0|0|0|0|0|0	0.5	1	0.5	1	0.5	-0.88	13.33	0.11
ARMC8	NP_775752.1	MISP	33|36|38	107	35.67	3	23|22|21|17|14|20	0	0	0	0	0	-28.77	1.66	0.49
ARMC8	NP_787050.6	PAN3	2|0|0	2	0.67	3	0|0|0|0|0|0	0.49	0.97	0.49	0.97	0.49	-0.88	6.67	0.16
ARMC8	NP_787103.1	ZADH2	3|3|5	11	3.67	3	0|2|0|0|0|0	0.9	0.96	0.9	0.96	0.9	1.69	7.33	0.01
ARMC8	NP_821133.1	TUBB	115|105|100	320	106.67	3	79|144|84|111|94|99	0	0	0	0	0	-250.02	0.95	0.53
ARMC8	NP_006079.1	TUBB4B	104|96|94	294	98	3	74|136|77|105|89|91	0	0	0	0	0	-234.9	0.93	0.53
ARMC8	NP_001276052.1	TUBB4A	96|91|85	272	90.67	3	0|0|0|0|79|0	0.96	0.97	0.96	0.97	0.96	2.46	4.59	0.01
ARMC8	NP_001060.1	TUBB2A	90|80|80	250	83.33	3	68|0|0|0|0|0	0.97	0.97	0.97	0.97	0.97	3.21	4.9	0.01
ARMC8	NP_001290453.1	TUBB6	45|49|39	133	44.33	3	35|61|34|49|40|38	0	0	0	0	0	-109.77	0.94	0.52
ARMC8	NP_006077.2	TUBB3	62|62|55	179	59.67	3	53|85|52|67|58|57	0	0	0	0	0	-156.49	0.89	0.53
ARMC8	NP_892021.1	ZNF326	25|20|23	68	22.67	3	20|42|21|15|21|19	0	0	0	0	0	-63	0.87	0.51
ARMC8	NP_942133.1	ACACA	131|132|137	400	133.33	3	98|121|63|109|72|125	0	0	0	0	0	-209.83	1.18	0.52
ARMC8	NP_001084.3	ACACB	30|22|25	77	25.67	3	0|0|0|10|0|0	0.99	0.99	0.99	0.99	0.99	3.74	10.27	0
ARMC8	NP_998814.1	SFXN4	4|5|3	12	4	3	0|4|0|0|0|0	0.82	0.85	0.82	0.85	0.82	0.63	4	0.03
ARMC8	P02769	ALB	30|28|25	83	27.67	3	0|3|18|0|0|0	0.95	0.96	0.95	0.96	0.95	2.65	5.27	0.01
ARMC8	XP_005250783.1	POM121	9|6|7	22	7.33	3	5|11|4|5|6|5	0	0	0	0	0	-15.54	1.09	0.44
ARMC8	XP_005251899.1	FAM120A	24|20|24	68	22.67	3	15|35|14|17|21|17	0	0	0	0	0	-50.33	1.01	0.51
ARMC8	XP_005263136.1	OTUD4	3|4|0	7	2.33	3	0|3|0|3|0|0	0.35	0.48	0.35	0.48	0.35	-5.97	1.56	0.23
ARMC8	XP_006713627.1	ARMC8	29|30|27	86	28.67	3	0|0|0|0|0|0	1	1	1	1	1	42.11	286.67	0
ARMC8	XP_011519972.1	PKM	81|69|73	223	74.33	3	56|114|63|64|65|64	0	0	0	0	0	-170.24	0.97	0.52
ARMC8	YP_003024029.1	COX2	2|0|0	2	0.67	3	2|4|3|2|4|3	0	0	0	0	0	-14.65	0.19	0.53
ARMC8	NP_000025.1	ALDOA	3|0|0	3	1	3	0|0|10|0|0|0	0.01	0.02	0.01	0.02	0.01	-9.45	0.4	0.34
ARMC8	NP_001011537.2	FYTTD1	3|2|0	5	1.67	3	0|4|2|0|0|0	0.17	0.25	0.17	0.25	0.17	-5.91	1.11	0.27
ARMC8	NP_001020402.1	KPRP	4|6|0	10	3.33	3	0|5|8|2|0|13	0	0	0	0	0	-29.54	0.48	0.47
ARMC8	NP_001032752.1	EEF1B2	3|2|0	5	1.67	3	3|3|4|4|3|6	0	0	0	0	0	-17.9	0.39	0.53
ARMC8	NP_001303256.1	PRKCD	3|4|3	10	3.33	3	0|0|0|0|0|2	0.89	0.93	0.89	0.93	0.89	1.69	6.67	0.02
ARMC8	NP_001907.2	CYC1	3|2|2	7	2.33	3	0|3|0|0|0|0	0.66	0.75	0.66	0.75	0.66	0.27	3.11	0.06
ARMC8	NP_003744.1	EIF3D	2|0|0	2	0.67	3	0|0|0|0|0|0	0.49	0.97	0.49	0.97	0.49	-0.88	6.67	0.16
ARMC8	NP_004102.1	FEN1	2|3|2	7	2.33	3	0|4|0|2|0|2	0.03	0.04	0.03	0.04	0.03	-4.54	1.17	0.32
ARMC8	NP_006582.1	POLD3	5|3|4	12	4	3	0|3|0|0|2|0	0.73	0.81	0.73	0.81	0.73	-0.45	3.2	0.05
ARMC8	NP_060017.1	FOXRED1	3|4|2	9	3	3	0|2|0|0|0|0	0.89	0.93	0.89	0.93	0.89	0.78	6	0.02
ARMC8	NP_060117.3	FTSJ3	4|0|3	7	2.33	3	0|0|0|0|0|0	1	1	1	1	1	-0.88	23.33	0
ARMC8	NP_076997.1	TMEM109	2|0|0	2	0.67	3	0|0|0|0|0|0	0.49	0.97	0.49	0.97	0.49	-0.88	6.67	0.16
ARMC8	NP_077718.3	NDUFS7	2|0|0	2	0.67	3	0|3|3|3|0|4	0	0	0	0	0	-13.54	0.21	0.53
ARMC8	NP_000584.2	TAP1	3|4|0	7	2.33	3	0|3|0|0|0|3	0.35	0.48	0.35	0.48	0.35	-5.97	1.56	0.23
ARMC8	NP_000912.3	PDE3A	6|4|3	13	4.33	3	0|10|0|2|0|0	0.07	0.13	0.07	0.13	0.07	-5.75	1.44	0.3
ARMC8	NP_001004060.1	NOMO2	4|6|8	18	6	3	0|0|0|0|0|0	1	1	1	1	1	7.25	60	0
ARMC8	NP_001013.1	RPS19	2|2|2	6	2	3	0|0|3|0|0|0	0.57	0.57	0.57	0.57	0.57	0.27	2.67	0.07
ARMC8	NP_001025177.1	AP2B1	7|5|0	12	4	3	0|3|0|2|0|0	0.88	0.95	0.88	0.95	0.88	-4.88	3.2	0.02
ARMC8	NP_001035807.1	HIST2H2AA4	3|2|3	8	2.67	3	3|2|3|3|3|3	0	0	0	0	0	-8.09	0.89	0.38
ARMC8	NP_001092755.1	PTMA	2|0|0	2	0.67	3	5|0|4|3|4|5	0	0	0	0	0	-19.02	0.15	0.53
ARMC8	NP_001135836.1	ALG5	3|4|3	10	3.33	3	0|4|0|3|0|0	0.22	0.32	0.22	0.32	0.22	-1.92	1.9	0.26
ARMC8	NP_001177966.1	PSMD1	3|6|3	12	4	3	2|11|5|2|3|4	0	0	0	0	0	-16.58	0.7	0.44
ARMC8	NP_001254747.1	OSTC	2|0|0	2	0.67	3	0|0|0|0|0|0	0.49	0.97	0.49	0.97	0.49	-0.88	6.67	0.16
ARMC8	NP_001265392.1	DNM1L	2|5|0	7	2.33	3	0|4|0|0|0|0	0.63	0.85	0.63	0.85	0.63	-3.32	2.33	0.07
ARMC8	NP_001304713.1	SCYL2	4|5|0	9	3	3	0|5|0|3|0|0	0.29	0.39	0.29	0.39	0.29	-7.66	1.5	0.25
ARMC8	NP_001658.2	ARL2	3|2|0	5	1.67	3	0|3|0|3|0|2	0.03	0.04	0.03	0.04	0.03	-8.1	0.83	0.32
ARMC8	NP_006406.1	SPTLC1	3|3|2	8	2.67	3	0|3|0|3|2|2	0.01	0.01	0.01	0.01	0.01	-6.37	1.07	0.35
ARMC8	NP_009103.2	NUP50	2|2|0	4	1.33	3	0|4|0|3|0|0	0.03	0.03	0.03	0.03	0.03	-7.03	0.76	0.32
ARMC8	NP_858058.1	OGT	3|5|3	11	3.67	3	5|11|6|10|5|9	0	0	0	0	0	-29.86	0.41	0.53
ARMC8	NP_000104.1	TOR1A	3|0|0	3	1	3	0|2|0|0|0|0	0.42	0.84	0.42	0.84	0.42	-2.41	2	0.22
ARMC8	NP_001098668.1	TMEM177	3|0|2	5	1.67	3	0|0|0|0|0|0	0.99	1	0.99	1	0.99	-0.88	16.67	0
ARMC8	NP_001162023.1	NDC1	2|0|0	2	0.67	3	2|3|4|2|6|2	0	0	0	0	0	-15.74	0.18	0.53
ARMC8	NP_001193355.1	ATP5MD	3|2|0	5	1.67	3	0|0|0|0|0|0	0.99	1	0.99	1	0.99	-0.88	16.67	0
ARMC8	NP_001269655.1	SLC25A17	4|3|0	7	2.33	3	0|5|2|4|0|0	0.01	0.02	0.01	0.02	0.01	-11.3	0.85	0.34
ARMC8	NP_001335.1	DAD1	3|2|4	9	3	3	0|0|0|3|0|3	0.35	0.48	0.35	0.48	0.35	-2.53	2	0.23
ARMC8	NP_036359.3	GTPBP6	2|2|3	7	2.33	3	0|0|0|0|0|0	0.99	1	0.99	1	0.99	3.66	23.33	0
ARMC8	NP_057123.1	RTRAF	2|3|0	5	1.67	3	0|0|0|0|0|0	0.99	1	0.99	1	0.99	-0.88	16.67	0
ARMC8	NP_110409.2	CLPTM1L	2|3|0	5	1.67	3	0|5|0|6|0|5	0	0	0	0	0	-16.58	0.42	0.43
ARMC8	NP_001128119.1	AFAP1	2|2|2	6	2	3	0|3|0|0|0|0	0.57	0.57	0.57	0.57	0.57	0.27	2.67	0.07
ARMC8	NP_001275.1	AP3S1	2|0|2	4	1.33	3	0|3|0|2|0|0	0.15	0.15	0.15	0.15	0.15	-4.88	1.07	0.28
ARMC8	NP_001290428.1	CNN2	2|0|0	2	0.67	3	0|3|0|4|0|2	0	0	0	0	0	-9.21	0.3	0.37
ARMC8	NP_001295126.1	SSR3	5|0|0	5	1.67	3	0|0|0|0|0|0	0.5	1	0.5	1	0.5	-0.88	16.67	0.1
ARMC8	NP_001308896.1	ATAD1	2|4|2	8	2.67	3	0|4|0|0|0|0	0.6	0.79	0.6	0.79	0.6	-0.38	2.67	0.07
ARMC8	NP_057110.3	RDH11	2|2|0	4	1.33	3	0|0|0|0|2|0	0.69	0.69	0.69	0.69	0.69	-2.41	2.67	0.05
ARMC8	NP_065987.1	DDX55	2|0|2	4	1.33	3	0|0|0|0|0|0	0.97	0.97	0.97	0.97	0.97	-0.88	13.33	0
ARMC8	NP_001159968.1	SLC16A1	4|6|7	17	5.67	3	2|10|3|4|3|4	0	0	0	0	0	-12.96	1.08	0.41
ARMC8	NP_001191807.1	BAG4	2|0|0	2	0.67	3	0|0|0|0|0|0	0.49	0.97	0.49	0.97	0.49	-0.88	6.67	0.16
ARMC8	NP_001243615.1	CSNK2A3	4|4|5	13	4.33	3	3|9|0|7|0|4	0	0	0	0	0	-15.01	0.75	0.45
ARMC8	NP_001277154.1	PTDSS1	3|3|0	6	2	3	2|3|0|0|3|0	0.04	0.04	0.04	0.04	0.04	-8.1	1	0.31
ARMC8	NP_002296.1	LGALS1	4|2|4	10	3.33	3	0|2|0|0|0|2	0.8	0.8	0.8	0.8	0.8	-1.01	3.33	0.03
ARMC8	NP_002941.1	RPN1	4|7|0	11	3.67	3	4|12|6|5|4|3	0	0	0	0	0	-28.75	0.54	0.46
ARMC8	NP_001155056.1	TEX10	3|4|0	7	2.33	3	0|7|2|0|2|4	0	0	0	0	0	-15.68	0.62	0.4
ARMC8	NP_000173.2	HADHA	5|0|0	5	1.67	3	0|0|0|0|0|0	0.5	1	0.5	1	0.5	-0.88	16.67	0.1
ARMC8	NP_001990.2	FBN2	5|6|5	16	5.33	3	0|4|0|0|0|0	0.87	0.9	0.87	0.9	0.87	1.72	5.33	0.02
ARMC8	NP_005436.1	SMC3	7|9|0	16	5.33	3	0|4|0|0|0|0	0.94	0.96	0.94	0.96	0.94	-3.32	5.33	0.01
ARMC8	NP_006775.1	WDR3	2|0|3	5	1.67	3	0|0|0|0|0|0	0.99	1	0.99	1	0.99	-0.88	16.67	0
ARMC8	NP_036565.2	SF3B1	5|4|0	9	3	3	7|25|17|9|12|5	0	0	0	0	0	-68.56	0.19	0.53
ARMC8	NP_001289990.1	TMED4	4|0|4	8	2.67	3	0|0|0|0|0|0	1	1	1	1	1	-0.88	26.67	0
ARMC8	NP_005100.1	OXSR1	2|5|0	7	2.33	3	0|3|0|2|0|0	0.48	0.81	0.48	0.81	0.48	-4.88	1.87	0.21
ARMC8	NP_001098016.1	RPP30	3|2|0	5	1.67	3	0|0|0|0|0|0	0.99	1	0.99	1	0.99	-0.88	16.67	0
ARMC8	NP_001137259.1	PPHLN1	2|3|0	5	1.67	3	0|3|0|0|0|0	0.66	0.75	0.66	0.75	0.66	-3.46	2.22	0.06
ARMC8	NP_001164274.1	LARP4	2|2|4	8	2.67	3	2|13|3|7|3|0	0	0	0	0	0	-21.49	0.41	0.53
ARMC8	NP_001405.1	EIF2B1	3|4|0	7	2.33	3	0|0|0|0|0|0	1	1	1	1	1	-0.88	23.33	0
ARMC8	NP_009035.3	RPL10A	2|0|0	2	0.67	3	2|4|0|0|0|0	0.04	0.08	0.04	0.08	0.04	-5.91	0.44	0.31
ARMC8	NP_055027.1	HOXC11	2|0|0	2	0.67	3	0|0|0|0|0|0	0.49	0.97	0.49	0.97	0.49	-0.88	6.67	0.16
ARMC8	NP_940888.3	RPL7L1	3|0|0	3	1	3	0|6|2|3|3|0	0	0	0	0	0	-14.65	0.29	0.42
ARMC8	NP_004979.3	MAGEA1	3|2|4	9	3	3	0|4|0|5|0|2	0.01	0.02	0.01	0.02	0.01	-7.14	1.09	0.34
ARMC8	NP_057479.2	HACD3	3|3|4	10	3.33	3	3|8|4|4|4|4	0	0	0	0	0	-13.9	0.67	0.53
ARMC8	NP_001310552.1	GNL2	2|2|0	4	1.33	3	0|4|0|0|0|0	0.41	0.41	0.41	0.41	0.41	-3.32	1.33	0.22
ARMC8	NP_004175.2	WARS	3|6|3	12	4	3	0|3|0|0|2|0	0.64	0.9	0.64	0.9	0.64	-0.45	3.2	0.06
ARMC8	NP_689557.1	LSM12	2|2|2	6	2	3	2|3|0|2|2|2	0	0	0	0	0	-5.47	0.89	0.36
ARMC8	NP_056167.1	POFUT1	2|0|0	2	0.67	3	0|0|0|0|0|0	0.49	0.97	0.49	0.97	0.49	-0.88	6.67	0.16
ARMC8	NP_068598.1	FASTKD5	4|0|0	4	1.33	3	0|0|0|0|0|0	0.5	1	0.5	1	0.5	-0.88	13.33	0.11
ARMC8	NP_000983.1	RPL29	2|2|2	6	2	3	0|0|0|0|0|0	0.97	0.97	0.97	0.97	0.97	3.66	20	0
ARMC8	NP_001116295.1	GTF3C5	2|0|0	2	0.67	3	0|12|5|0|5|2	0	0	0	0	0	-25.14	0.11	0.53
ARMC8	NP_001231855.1	PRPF4	2|4|0	6	2	3	0|0|2|0|0|0	0.81	0.93	0.81	0.93	0.81	-2.41	4	0.03
ARMC8	NP_001914.3	DDB1	4|0|0	4	1.33	3	0|13|6|0|7|0	0	0	0	0	0	-27.24	0.21	0.53
ARMC8	NP_002783.1	PSMA7	2|5|5	12	4	3	0|10|7|0|0|0	0	0	0	0	0	-12.13	0.94	0.39
ARMC8	NP_689449.1	CDC42EP1	2|0|0	2	0.67	3	0|0|0|0|0|0	0.49	0.97	0.49	0.97	0.49	-0.88	6.67	0.16
ARMC8	NP_055889.2	KIF1B	3|0|0	3	1	3	0|8|0|0|0|0	0.05	0.11	0.05	0.11	0.05	-7.17	0.5	0.31
ARMC8	NP_056536.2	GEMIN4	2|6|0	8	2.67	3	4|12|0|3|0|2	0	0	0	0	0	-21.73	0.51	0.43
ARMC8	NP_001273149.1	GOT2	2|0|0	2	0.67	3	0|0|0|0|0|0	0.49	0.97	0.49	0.97	0.49	-0.88	6.67	0.16
ARMC8	NP_001273158.1	DTL	8|0|0	8	2.67	3	0|9|0|0|0|0	0.4	0.79	0.4	0.79	0.4	-8.31	1.19	0.23
ARMC8	NP_001333342.1	PCF11	4|0|0	4	1.33	3	0|7|0|0|0|0	0.22	0.43	0.22	0.43	0.22	-6.69	0.76	0.26
ARMC8	NP_002779.1	PSMA3	3|2|2	7	2.33	3	0|5|3|0|0|0	0.04	0.07	0.04	0.07	0.04	-4.14	1.17	0.31
ARMC8	NP_853553.1	AUP1	2|3|3	8	2.67	3	0|4|0|0|3|0	0.13	0.13	0.13	0.13	0.13	-3.32	1.52	0.28
ARMC8	NP_077305.2	EFHD2	2|2|0	4	1.33	3	0|0|0|0|0|0	0.97	0.97	0.97	0.97	0.97	-0.88	13.33	0
ARMC8	NP_006849.1	TMED1	2|0|2	4	1.33	3	0|0|0|0|0|0	0.97	0.97	0.97	0.97	0.97	-0.88	13.33	0
ARMC8	NP_056155.1	LARS2	2|6|4	12	4	3	0|0|0|0|0|0	1	1	1	1	1	3.66	40	0
ARMC8	NP_001332904.1	YTHDC2	2|0|0	2	0.67	3	0|5|0|2|0|0	0.02	0.04	0.02	0.04	0.02	-6.95	0.38	0.33
ARMC8	NP_060945.2	TMEM165	4|3|0	7	2.33	3	3|2|0|0|0|3	0.09	0.15	0.09	0.15	0.09	-8.1	1.17	0.29
ARMC8	NP_005561.1	LMAN1	2|0|0	2	0.67	3	0|0|0|0|0|0	0.49	0.97	0.49	0.97	0.49	-0.88	6.67	0.16
ARMC8	P02668	CSN3	3|3|3	9	3	3	2|0|2|0|0|0	0.57	0.57	0.57	0.57	0.57	0.26	3	0.08
ARMC8	NP_003866.1	GMPS	3|0|0	3	1	3	0|5|0|0|0|0	0.26	0.51	0.26	0.51	0.26	-4.45	0.8	0.26
ARMC8	NP_001269608.1	GAPVD1	2|0|2	4	1.33	3	0|2|0|3|0|0	0.15	0.15	0.15	0.15	0.15	-4.88	1.07	0.28
ARMC8	NP_001128727.1	RBBP4	2|0|0	2	0.67	3	0|6|3|2|3|0	0	0	0	0	0	-14.65	0.19	0.53
ARMC8	NP_115784.1	BAZ1B	3|0|0	3	1	3	3|10|0|0|3|0	0	0	0	0	0	-16.13	0.25	0.43
ARMC8	NP_003839.2	SUCLG2	2|0|0	2	0.67	3	0|3|0|0|0|0	0.28	0.57	0.28	0.57	0.28	-3.46	0.89	0.25
ARMC8	NP_001026850.1	RUNX3	4|0|0	4	1.33	3	0|0|0|0|0|0	0.5	1	0.5	1	0.5	-0.88	13.33	0.11
ARMC8	NP_733779.1	SKP1	4|5|0	9	3	3	0|0|0|0|0|0	1	1	1	1	1	-0.88	30	0
ARMC8	NP_000476.1	APRT	3|2|4	9	3	3	0|0|0|0|0|0	1	1	1	1	1	3.66	30	0
ARMC8	NP_000167.1	NR3C1	2|0|0	2	0.67	3	4|6|0|5|0|6	0	0	0	0	0	-22.3	0.13	0.53
ARMC8	NP_001177921.1	SLC33A1	2|0|0	2	0.67	3	0|0|0|0|0|0	0.49	0.97	0.49	0.97	0.49	-0.88	6.67	0.16
ARMC8	NP_000535.3	TAP2	2|0|2	4	1.33	3	0|0|0|0|0|0	0.97	0.97	0.97	0.97	0.97	-0.88	13.33	0
ARMC8	NP_001527.3	PRMT1	2|0|0	2	0.67	3	0|3|0|0|0|0	0.28	0.57	0.28	0.57	0.28	-3.46	0.89	0.25
ARMC8	NP_055414.2	MAGED2	2|3|4	9	3	3	0|5|0|0|0|0	0.61	0.7	0.61	0.7	0.61	-1.12	2.4	0.07
ARMC8	NP_001093639.1	IMMT	3|3|3	9	3	3	0|8|5|0|0|0	0	0	0	0	0	-6.91	0.92	0.39
ARMC8	NP_003375.1	VRK1	3|0|3	6	2	3	0|0|0|0|0|0	1	1	1	1	1	-0.88	20	0
ARMC8	NP_116145.1	HPDL	3|4|6	13	4.33	3	0|0|0|0|0|0	1	1	1	1	1	5.51	43.33	0
ARMC8	NP_001307156.1	NMD3	4|4|3	11	3.67	3	0|9|0|3|0|4	0	0	0	0	0	-9.64	0.92	0.4
ARMC8	NP_001018146.1	NME1-NME2	2|2|0	4	1.33	3	0|0|0|0|0|0	0.97	0.97	0.97	0.97	0.97	-0.88	13.33	0
ARMC8	NP_031375.3	PAXIP1	3|4|0	7	2.33	3	0|2|0|0|0|0	0.89	0.93	0.89	0.93	0.89	-2.41	4.67	0.02
ARMC8	XP_016855852.1	MIB2	3|0|0	3	1	3	0|0|0|0|0|0	0.5	1	0.5	1	0.5	-0.88	10	0.12
ARMC8	NP_001193765.1	RAB11A	3|4|0	7	2.33	3	0|0|0|0|0|0	1	1	1	1	1	-0.88	23.33	0
ARMC8	NP_002464.1	MYH9	2|0|0	2	0.67	3	0|39|17|20|8|29	0	0	0	0	0	-115.43	0.03	0.53
ARMC8	NP_000230.1	LYZ	2|0|2	4	1.33	3	0|0|2|0|0|0	0.69	0.69	0.69	0.69	0.69	-2.41	2.67	0.05
ARMC8	NP_003840.2	SUCLG1	4|4|0	8	2.67	3	0|4|0|0|0|0	0.79	0.79	0.79	0.79	0.79	-3.32	2.67	0.04
ARMC8	NP_002221.1	JUP	3|5|5	13	4.33	3	7|14|27|11|5|32	0	0	0	0	0	-80.22	0.21	0.53
ARMC8	NP_612471.1	ZMYND19	2|0|0	2	0.67	3	0|0|0|0|0|0	0.49	0.97	0.49	0.97	0.49	-0.88	6.67	0.16
ARMC8	NP_001177808.1	ORC4	2|2|3	7	2.33	3	0|6|3|4|3|2	0	0	0	0	0	-11.88	0.58	0.53
ARMC8	NP_055144.3	EDC4	2|0|0	2	0.67	3	4|8|5|8|0|4	0	0	0	0	0	-26.71	0.11	0.53
ARMC8	NP_001171629.1	UGDH	4|3|0	7	2.33	3	0|0|0|0|0|0	1	1	1	1	1	-0.88	23.33	0
ARMC8	NP_001231.2	CCNT1	4|2|0	6	2	3	0|4|0|0|2|0	0.29	0.49	0.29	0.49	0.29	-5.91	1.33	0.25
ARMC8	NP_001014972.1	ZNF638	3|3|0	6	2	3	0|7|0|0|2|0	0.04	0.04	0.04	0.04	0.04	-8.6	0.89	0.32
ARMC8	NP_004682.2	ATP6V0D1	3|3|0	6	2	3	2|7|2|3|4|3	0	0	0	0	0	-17.9	0.47	0.53
ARMC8	NP_001317099.1	FLOT2	3|2|0	5	1.67	3	0|0|0|0|0|0	0.99	1	0.99	1	0.99	-0.88	16.67	0
ARMC8	NP_001287941.1	EYA4	2|6|5	13	4.33	3	0|5|0|4|0|3	0.05	0.08	0.05	0.08	0.05	-7.97	1.44	0.31
ARMC8	XP_006720102.1	SLC25A29	2|2|0	4	1.33	3	0|0|0|0|0|0	0.97	0.97	0.97	0.97	0.97	-0.88	13.33	0
ARMC8	NP_001073867.1	ECPAS	3|0|0	3	1	3	3|6|4|4|0|4	0	0	0	0	0	-19.02	0.22	0.53
ARMC8	NP_000867.2	IGF2R	4|3|0	7	2.33	3	0|5|0|0|0|0	0.61	0.7	0.61	0.7	0.61	-4.45	1.87	0.07
ARMC8	NP_116558.1	POLR2C	2|0|0	2	0.67	3	0|4|0|0|0|0	0.2	0.41	0.2	0.41	0.2	-3.32	0.67	0.27
ARMC8	NP_004042.1	BDH1	3|2|0	5	1.67	3	0|0|0|0|0|0	0.99	1	0.99	1	0.99	-0.88	16.67	0
ARMC8	NP_001121132.1	MFN2	3|0|0	3	1	3	0|7|0|0|0|0	0.1	0.21	0.1	0.21	0.1	-6.69	0.57	0.29
ARMC8	NP_006651.2	CLPX	5|7|3	15	5	3	2|2|0|0|0|0	0.95	0.99	0.95	0.99	0.95	0.26	5	0.01
ARMC8	NP_065910.3	SHROOM3	3|4|0	7	2.33	3	0|0|0|0|0|0	1	1	1	1	1	-0.88	23.33	0
ARMC8	NP_009140.1	RPL35	3|0|0	3	1	3	0|0|0|0|0|0	0.5	1	0.5	1	0.5	-0.88	10	0.12
ARMC8	NP_005645.1	NR2F1	3|0|0	3	1	3	0|0|0|0|0|0	0.5	1	0.5	1	0.5	-0.88	10	0.12
ARMC8	NP_001274687.1	COL4A6	2|0|0	2	0.67	3	0|0|0|0|0|0	0.49	0.97	0.49	0.97	0.49	-0.88	6.67	0.16
ARMC8	NP_996994.1	RNF216	2|4|2	8	2.67	3	0|0|0|0|0|0	0.99	1	0.99	1	0.99	3.66	26.67	0
ARMC8	NP_001124437.1	SUN1	2|3|0	5	1.67	3	0|9|0|0|0|0	0.03	0.05	0.03	0.05	0.03	-8.31	0.74	0.32
ARMC8	NP_001679.2	ATP5PB	2|0|0	2	0.67	3	0|0|0|0|0|0	0.49	0.97	0.49	0.97	0.49	-0.88	6.67	0.16
ARMC8	NP_055857.1	ZNF609	4|3|0	7	2.33	3	0|0|0|0|0|0	1	1	1	1	1	-0.88	23.33	0
ARMC8	NP_001291217.1	RPSA	2|2|0	4	1.33	3	0|3|0|0|0|2	0.15	0.15	0.15	0.15	0.15	-4.88	1.07	0.28
ARMC8	NP_073153.1	ANAPC1	2|0|0	2	0.67	3	0|3|0|0|0|0	0.28	0.57	0.28	0.57	0.28	-3.46	0.89	0.25
ARMC8	NP_001278274.1	CDK11B	3|0|0	3	1	3	0|0|0|0|0|0	0.5	1	0.5	1	0.5	-0.88	10	0.12
ARMC8	NP_002805.1	PSMD10	4|2|0	6	2	3	0|4|0|0|0|0	0.6	0.79	0.6	0.79	0.6	-3.32	2	0.07
ARMC8	NP_001243048.1	NAA10	3|2|0	5	1.67	3	0|0|0|0|0|0	0.99	1	0.99	1	0.99	-0.88	16.67	0
ARMC8	NP_005617.2	SRSF4	2|0|0	2	0.67	3	0|0|0|0|0|0	0.49	0.97	0.49	0.97	0.49	-0.88	6.67	0.16
ARMC8	NP_001020331.1	ADGRE5	2|0|0	2	0.67	3	0|0|0|0|0|0	0.49	0.97	0.49	0.97	0.49	-0.88	6.67	0.16
ARMC8	NP_001139628.1	GSK3B	4|3|0	7	2.33	3	0|6|0|0|0|3	0.07	0.11	0.07	0.11	0.07	-8.74	1.04	0.3
ARMC8	NP_003671.1	YARS	3|4|2	9	3	3	0|2|0|0|0|0	0.89	0.93	0.89	0.93	0.89	0.78	6	0.02
ARMC8	NP_066299.2	MYL6	2|3|2	7	2.33	3	0|8|3|5|2|6	0	0	0	0	0	-17.88	0.42	0.53
ARMC8	NP_001305805.1	POLR1C	2|0|0	2	0.67	3	0|0|0|0|0|0	0.49	0.97	0.49	0.97	0.49	-0.88	6.67	0.16
ARMC8	NP_001239085.1	GEMIN5	2|0|0	2	0.67	3	4|4|0|4|0|5	0	0	0	0	0	-17.9	0.16	0.53
ARMC8	NP_000928.1	POLR2A	2|3|0	5	1.67	3	0|12|0|0|0|0	0	0	0	0	0	-11.28	0.56	0.37
ARMC8	NP_001000.2	RPS5	2|3|2	7	2.33	3	0|0|0|0|0|0	0.99	1	0.99	1	0.99	3.66	23.33	0
ARMC8	NP_059980.2	TMED9	3|7|6	16	5.33	3	4|4|0|0|0|0	0.68	0.75	0.68	0.75	0.68	-2.71	2.67	0.06
ARMC8	NP_055506.1	AQR	3|2|0	5	1.67	3	0|11|0|0|0|0	0.01	0.01	0.01	0.01	0.01	-10.58	0.61	0.35
ARMC8	NP_001307233.1	IMP4	2|0|0	2	0.67	3	0|0|0|0|0|0	0.49	0.97	0.49	0.97	0.49	-0.88	6.67	0.16
ARMC8	NP_001248755.1	AP3D1	3|3|0	6	2	3	2|6|0|2|0|4	0	0	0	0	0	-14.71	0.57	0.41
ARMC8	NP_001164100.1	CHD8	2|0|0	2	0.67	3	0|8|3|0|0|0	0	0	0	0	0	-10.9	0.24	0.39
ARMC8	NP_001119593.1	SLC25A19	2|0|0	2	0.67	3	0|0|0|0|0|0	0.49	0.97	0.49	0.97	0.49	-0.88	6.67	0.16
ARMC8	NP_003394.1	YY1	5|3|4	12	4	3	0|2|0|0|0|0	0.95	0.96	0.95	0.96	0.95	1.69	8	0.01
ARMC8	NP_001171657.1	PIGT	3|3|5	11	3.67	3	0|7|0|0|0|0	0.42	0.63	0.42	0.63	0.42	-1.34	2.1	0.22
ARMC8	NP_001308622.1	BZW1	3|2|0	5	1.67	3	0|0|0|0|0|0	0.99	1	0.99	1	0.99	-0.88	16.67	0
ARMC8	NP_077003.1	CCDC86	2|2|0	4	1.33	3	0|0|0|0|0|0	0.97	0.97	0.97	0.97	0.97	-0.88	13.33	0
ARMC8	NP_001294858.1	EIF3M	2|2|0	4	1.33	3	2|6|2|2|0|0	0	0	0	0	0	-12.38	0.44	0.53
ARMC8	NP_001158238.1	ZFHX3	6|6|0	12	4	3	0|6|0|0|0|0	0.82	0.82	0.82	0.82	0.82	-5.57	2.67	0.03
ARMC8	NP_000145.1	GALK1	0|5|0	5	1.67	3	0|0|0|0|0|0	0.5	1	0.5	1	0.5	-0.88	16.67	0.1
ARMC8	NP_000987.2	RPL35A	0|5|0	5	1.67	3	2|4|0|3|3|0	0.01	0.02	0.01	0.02	0.01	-12.42	0.56	0.34
ARMC8	NP_001002019.1	PUS1	0|2|4	6	2	3	0|0|0|0|0|0	0.99	1	0.99	1	0.99	-0.88	20	0
ARMC8	NP_001094073.1	KDELR2	0|3|3	6	2	3	0|0|0|0|0|0	1	1	1	1	1	-0.88	20	0
ARMC8	NP_001160163.1	TTK	0|4|0	4	1.33	3	0|12|4|2|4|3	0	0	0	0	0	-24.13	0.23	0.53
ARMC8	NP_001171313.1	SRPRA	0|4|0	4	1.33	3	0|0|0|2|0|3	0.32	0.64	0.32	0.64	0.32	-4.88	1.07	0.24
ARMC8	NP_001186125.1	ARMC6	0|3|2	5	1.67	3	0|4|0|2|0|0	0.17	0.25	0.17	0.25	0.17	-5.91	1.11	0.27
ARMC8	NP_001258698.1	AP3B1	0|2|3	5	1.67	3	0|6|0|2|0|2	0.01	0.01	0.01	0.01	0.01	-10.05	0.67	0.35
ARMC8	NP_001269877.1	JMJD1C	0|3|0	3	1	3	0|10|0|0|0|0	0.01	0.02	0.01	0.02	0.01	-9.45	0.4	0.34
ARMC8	NP_001276077.1	VPS33B	0|2|0	2	0.67	3	0|0|0|0|0|0	0.49	0.97	0.49	0.97	0.49	-0.88	6.67	0.16
ARMC8	NP_001305696.1	MRPL14	0|3|2	5	1.67	3	0|0|0|0|0|0	0.99	1	0.99	1	0.99	-0.88	16.67	0
ARMC8	NP_001316064.1	DYNC1LI1	0|3|0	3	1	3	0|6|0|2|2|0	0.01	0.01	0.01	0.01	0.01	-10.05	0.4	0.36
ARMC8	NP_001316795.1	PYCR3	0|3|3	6	2	3	4|7|4|6|5|6	0	0	0	0	0	-25.58	0.33	0.53
ARMC8	NP_001317103.1	ACADSB	0|5|0	5	1.67	3	0|0|0|0|0|0	0.5	1	0.5	1	0.5	-0.88	16.67	0.1
ARMC8	NP_001814.2	CKB	0|2|2	4	1.33	3	0|0|5|0|0|2	0.04	0.04	0.04	0.04	0.04	-6.95	0.76	0.31
ARMC8	NP_001949.1	EEF1A2	0|22|0	22	7.33	3	0|42|0|27|0|0	0	0	0	0	0	-74.2	0.43	0.5
ARMC8	NP_002349.1	MAD2L1	0|3|0	3	1	3	0|0|0|0|0|3	0.38	0.75	0.38	0.75	0.38	-3.46	1.33	0.23
ARMC8	NP_004334.1	CALR	0|3|2	5	1.67	3	0|0|2|0|0|0	0.77	0.84	0.77	0.84	0.77	-2.41	3.33	0.04
ARMC8	NP_004542.1	NDUFS3	0|2|0	2	0.67	3	0|0|0|0|0|0	0.49	0.97	0.49	0.97	0.49	-0.88	6.67	0.16
ARMC8	NP_006014.2	CDC123	0|4|3	7	2.33	3	3|6|0|3|2|7	0	0	0	0	0	-20.12	0.49	0.44
ARMC8	NP_008964.3	RER1	0|2|0	2	0.67	3	0|3|2|3|2|4	0	0	0	0	0	-12.42	0.22	0.53
ARMC8	NP_054733.2	SNRNP200	0|4|0	4	1.33	3	3|29|7|11|13|10	0	0	0	0	0	-68.33	0.08	0.53
ARMC8	NP_055847.1	PDS5B	0|2|0	2	0.67	3	0|2|0|0|0|0	0.34	0.69	0.34	0.69	0.34	-2.41	1.33	0.23
ARMC8	NP_060244.2	CDKAL1	0|5|2	7	2.33	3	0|0|0|0|0|0	0.99	1	0.99	1	0.99	-0.88	23.33	0
ARMC8	NP_116072.2	MPV17L2	0|2|2	4	1.33	3	0|0|0|0|0|0	0.97	0.97	0.97	0.97	0.97	-0.88	13.33	0
ARMC8	K1C15_SHEEP	K1C15_SHEEP	0|21|0	21	7	3	0|0|0|0|0|0	0.5	1	0.5	1	0.5	-0.88	70	0.09
ARMC8	NP_000992.1	RPL36AL	0|6|6	12	4	3	6|6|0|5|2|5	0	0	0	0	0	-23.41	0.73	0.43
ARMC8	NP_001012777.1	CTU2	0|3|0	3	1	3	0|0|0|0|0|0	0.5	1	0.5	1	0.5	-0.88	10	0.12
ARMC8	NP_001028200.1	CYFIP1	0|4|3	7	2.33	3	0|13|4|4|4|4	0	0	0	0	0	-26.24	0.37	0.53
ARMC8	NP_001034764.1	UNC45A	0|2|0	2	0.67	3	0|0|0|0|0|0	0.49	0.97	0.49	0.97	0.49	-0.88	6.67	0.16
ARMC8	NP_001077007.1	POTEE	0|25|0	25	8.33	3	0|0|0|0|0|0	0.5	1	0.5	1	0.5	-0.88	83.33	0.09
ARMC8	NP_001094096.1	ERLIN1	0|4|0	4	1.33	3	0|3|0|0|0|0	0.42	0.85	0.42	0.85	0.42	-3.46	1.78	0.22
ARMC8	NP_001129108.1	PIP5K1A	0|4|0	4	1.33	3	0|9|3|4|5|4	0	0	0	0	0	-23.49	0.24	0.53
ARMC8	NP_006752.1	YWHAE	0|3|0	3	1	3	6|4|9|5|0|9	0	0	0	0	0	-31.13	0.14	0.53
ARMC8	NP_006817.1	YWHAQ	0|3|0	3	1	3	0|5|5|0|0|5	0	0	0	0	0	-15.64	0.27	0.42
ARMC8	NP_001136120.1	SAR1A	0|2|2	4	1.33	3	0|0|0|0|0|0	0.97	0.97	0.97	0.97	0.97	-0.88	13.33	0
ARMC8	NP_001137153.1	GSTK1	0|2|2	4	1.33	3	0|0|0|0|0|0	0.97	0.97	0.97	0.97	0.97	-0.88	13.33	0
ARMC8	NP_079128.2	AGO3	0|4|0	4	1.33	3	0|0|0|0|0|0	0.5	1	0.5	1	0.5	-0.88	13.33	0.11
ARMC8	NP_001317141.1	PSMC1	0|3|0	3	1	3	4|17|9|3|9|5	0	0	0	0	0	-42.97	0.1	0.53
ARMC8	NP_001186738.1	INTS7	0|3|0	3	1	3	0|7|0|0|0|0	0.1	0.21	0.1	0.21	0.1	-6.69	0.57	0.29
ARMC8	NP_001229489.1	MAP4K4	0|5|0	5	1.67	3	0|0|0|0|0|0	0.5	1	0.5	1	0.5	-0.88	16.67	0.1
ARMC8	NP_001180343.1	TUBA8	0|39|0	39	13	3	0|0|0|0|0|0	0.5	1	0.5	1	0.5	-0.88	130	0.09
ARMC8	NP_001258594.1	NSA2	0|2|0	2	0.67	3	0|0|0|0|0|0	0.49	0.97	0.49	0.97	0.49	-0.88	6.67	0.16
ARMC8	NP_001265128.1	SNX2	0|3|3	6	2	3	3|8|0|6|4|2	0	0	0	0	0	-22.3	0.38	0.53
ARMC8	NP_001271330.1	TAMM41	0|5|3	8	2.67	3	2|5|2|0|0|0	0.12	0.22	0.12	0.22	0.12	-9.04	1.19	0.29
ARMC8	NP_001317504.1	DECR1	0|4|3	7	2.33	3	0|0|0|0|0|0	1	1	1	1	1	-0.88	23.33	0
ARMC8	NP_001887.1	CSNK2A2	0|5|3	8	2.67	3	0|4|0|0|0|0	0.75	0.85	0.75	0.85	0.75	-3.32	2.67	0.04
ARMC8	NP_002127.1	HNRNPA1	0|13|0	13	4.33	3	10|7|11|5|5|6	0	0	0	0	0	-36.69	0.51	0.44
ARMC8	NP_004490.2	HNRNPAB	0|3|0	3	1	3	0|0|3|0|0|0	0.38	0.75	0.38	0.75	0.38	-3.46	1.33	0.23
ARMC8	H-INV:HIT000292931	H-INV:HIT000292931	0|41|0	41	13.67	3	0|0|0|0|0|0	0.5	1	0.5	1	0.5	-0.88	136.67	0.09
ARMC8	Q922U2	Krt5	0|23|0	23	7.67	3	0|0|0|0|0|0	0.5	1	0.5	1	0.5	-0.88	76.67	0.09
ARMC8	NP_476429.2	KRT3	0|11|0	11	3.67	3	0|0|0|0|0|0	0.5	1	0.5	1	0.5	-0.88	36.67	0.09
ARMC8	NP_056289.2	SAMHD1	0|3|0	3	1	3	0|3|0|0|0|0	0.38	0.75	0.38	0.75	0.38	-3.46	1.33	0.23
ARMC8	NP_057190.2	SCFD1	0|2|0	2	0.67	3	0|2|0|0|0|2	0.13	0.27	0.13	0.27	0.13	-3.87	0.67	0.28
ARMC8	NP_004274.1	RAB3D	0|7|5	12	4	3	0|0|0|0|0|0	1	1	1	1	1	-0.88	40	0
ARMC8	NP_001138815.1	ZNF566	0|2|0	2	0.67	3	0|0|0|0|0|0	0.49	0.97	0.49	0.97	0.49	-0.88	6.67	0.16
ARMC8	NP_690866.1	TIPRL	0|4|0	4	1.33	3	0|5|0|0|0|0	0.35	0.7	0.35	0.7	0.35	-4.45	1.07	0.23
ARMC8	NP_849193.1	STT3B	0|4|5	9	3	3	0|3|0|2|0|2	0.44	0.59	0.44	0.59	0.44	-7.17	1.71	0.22
ARMC8	NP_002760.1	PRSS1	0|5|0	5	1.67	3	2|0|0|0|0|0	0.48	0.96	0.48	0.96	0.48	-2.41	3.33	0.21
ARMC8	NP_000117.1	ETFA	0|2|0	2	0.67	3	0|2|0|0|0|0	0.34	0.69	0.34	0.69	0.34	-2.41	1.33	0.23
ARMC8	NP_001071634.1	SRSF1	0|2|3	5	1.67	3	0|2|0|0|0|0	0.77	0.84	0.77	0.84	0.77	-2.41	3.33	0.04
ARMC8	NP_001243764.1	QTRT2	0|2|0	2	0.67	3	0|7|0|0|0|3	0	0	0	0	0	-9.82	0.27	0.38
ARMC8	NP_001289875.1	TRNT1	0|2|0	2	0.67	3	4|0|0|2|0|3	0	0	0	0	0	-9.21	0.3	0.37
ARMC8	NP_001743.1	CAT	0|2|0	2	0.67	3	0|0|3|0|0|0	0.28	0.57	0.28	0.57	0.28	-3.46	0.89	0.25
ARMC8	NP_004514.2	KIF11	0|6|0	6	2	3	0|8|2|3|0|0	0.02	0.05	0.02	0.05	0.02	-13.04	0.62	0.33
ARMC8	NP_005552.3	LAMP1	0|3|4	7	2.33	3	0|0|0|0|0|2	0.89	0.93	0.89	0.93	0.89	-2.41	4.67	0.02
ARMC8	NP_005889.3	CAPRIN1	0|3|0	3	1	3	0|0|0|0|0|0	0.5	1	0.5	1	0.5	-0.88	10	0.12
ARMC8	NP_001029288.1	EIF2B4	0|2|0	2	0.67	3	0|0|0|0|0|0	0.49	0.97	0.49	0.97	0.49	-0.88	6.67	0.16
ARMC8	NP_002256.2	KPNB1	0|3|0	3	1	3	4|5|4|2|3|4	0	0	0	0	0	-17.9	0.24	0.53
ARMC8	NP_064507.3	KCMF1	0|2|2	4	1.33	3	2|7|4|4|4|6	0	0	0	0	0	-22.3	0.25	0.53
ARMC8	NP_068756.2	EEFSEC	0|2|0	2	0.67	3	0|0|0|0|0|0	0.49	0.97	0.49	0.97	0.49	-0.88	6.67	0.16
ARMC8	NP_000933.1	PPIB	0|4|3	7	2.33	3	0|0|0|0|0|0	1	1	1	1	1	-0.88	23.33	0
ARMC8	NP_115649.1	TMEM126A	0|2|0	2	0.67	3	0|0|0|0|0|0	0.49	0.97	0.49	0.97	0.49	-0.88	6.67	0.16
ARMC8	NP_001161328.1	SBNO1	0|2|0	2	0.67	3	0|0|0|0|0|0	0.49	0.97	0.49	0.97	0.49	-0.88	6.67	0.16
ARMC8	NP_001243763.1	AURKB	0|3|3	6	2	3	0|2|0|0|0|0	0.84	0.84	0.84	0.84	0.84	-2.41	4	0.03
ARMC8	NP_036357.1	NUBP2	0|2|0	2	0.67	3	0|2|0|4|0|0	0.04	0.08	0.04	0.08	0.04	-5.91	0.44	0.31
ARMC8	NP_055839.3	XPO7	0|3|0	3	1	3	0|0|0|0|0|0	0.5	1	0.5	1	0.5	-0.88	10	0.12
ARMC8	NP_001327.2	CTSZ	0|2|0	2	0.67	3	0|0|0|0|0|0	0.49	0.97	0.49	0.97	0.49	-0.88	6.67	0.16
ARMC8	NP_001013653.1	HNRNPCL1	0|3|5	8	2.67	3	0|0|0|0|0|0	1	1	1	1	1	-0.88	26.67	0
ARMC8	NP_001107865.1	TENT2	0|3|0	3	1	3	0|2|0|2|0|0	0.28	0.57	0.28	0.57	0.28	-3.87	1	0.25
ARMC8	NP_001265643.1	POLR2H	0|2|2	4	1.33	3	0|3|0|0|3|0	0.07	0.07	0.07	0.07	0.07	-5.97	0.89	0.3
ARMC8	NP_001268222.1	ZNF281	0|3|0	3	1	3	0|2|2|2|0|0	0.1	0.2	0.1	0.2	0.1	-6.12	0.67	0.29
ARMC8	NP_001435.1	FABP5	0|2|0	2	0.67	3	3|0|7|0|0|11	0	0	0	0	0	-21.69	0.13	0.53
ARMC8	NP_001164633.1	ZMYM3	0|2|0	2	0.67	3	0|0|0|2|0|0	0.34	0.69	0.34	0.69	0.34	-2.41	1.33	0.23
ARMC8	NP_001295169.1	MICOS13	0|2|0	2	0.67	3	0|0|0|0|0|0	0.49	0.97	0.49	0.97	0.49	-0.88	6.67	0.16
ARMC8	NP_063937.2	GSK3A	0|2|0	2	0.67	3	0|0|0|0|3|0	0.28	0.57	0.28	0.57	0.28	-3.46	0.89	0.25
ARMC8	NP_001298240.1	VKORC1	0|2|0	2	0.67	3	0|2|0|0|0|0	0.34	0.69	0.34	0.69	0.34	-2.41	1.33	0.23
ARMC8	NP_001026866.1	PLD3	0|3|0	3	1	3	0|0|0|0|0|0	0.5	1	0.5	1	0.5	-0.88	10	0.12
ARMC8	NP_001009814.1	VWA8	0|3|0	3	1	3	0|3|0|0|0|0	0.38	0.75	0.38	0.75	0.38	-3.46	1.33	0.23
ARMC8	NP_001164120.1	LAS1L	0|3|0	3	1	3	0|5|2|0|0|0	0.07	0.15	0.07	0.15	0.07	-6.95	0.57	0.3
ARMC8	NP_536724.1	PIGU	0|2|2	4	1.33	3	0|0|0|0|0|0	0.97	0.97	0.97	0.97	0.97	-0.88	13.33	0
ARMC8	NP_036311.3	FBXO7	0|2|0	2	0.67	3	0|0|0|0|0|0	0.49	0.97	0.49	0.97	0.49	-0.88	6.67	0.16
ARMC8	NP_004205.2	FIBP	0|2|0	2	0.67	3	0|3|0|0|0|4	0.02	0.03	0.02	0.03	0.02	-7.03	0.38	0.33
ARMC8	NP_001243779.1	TTN	0|11|0	11	3.67	3	0|0|0|2|0|0	0.5	1	0.5	1	0.5	-2.41	7.33	0.11
ARMC8	NP_001524.2	HNRNPL	0|2|0	2	0.67	3	0|0|0|0|0|0	0.49	0.97	0.49	0.97	0.49	-0.88	6.67	0.16
ARMC8	NP_001186846.1	PGM3	0|2|0	2	0.67	3	0|0|0|0|0|0	0.49	0.97	0.49	0.97	0.49	-0.88	6.67	0.16
ARMC8	NP_066930.1	MRPS12	0|3|0	3	1	3	0|0|0|0|0|0	0.5	1	0.5	1	0.5	-0.88	10	0.12
ARMC8	NP_001230154.1	PES1	0|2|2	4	1.33	3	2|4|0|0|0|4	0	0	0	0	0	-10.27	0.53	0.37
ARMC8	NP_006822.1	CLP1	0|2|0	2	0.67	3	0|0|0|0|0|0	0.49	0.97	0.49	0.97	0.49	-0.88	6.67	0.16
ARMC8	NP_001275996.1	HELLS	0|2|0	2	0.67	3	0|2|0|0|0|0	0.34	0.69	0.34	0.69	0.34	-2.41	1.33	0.23
ARMC8	NP_001009570.1	CCT7	0|3|0	3	1	3	0|6|5|0|0|2	0	0	0	0	0	-13.24	0.31	0.4
ARMC8	NP_055388.2	TMEM97	0|2|2	4	1.33	3	2|4|0|3|4|2	0	0	0	0	0	-13.54	0.41	0.53
ARMC8	NP_060220.3	RETSAT	0|2|0	2	0.67	3	0|4|0|0|0|0	0.2	0.41	0.2	0.41	0.2	-3.32	0.67	0.27
ARMC8	NP_001308899.1	MRPS11	0|2|0	2	0.67	3	0|2|0|0|0|0	0.34	0.69	0.34	0.69	0.34	-2.41	1.33	0.23
ARMC8	NP_284941.2	MFN1	0|2|2	4	1.33	3	0|5|0|0|0|0	0.25	0.25	0.25	0.25	0.25	-4.45	1.07	0.26
ARMC8	NP_000427.1	OXCT1	0|2|0	2	0.67	3	0|5|0|0|0|0	0.12	0.25	0.12	0.25	0.12	-4.45	0.53	0.28
ARMC8	NP_001034679.2	USP9X	0|3|0	3	1	3	0|4|0|0|0|0	0.33	0.65	0.33	0.65	0.33	-3.32	1	0.24
ARMC8	NP_689637.3	AMER1	0|5|0	5	1.67	3	0|0|0|0|0|0	0.5	1	0.5	1	0.5	-0.88	16.67	0.1
ARMC8	NP_000293.2	PLOD1	0|3|0	3	1	3	0|4|0|0|0|0	0.33	0.65	0.33	0.65	0.33	-3.32	1	0.24
ARMC8	NP_001277064.1	EI24	0|3|0	3	1	3	0|0|0|0|0|0	0.5	1	0.5	1	0.5	-0.88	10	0.12
ARMC8	NP_001157616.1	CHAMP1	0|2|0	2	0.67	3	0|4|0|2|0|2	0.01	0.01	0.01	0.01	0.01	-8.07	0.33	0.36
ARMC8	NP_001306125.1	S100A8	0|5|0	5	1.67	3	2|0|3|0|2|11	0	0	0	0	0	-18.46	0.37	0.41
ARMC8	NP_001153221.1	RIOK2	0|4|0	4	1.33	3	0|7|3|0|2|0	0	0.01	0	0.01	0	-11.99	0.44	0.36
ARMC8	NP_002795.2	PSMC3	0|4|2	6	2	3	3|8|7|5|11|2	0	0	0	0	0	-33.36	0.26	0.53
ARMC8	NP_001177344.1	TAF6	0|2|0	2	0.67	3	3|3|0|2|0|3	0	0	0	0	0	-11.41	0.24	0.4
ARMC8	NP_001230075.1	NVL	0|4|0	4	1.33	3	0|0|0|0|0|0	0.5	1	0.5	1	0.5	-0.88	13.33	0.11
ARMC8	NP_056076.1	NCAPD3	0|3|0	3	1	3	0|0|0|0|0|0	0.5	1	0.5	1	0.5	-0.88	10	0.12
ARMC8	NP_001120680.1	TET2	0|2|0	2	0.67	3	0|0|0|0|0|0	0.49	0.97	0.49	0.97	0.49	-0.88	6.67	0.16
ARMC8	NP_689744.3	XXYLT1	0|2|0	2	0.67	3	0|0|0|0|0|0	0.49	0.97	0.49	0.97	0.49	-0.88	6.67	0.16
ARMC8	NP_001026859.1	PLAA	0|2|0	2	0.67	3	0|3|0|0|0|0	0.28	0.57	0.28	0.57	0.28	-3.46	0.89	0.25
ARMC8	NP_002544.1	ORC5	0|2|0	2	0.67	3	0|0|0|2|0|0	0.34	0.69	0.34	0.69	0.34	-2.41	1.33	0.23
ARMC8	NP_001005464.1	HIST2H3A	0|2|3	5	1.67	3	0|6|3|0|2|0	0	0	0	0	0	-11.22	0.61	0.37
ARMC8	NP_003236.3	TGM3	0|3|0	3	1	3	0|0|7|0|0|8	0	0	0	0	0	-15.19	0.27	0.42
ARMC8	NP_004480.1	GPS2	0|2|0	2	0.67	3	0|0|0|2|0|0	0.34	0.69	0.34	0.69	0.34	-2.41	1.33	0.23
ARMC8	NP_001035526.1	YARS2	0|2|3	5	1.67	3	0|0|0|3|0|0	0.66	0.75	0.66	0.75	0.66	-3.46	2.22	0.06
ARMC8	NP_001307894.1	HDLBP	0|2|0	2	0.67	3	3|15|5|5|6|4	0	0	0	0	0	-32.96	0.09	0.53
ARMC8	NP_001015880.1	PAPSS2	0|2|0	2	0.67	3	0|4|0|0|0|0	0.2	0.41	0.2	0.41	0.2	-3.32	0.67	0.27
ARMC8	NP_001287877.1	LONP2	0|2|0	2	0.67	3	0|0|0|0|0|0	0.49	0.97	0.49	0.97	0.49	-0.88	6.67	0.16
ARMC8	NP_001185771.1	CCT2	0|2|0	2	0.67	3	6|12|5|5|3|5	0	0	0	0	0	-29.87	0.1	0.53
ARMC8	NP_001306075.1	ZFP64	0|2|0	2	0.67	3	0|0|0|0|0|0	0.49	0.97	0.49	0.97	0.49	-0.88	6.67	0.16
ARMC8	NP_001005781.1	SUMO1	0|3|2	5	1.67	3	0|5|0|0|0|2	0.09	0.15	0.09	0.15	0.09	-6.95	0.95	0.29
ARMC8	XP_011507899.1	RRP15	0|2|0	2	0.67	3	0|0|0|0|0|0	0.49	0.97	0.49	0.97	0.49	-0.88	6.67	0.16
ARMC8	NP_003646.2	CBX4	0|2|0	2	0.67	3	0|0|0|0|0|0	0.49	0.97	0.49	0.97	0.49	-0.88	6.67	0.16
ARMC8	NP_001171725.1	ESYT1	0|0|2	2	0.67	3	2|3|2|2|2|0	0	0	0	0	0	-9.23	0.3	0.37
ARMC8	NP_001239160.1	SEC24A	0|0|3	3	1	3	0|7|0|0|5|0	0	0	0	0	0	-11.8	0.33	0.38
ARMC8	NP_002480.1	NDUFA4	0|0|3	3	1	3	0|0|0|0|0|0	0.5	1	0.5	1	0.5	-0.88	10	0.12
ARMC8	NP_001014451.1	DDX19B	0|0|8	8	2.67	3	8|6|5|9|5|9	0	0	0	0	0	-34.44	0.33	0.47
ARMC8	NP_001035546.1	RHBDD2	0|0|2	2	0.67	3	0|0|0|0|0|0	0.49	0.97	0.49	0.97	0.49	-0.88	6.67	0.16
ARMC8	NP_001123500.1	CLK3	0|0|3	3	1	3	0|0|0|0|0|0	0.5	1	0.5	1	0.5	-0.88	10	0.12
ARMC8	NP_001231513.1	FMC1-LUC7L2	0|0|6	6	2	3	0|0|0|0|0|0	0.5	1	0.5	1	0.5	-0.88	20	0.09
ARMC8	NP_005974.2	SKP2	0|0|2	2	0.67	3	2|6|0|2|3|2	0	0	0	0	0	-13.59	0.21	0.53
ARMC8	NP_060287.1	RAB20	0|0|5	5	1.67	3	0|0|0|0|0|0	0.5	1	0.5	1	0.5	-0.88	16.67	0.1
ARMC8	NP_001269468.1	GNB1	0|0|2	2	0.67	3	0|0|3|0|0|0	0.28	0.57	0.28	0.57	0.28	-3.46	0.89	0.25
ARMC8	NP_001268405.1	FASTKD1	0|0|2	2	0.67	3	0|0|0|0|0|0	0.49	0.97	0.49	0.97	0.49	-0.88	6.67	0.16
ARMC8	NP_004851.2	FXR2	0|0|2	2	0.67	3	0|4|0|0|0|0	0.2	0.41	0.2	0.41	0.2	-3.32	0.67	0.27
ARMC8	NP_055791.1	PDCD11	0|0|2	2	0.67	3	0|0|0|0|0|0	0.49	0.97	0.49	0.97	0.49	-0.88	6.67	0.16
ARMC8	NP_002432.1	MSH5	0|0|2	2	0.67	3	0|0|0|0|0|0	0.49	0.97	0.49	0.97	0.49	-0.88	6.67	0.16
ARMC8	NP_005850.1	PURA	0|0|2	2	0.67	3	0|0|0|0|0|0	0.49	0.97	0.49	0.97	0.49	-0.88	6.67	0.16
ARMC8	NP_000405.1	HSD17B4	0|0|2	2	0.67	3	0|0|0|0|0|0	0.49	0.97	0.49	0.97	0.49	-0.88	6.67	0.16
ARMC8	NP_037379.1	HTRA2	0|0|3	3	1	3	0|0|0|0|0|0	0.5	1	0.5	1	0.5	-0.88	10	0.12
ARMC8	NP_000240.1	MLH1	0|0|2	2	0.67	3	0|2|0|0|0|0	0.34	0.69	0.34	0.69	0.34	-2.41	1.33	0.23
ARMC8	NP_054889.2	GTPBP8	0|0|2	2	0.67	3	0|0|0|0|0|0	0.49	0.97	0.49	0.97	0.49	-0.88	6.67	0.16
ARMC8	NP_001290179.1	SLC25A46	0|0|3	3	1	3	0|0|0|0|0|0	0.5	1	0.5	1	0.5	-0.88	10	0.12
ARMC8	NP_001275882.1	TTC7A	0|0|2	2	0.67	3	0|0|0|0|0|0	0.49	0.97	0.49	0.97	0.49	-0.88	6.67	0.16
ARMC8	NP_003592.3	SMARCA5	0|0|3	3	1	3	0|11|0|9|0|5	0	0	0	0	0	-26.17	0.16	0.53
ARMC8	NP_001129505.1	PUF60	0|0|2	2	0.67	3	0|0|0|0|0|0	0.49	0.97	0.49	0.97	0.49	-0.88	6.67	0.16
ARMC8	NP_003065.3	SMARCC1	0|0|2	2	0.67	3	0|11|0|0|0|0	0	0	0	0	0	-10.58	0.24	0.39
ARMC8	NP_001036039.1	CRTC3	0|0|2	2	0.67	3	0|0|0|0|0|0	0.49	0.97	0.49	0.97	0.49	-0.88	6.67	0.16
ARMC8	XP_005250462.1	SRRT	0|0|2	2	0.67	3	0|7|0|0|0|0	0.03	0.06	0.03	0.06	0.03	-6.69	0.38	0.32
ARMC8	NP_055439.1	S100A6	0|0|2	2	0.67	3	0|0|0|0|0|0	0.49	0.97	0.49	0.97	0.49	-0.88	6.67	0.16
ARMC8	NP_001131136.1	ANAPC7	0|0|2	2	0.67	3	0|0|0|0|0|0	0.49	0.97	0.49	0.97	0.49	-0.88	6.67	0.16
ARMC8	NP_078772.1	IRF2BPL	0|0|2	2	0.67	3	0|0|0|0|0|0	0.49	0.97	0.49	0.97	0.49	-0.88	6.67	0.16
ARMC8	NP_065823.1	NUFIP2	0|0|4	4	1.33	3	5|10|4|11|4|6	0	0	0	0	0	-34.51	0.17	0.53
ARMC8	NP_001177916.1	SRSF11	0|0|2	2	0.67	3	0|0|0|0|0|0	0.49	0.97	0.49	0.97	0.49	-0.88	6.67	0.16
ARMC8	NP_775922.3	FSIP2	0|0|2	2	0.67	3	0|0|0|0|0|0	0.49	0.97	0.49	0.97	0.49	-0.88	6.67	0.16
ARMC8	NP_038476.2	BAZ1A	0|0|2	2	0.67	3	0|0|0|0|0|0	0.49	0.97	0.49	0.97	0.49	-0.88	6.67	0.16
ARMC8_MG132	NP_001001563.1	TIMM50	3|5|4	12	4	3	4|8|3|5|6|4	0	0	0	0	0	-16.83	0.7	0.53
ARMC8_MG132	NP_000041.2	ASS1	22|23|32	77	25.67	3	26|56|33|42|37|43	0	0	0	0	0	-131.61	0.58	0.53
ARMC8_MG132	NP_000047.1	BCKDHB	3|2|3	8	2.67	3	3|3|0|4|3|3	0	0	0	0	0	-9.05	0.82	0.4
ARMC8_MG132	NP_000134.2	FH	5|6|7	18	6	3	5|9|6|7|4|8	0	0	0	0	0	-19.88	0.8	0.47
ARMC8_MG132	NP_000150.1	GCDH	4|0|2	6	2	3	0|16|0|3|0|0	0	0	0	0	0	-19.12	0.42	0.43
ARMC8_MG132	NP_000393.4	G6PD	8|12|9	29	9.67	3	12|13|8|11|7|10	0	0	0	0	0	-29.76	0.84	0.49
ARMC8_MG132	NP_000652.2	RPL9	8|10|6	24	8	3	18|22|14|20|18|14	0	0	0	0	0	-66.06	0.41	0.53
ARMC8_MG132	NP_000683.3	ALDH1B1	9|7|7	23	7.67	3	3|15|7|5|6|5	0	0	0	0	0	-19.03	0.93	0.47
ARMC8_MG132	NP_000703.2	BLVRA	7|7|6	20	6.67	3	7|8|0|3|0|4	0	0	0	0	0	-11.21	1.21	0.42
ARMC8_MG132	NP_000908.2	P4HA1	21|16|14	51	17	3	11|27|17|18|19|14	0	0	0	0	0	-52.42	0.84	0.51
ARMC8_MG132	NP_000958.1	RPL3	17|20|22	59	19.67	3	23|33|21|27|25|24	0	0	0	0	0	-73.7	0.72	0.53
ARMC8_MG132	NP_000959.2	RPL4	12|13|16	41	13.67	3	22|31|23|23|23|23	0	0	0	0	0	-74.77	0.55	0.53
ARMC8_MG132	NP_000960.2	RPL5	5|5|5	15	5	3	8|14|9|7|8|8	0	0	0	0	0	-28.58	0.51	0.53
ARMC8_MG132	NP_000963.1	RPL7A	12|13|12	37	12.33	3	14|15|9|13|11|16	0	0	0	0	0	-34.26	0.85	0.53
ARMC8_MG132	NP_000966.2	RPL11	6|6|6	18	6	3	7|11|8|8|9|9	0	0	0	0	0	-24.74	0.65	0.53
ARMC8_MG132	NP_000967.1	RPL12	3|3|4	10	3.33	3	5|4|3|5|0|5	0	0	0	0	0	-12.99	0.7	0.44
ARMC8_MG132	NP_000969.1	RPL23	8|8|10	26	8.67	3	10|21|10|12|9|10	0	0	0	0	0	-36.18	0.65	0.53
ARMC8_MG132	NP_000971.1	RPL18A	14|13|12	39	13	3	11|22|15|11|15|11	0	0	0	0	0	-38.84	0.83	0.53
ARMC8_MG132	NP_000972.1	RPL19	3|3|3	9	3	3	5|0|2|0|0|0	0.15	0.15	0.15	0.15	0.15	-1.77	1.71	0.28
ARMC8_MG132	NP_000973.2	RPL21	6|7|7	20	6.67	3	4|7|7|5|5|7	0	0	0	0	0	-14.65	1.03	0.45
ARMC8_MG132	NP_000974.1	RPL22	3|2|2	7	2.33	3	2|3|2|3|0|3	0	0	0	0	0	-7.26	0.85	0.38
ARMC8_MG132	NP_000975.2	RPL23A	8|6|8	22	7.33	3	4|9|6|8|9|8	0	0	0	0	0	-21.92	0.86	0.48
ARMC8_MG132	NP_000977.1	RPL24	11|9|8	28	9.33	3	6|3|4|6|4|5	0.02	0.03	0.02	0.03	0.02	-7.4	1.78	0.33
ARMC8_MG132	NP_000978.1	RPL26	9|8|11	28	9.33	3	11|13|9|12|8|11	0	0	0	0	0	-30.7	0.79	0.49
ARMC8_MG132	NP_000981.1	RPL27A	3|5|0	8	2.67	3	4|5|5|5|4|3	0	0	0	0	0	-20.12	0.56	0.43
ARMC8_MG132	NP_000984.1	RPL31	4|5|6	15	5	3	3|6|3|3|3|3	0	0.01	0	0.01	0	-7.84	1.33	0.36
ARMC8_MG132	NP_000985.1	RPL32	6|4|4	14	4.67	3	0|7|0|5|2|4	0	0	0	0	0	-10.5	1.04	0.4
ARMC8_MG132	NP_000986.2	RPL34	2|5|3	10	3.33	3	4|4|3|4|2|3	0	0	0	0	0	-10.97	0.89	0.39
ARMC8_MG132	NP_000989.1	RPL37A	6|6|4	16	5.33	3	3|6|0|3|3|2	0.01	0.01	0.01	0.01	0.01	-7.84	1.42	0.35
ARMC8_MG132	NP_000993.1	RPLP0	5|6|5	16	5.33	3	10|12|8|8|7|8	0	0	0	0	0	-27.59	0.56	0.53
ARMC8_MG132	NP_000995.1	RPLP2	4|4|2	10	3.33	3	7|3|4|5|0|5	0	0	0	0	0	-16.86	0.63	0.53
ARMC8_MG132	NP_000997.1	RPS3A	10|9|14	33	11	3	11|12|10|10|6|14	0	0	0	0	0	-29	0.94	0.48
ARMC8_MG132	NP_001001.2	RPS6	9|7|11	27	9	3	8|13|6|10|7|9	0	0	0	0	0	-25.82	0.9	0.48
ARMC8_MG132	NP_001001973.1	ATP5F1C	11|8|10	29	9.67	3	6|15|8|10|8|10	0	0	0	0	0	-26.95	0.9	0.49
ARMC8_MG132	NP_001002.1	RPS7	5|4|5	14	4.67	3	8|9|8|9|5|7	0	0	0	0	0	-25.66	0.55	0.53
ARMC8_MG132	NP_001002857.1	ANXA2	2|5|6	13	4.33	3	16|10|16|15|9|16	0	0	0	0	0	-61.37	0.28	0.53
ARMC8_MG132	NP_001003.1	RPS8	14|11|12	37	12.33	3	12|13|14|10|13|10	0	0	0	0	0	-30.36	0.95	0.49
ARMC8_MG132	NP_001006.1	RPS11	16|19|18	53	17.67	3	15|22|14|15|15|15	0	0	0	0	0	-36.26	1.05	0.5
ARMC8_MG132	NP_001007.2	RPS12	5|6|10	21	7	3	7|10|5|7|7|9	0	0	0	0	0	-22.73	0.85	0.46
ARMC8_MG132	NP_001008.1	RPS13	4|4|2	10	3.33	3	5|4|2|4|2|2	0	0	0	0	0	-10.97	0.89	0.4
ARMC8_MG132	NP_001009931.1	HRNR	22|11|20	53	17.67	3	16|21|21|12|9|22	0	0	0	0	0	-56.97	0.88	0.51
ARMC8_MG132	NP_001010.2	RPS15A	6|7|6	19	6.33	3	12|16|15|17|13|12	0	0	0	0	0	-48.52	0.42	0.53
ARMC8_MG132	NP_001013007.1	UBE2NL	2|2|3	7	2.33	3	0|0|0|0|0|0	0.99	1	0.99	1	0.99	3.66	23.33	0
ARMC8_MG132	NP_001014364.1	FLG2	3|7|5	15	5	3	8|0|13|6|0|10	0	0	0	0	0	-30.9	0.54	0.49
ARMC8_MG132	NP_001016.1	RPS23	6|7|7	20	6.67	3	7|9|9|11|8|9	0	0	0	0	0	-25.71	0.7	0.53
ARMC8_MG132	NP_001017.1	RPS24	5|9|7	21	7	3	7|9|6|6|6|5	0	0	0	0	0	-17.98	1	0.45
ARMC8_MG132	NP_001027017.1	CPT1A	2|4|7	13	4.33	3	3|15|5|5|5|5	0	0	0	0	0	-25.64	0.58	0.47
ARMC8_MG132	NP_001029249.1	HIST2H4B	4|4|3	11	3.67	3	5|7|4|4|5|5	0	0	0	0	0	-15.85	0.67	0.53
ARMC8_MG132	NP_001032897.1	EIF3C	3|9|7	19	6.33	3	0|14|7|0|10|3	0	0	0	0	0	-27.49	0.75	0.47
ARMC8_MG132	NP_001035887.1	SLC16A3	4|5|0	9	3	3	4|7|2|5|4|4	0	0	0	0	0	-21.17	0.6	0.44
ARMC8_MG132	NP_001036015.1	SMC2	4|4|4	12	4	3	0|9|0|0|0|0	0.16	0.16	0.16	0.16	0.16	-1.65	1.78	0.27
ARMC8_MG132	NP_001074248.1	MYO1C	12|10|8	30	10	3	5|17|7|7|8|6	0	0	0	0	0	-22.97	1.03	0.47
ARMC8_MG132	NP_001091974.1	DDX17	17|14|14	45	15	3	0|14|10|0|0|12	0	0	0	0	0	-11.89	1.67	0.42
ARMC8_MG132	NP_001094073.1	KDELR2	2|3|3	8	2.67	3	0|0|0|0|0|0	1	1	1	1	1	3.66	26.67	0
ARMC8_MG132	NP_001098549.2	FBRS	3|2|3	8	2.67	3	2|7|0|3|0|3	0	0	0	0	0	-10.95	0.71	0.42
ARMC8_MG132	NP_001104792.1	DDX54	5|4|8	17	5.67	3	3|12|8|9|6|8	0	0	0	0	0	-28.64	0.61	0.48
ARMC8_MG132	NP_001121698.1	DIS3	4|4|6	14	4.67	3	0|5|0|0|0|0	0.78	0.86	0.78	0.86	0.78	0.87	3.73	0.04
ARMC8_MG132	NP_001122388.1	TOMM40	2|0|3	5	1.67	3	0|4|2|0|0|0	0.17	0.25	0.17	0.25	0.17	-5.91	1.11	0.27
ARMC8_MG132	NP_001123237.1	NSDHL	4|5|5	14	4.67	3	6|17|8|5|7|7	0	0	0	0	0	-30.36	0.48	0.53
ARMC8_MG132	NP_036355.2	MYO1B	4|4|6	14	4.67	3	0|13|0|4|6|7	0	0	0	0	0	-21.49	0.62	0.48
ARMC8_MG132	NP_001124463.1	HYOU1	4|5|3	12	4	3	0|7|0|2|0|0	0.2	0.28	0.2	0.28	0.2	-3.26	1.78	0.27
ARMC8_MG132	NP_001128512.1	DCTN1	24|23|21	68	22.67	3	24|43|16|23|19|23	0	0	0	0	0	-69.84	0.8	0.53
ARMC8_MG132	NP_001129665.1	FASTKD2	8|10|11	29	9.67	3	8|13|8|10|8|12	0	0	0	0	0	-26.95	0.9	0.49
ARMC8_MG132	NP_001137474.1	CTPS2	9|7|6	22	7.33	3	4|10|6|6|6|3	0	0	0	0	0	-16.39	1.05	0.45
ARMC8_MG132	NP_001137533.1	COPB1	15|16|15	46	15.33	3	9|25|10|10|14|12	0	0	0	0	0	-32	1.01	0.5
ARMC8_MG132	NP_077274.3	MBOAT7	4|2|2	8	2.67	3	0|5|2|3|0|3	0	0	0	0	0	-9.05	0.82	0.38
ARMC8_MG132	NP_001158.2	XIAP	7|7|8	22	7.33	3	12|8|4|15|5|17	0	0	0	0	0	-37.4	0.56	0.53
ARMC8_MG132	NP_001158889.1	SLC25A11	6|8|9	23	7.67	3	2|8|6|6|8|4	0	0	0	0	0	-16.39	1.1	0.45
ARMC8_MG132	NP_001159968.1	SLC16A1	4|4|4	12	4	3	2|10|3|4|3|4	0	0	0	0	0	-12.96	0.76	0.53
ARMC8_MG132	NP_001167568.1	LDHB	3|3|3	9	3	3	4|7|9|4|5|8	0	0	0	0	0	-22.75	0.41	0.53
ARMC8_MG132	NP_001180286.1	NUP62	13|12|12	37	12.33	3	11|18|11|11|12|12	0	0	0	0	0	-29.74	0.93	0.5
ARMC8_MG132	NP_060225.4	NSUN2	8|15|18	41	13.67	3	8|23|7|16|6|16	0	0	0	0	0	-45.93	0.87	0.5
ARMC8_MG132	NP_001186092.1	PSMC5	2|3|5	10	3.33	3	4|18|9|8|8|8	0	0	0	0	0	-39.56	0.31	0.53
ARMC8_MG132	NP_001193943.1	SERPINH1	16|14|17	47	15.67	3	6|21|18|10|18|8	0	0	0	0	0	-39.27	0.94	0.5
ARMC8_MG132	NP_001203.1	C1QBP	5|6|6	17	5.67	3	7|9|8|8|7|9	0	0	0	0	0	-23.7	0.67	0.53
ARMC8_MG132	NP_001229757.1	ELOVL5	2|0|3	5	1.67	3	0|2|2|0|2|0	0.13	0.2	0.13	0.2	0.13	-6.12	1.11	0.28
ARMC8_MG132	NP_001231867.1	TXN	2|2|2	6	2	3	0|0|3|2|0|2	0.02	0.02	0.02	0.02	0.02	-3.69	1.14	0.33
ARMC8_MG132	NP_001243198.1	KIF22	8|8|10	26	8.67	3	0|19|2|0|7|3	0	0	0	0	0	-15.2	1.12	0.45
ARMC8_MG132	NP_067075.1	RAB18	2|4|4	10	3.33	3	0|0|2|0|0|0	0.93	0.93	0.93	0.93	0.93	0.78	6.67	0.01
ARMC8_MG132	NP_001244118.1	DDX56	9|8|5	22	7.33	3	0|12|5|2|5|0	0	0	0	0	0	-13.87	1.22	0.41
ARMC8_MG132	NP_001245321.1	CLPB	2|5|0	7	2.33	3	0|3|0|0|0|0	0.74	0.91	0.74	0.91	0.74	-3.46	3.11	0.05
ARMC8_MG132	NP_061854.1	DNAJC10	3|0|3	6	2	3	0|3|0|0|0|4	0.13	0.13	0.13	0.13	0.13	-7.03	1.14	0.28
ARMC8_MG132	NP_001258625.1	ABCB7	4|2|2	8	2.67	3	0|0|0|0|0|0	0.99	1	0.99	1	0.99	3.66	26.67	0
ARMC8_MG132	NP_001265432.1	STT3A	5|8|6	19	6.33	3	0|10|6|3|4|6	0	0	0	0	0	-16.16	0.97	0.44
ARMC8_MG132	NP_001265532.1	NUP54	4|7|4	15	5	3	0|0|2|0|2|0	0.89	0.99	0.89	0.99	0.89	1.39	5	0.02
ARMC8_MG132	NP_001265637.1	PSMD2	3|6|5	14	4.67	3	8|29|14|14|14|8	0	0	0	0	0	-66.43	0.26	0.53
ARMC8_MG132	NP_001267717.1	SURF4	2|2|2	6	2	3	10|9|9|9|7|8	0	0	0	0	0	-33.44	0.22	0.53
ARMC8_MG132	NP_001269314.1	CSNK2B	3|4|0	7	2.33	3	0|4|0|0|0|0	0.72	0.79	0.72	0.79	0.72	-3.32	2.33	0.05
ARMC8_MG132	NP_001269460.1	ADNP	14|13|10	37	12.33	3	4|34|16|12|15|12	0	0	0	0	0	-55.32	0.64	0.53
ARMC8_MG132	NP_001269655.1	SLC25A17	2|3|0	5	1.67	3	0|5|2|4|0|0	0	0	0	0	0	-11.3	0.61	0.37
ARMC8_MG132	NP_001273438.1	SLC35B2	3|5|5	13	4.33	3	4|4|0|3|0|3	0	0	0	0	0	-8.43	1.24	0.36
ARMC8_MG132	NP_056274.3	ATL3	3|7|5	15	5	3	0|9|3|8|4|7	0	0	0	0	0	-21.73	0.71	0.46
ARMC8_MG132	NP_001277188.1	PHF3	4|6|9	19	6.33	3	0|13|5|2|5|2	0	0	0	0	0	-16.38	1.01	0.42
ARMC8_MG132	NP_001278963.1	TAB2	3|8|5	16	5.33	3	0|5|4|7|5|3	0	0	0	0	0	-14.88	1.02	0.4
ARMC8_MG132	NP_001284478.1	UPF1	7|6|7	20	6.67	3	0|19|4|2|6|5	0	0	0	0	0	-21.18	0.78	0.48
ARMC8_MG132	NP_001287743.1	KRT78	3|6|5	14	4.67	3	6|3|8|5|3|15	0	0	0	0	0	-27.52	0.55	0.53
ARMC8_MG132	NP_001287783.1	DCD	3|4|4	11	3.67	3	6|3|5|3|3|3	0	0	0	0	0	-11.11	0.86	0.42
ARMC8_MG132	NP_001288092.1	TMEM209	8|6|3	17	5.67	3	0|12|9|3|6|3	0	0	0	0	0	-23.54	0.76	0.46
ARMC8_MG132	NP_001294857.1	SERPINB12	3|0|0	3	1	3	0|0|4|0|0|3	0.06	0.13	0.06	0.13	0.06	-7.03	0.57	0.3
ARMC8_MG132	NP_001303292.1	EIF2S2	4|8|5	17	5.67	3	0|9|5|5|3|5	0	0	0	0	0	-15.93	0.94	0.43
ARMC8_MG132	NP_001304733.1	TRAM1	3|3|3	9	3	3	0|4|3|0|4|2	0	0	0	0	0	-7.54	0.92	0.4
ARMC8_MG132	NP_001305115.1	HNRNPK	4|0|3	7	2.33	3	8|4|12|5|4|5	0	0	0	0	0	-32.17	0.31	0.53
ARMC8_MG132	NP_001305863.1	HLTF	4|6|3	13	4.33	3	4|12|3|4|5|6	0	0	0	0	0	-20.58	0.64	0.46
ARMC8_MG132	NP_001306125.1	S100A8	3|3|3	9	3	3	2|0|3|0|2|11	0	0	0	0	0	-11.5	0.67	0.53
ARMC8_MG132	NP_001307156.1	NMD3	3|4|6	13	4.33	3	0|9|0|3|0|4	0	0	0	0	0	-9.64	1.08	0.37
ARMC8_MG132	NP_001307524.1	DDX5	30|23|25	78	26	3	23|36|23|21|26|28	0	0	0	0	0	-67.08	0.92	0.52
ARMC8_MG132	NP_001307540.1	KPNA2	11|9|12	32	10.67	3	14|22|10|10|14|14	0	0	0	0	0	-45.21	0.67	0.53
ARMC8_MG132	NP_001308119.1	RUVBL2	2|4|2	8	2.67	3	9|16|9|15|8|16	0	0	0	0	0	-53.77	0.19	0.53
ARMC8_MG132	NP_001308392.1	NCLN	9|8|9	26	8.67	3	10|14|11|15|10|10	0	0	0	0	0	-33.56	0.69	0.53
ARMC8_MG132	NP_001308948.1	NDUFA10	3|4|6	13	4.33	3	4|7|5|3|4|4	0	0	0	0	0	-13.9	0.87	0.42
ARMC8_MG132	NP_001317919.1	DHX30	14|14|18	46	15.33	3	16|39|11|24|19|25	0	0	0	0	0	-77.21	0.57	0.53
ARMC8_MG132	NP_001333374.1	AHNAK	5|9|8	22	7.33	3	216|250|153|240|157|240	0	0	0	0	0	#NAME?	0.03	0.53
ARMC8_MG132	NP_001335116.1	DDX27	4|7|5	16	5.33	3	6|13|8|8|9|7	0	0	0	0	0	-29.66	0.56	0.53
ARMC8_MG132	NP_001336383.1	SNRPN	2|2|2	6	2	3	0|0|0|0|0|0	0.97	0.97	0.97	0.97	0.97	3.66	20	0
ARMC8_MG132	NP_001348.2	DHX9	23|25|24	72	24	3	21|52|25|17|29|22	0	0	0	0	0	-80.23	0.75	0.53
ARMC8_MG132	NP_001367.2	DYNC1H1	47|50|53	150	50	3	39|112|58|58|67|52	0	0	0	0	0	-196.26	0.68	0.53
ARMC8_MG132	NP_001395.1	EEF1G	5|6|2	13	4.33	3	10|16|13|9|7|13	0	0	0	0	0	-49.45	0.33	0.53
ARMC8_MG132	NP_001406.1	EIF2S3	21|23|18	62	20.67	3	18|13|13|18|16|19	0	0	0	0	0	-36.88	1.16	0.5
ARMC8_MG132	NP_001427.2	FBL	10|12|12	34	11.33	3	5|14|9|7|7|9	0	0	0	0	0	-20.29	1.16	0.47
ARMC8_MG132	NP_001531.1	HSPB1	31|29|31	91	30.33	3	31|50|37|35|35|37	0	0	0	0	0	-99.84	0.76	0.53
ARMC8_MG132	NP_001654.1	ARF6	2|0|0	2	0.67	3	0|2|0|0|0|2	0.13	0.27	0.13	0.27	0.13	-3.87	0.67	0.28
ARMC8_MG132	NP_001656.2	RHOG	5|7|8	20	6.67	3	5|5|3|3|2|3	0.03	0.04	0.03	0.04	0.03	-7.28	1.67	0.32
ARMC8_MG132	NP_001677.2	ATP5F1B	14|17|21	52	17.33	3	27|33|26|26|18|22	0	0	0	0	0	-82.56	0.62	0.53
ARMC8_MG132	NP_001822.3	CLU	7|8|7	22	7.33	3	6|12|8|3|10|5	0	0	0	0	0	-22.1	0.81	0.48
ARMC8_MG132	NP_001933.2	DSG1	12|11|12	35	11.67	3	10|4|21|9|3|20	0	0	0	0	0	-37.35	0.78	0.5
ARMC8_MG132	NP_001952.1	EEF2	8|12|18	38	12.67	3	13|27|26|14|14|16	0	0	0	0	0	-66.14	0.61	0.53
ARMC8_MG132	NP_002147.2	HSPD1	11|13|13	37	12.33	3	11|21|21|14|10|15	0	0	0	0	0	-48.22	0.69	0.53
ARMC8_MG132	NP_002152.2	IARS	10|13|15	38	12.67	3	8|17|4|9|7|8	0	0	0	0	0	-22.76	1.21	0.47
ARMC8_MG132	NP_002287.2	LBR	8|8|9	25	8.33	3	7|11|7|8|9|7	0	0	0	0	0	-19.68	0.95	0.48
ARMC8_MG132	NP_002583.1	PCNA	7|9|9	25	8.33	3	3|11|4|9|8|3	0	0	0	0	0	-18.53	1.04	0.46
ARMC8_MG132	NP_002626.1	SLC25A3	15|17|24	56	18.67	3	14|27|14|19|18|15	0	0	0	0	0	-48.7	0.95	0.5
ARMC8_MG132	NP_002783.1	PSMA7	3|6|5	14	4.67	3	0|10|7|0|0|0	0	0	0	0	0	-10.35	1.1	0.38
ARMC8_MG132	NP_002787.2	PSMB4	3|2|0	5	1.67	3	0|7|6|0|7|2	0	0	0	0	0	-23.49	0.3	0.53
ARMC8_MG132	NP_002800.2	PSMD3	14|12|19	45	15	3	18|26|17|22|20|24	0	0	0	0	0	-66.81	0.65	0.53
ARMC8_MG132	NP_002810.1	PTBP1	7|3|5	15	5	3	4|9|6|5|4|6	0	0	0	0	0	-19.77	0.77	0.45
ARMC8_MG132	NP_002878.2	RARS	14|15|16	45	15	3	10|24|9|10|10|12	0	0	0	0	0	-28.99	1.07	0.49
ARMC8_MG132	NP_002943.2	RPS2	18|20|20	58	19.33	3	21|33|19|25|27|18	0	0	0	0	0	-68.99	0.73	0.53
ARMC8_MG132	NP_003357.2	UQCRC2	21|25|18	64	21.33	3	19|32|20|22|16|23	0	0	0	0	0	-60.51	0.88	0.51
ARMC8_MG132	NP_003745.1	EIF3F	8|13|10	31	10.33	3	8|13|9|8|8|8	0	0	0	0	0	-22.36	1.09	0.46
ARMC8_MG132	NP_003897.2	MCM3AP	18|19|14	51	17	3	10|37|12|16|10|18	0	0	0	0	0	-53.48	0.82	0.51
ARMC8_MG132	NP_004085.1	EIF2S1	5|8|5	18	6	3	2|5|6|0|0|4	0.01	0.02	0.01	0.02	0.01	-8.16	1.41	0.34
ARMC8_MG132	NP_004095.4	FASN	41|48|55	144	48	3	57|61|39|58|40|57	0	0	0	0	0	-148.78	0.82	0.52
ARMC8_MG132	NP_004125.3	HSPA9	15|19|18	52	17.33	3	20|30|23|22|15|22	0	0	0	0	0	-65.85	0.71	0.53
ARMC8_MG132	NP_004272.2	BAG3	19|19|21	59	19.67	3	9|26|14|11|16|14	0	0	0	0	0	-34.35	1.12	0.5
ARMC8_MG132	NP_114032.2	HNRNPU	15|18|17	50	16.67	3	13|43|23|17|23|20	0	0	0	0	0	-76.96	0.61	0.53
ARMC8_MG132	NP_004517.2	MCM2	4|2|6	12	4	3	3|7|0|0|0|0	0.19	0.32	0.19	0.32	0.19	-5.85	1.6	0.27
ARMC8_MG132	NP_004896.1	PRDX6	7|6|10	23	7.67	3	11|17|13|10|8|13	0	0	0	0	0	-41.44	0.57	0.53
ARMC8_MG132	NP_004930.1	DDX1	4|7|9	20	6.67	3	4|12|0|4|3|4	0	0	0	0	0	-15.55	1.11	0.41
ARMC8_MG132	NP_004981.2	MARS	4|3|6	13	4.33	3	6|20|9|11|6|8	0	0	0	0	0	-42	0.36	0.53
ARMC8_MG132	NP_005026.3	POLRMT	15|16|19	50	16.67	3	12|35|13|22|24|21	0	0	0	0	0	-70.57	0.65	0.53
ARMC8_MG132	NP_005054.3	SCD	5|5|5	15	5	3	2|5|5|2|3|3	0	0	0	0	0	-7.28	1.25	0.39
ARMC8_MG132	NP_005207.2	DDOST	4|7|4	15	5	3	5|7|4|4|4|5	0	0	0	0	0	-13.17	0.95	0.42
ARMC8_MG132	NP_005338.1	HSPA5	20|18|22	60	20	3	15|32|29|22|20|20	0	0	0	0	0	-66.13	0.78	0.53
ARMC8_MG132	NP_005372.2	NCL	3|3|3	9	3	3	9|7|12|12|6|12	0	0	0	0	0	-39.22	0.27	0.53
ARMC8_MG132	NP_057404.2	NUP98	18|27|17	62	20.67	3	12|29|12|16|15|16	0	0	0	0	0	-42.46	1.09	0.5
ARMC8_MG132	NP_005683.2	ABCF2	17|16|22	55	18.33	3	11|31|13|19|11|15	0	0	0	0	0	-45.69	0.94	0.51
ARMC8_MG132	NP_005737.1	NAMPT	20|25|24	69	23	3	21|24|20|20|21|23	0	0	0	0	0	-49.9	1.03	0.51
ARMC8_MG132	NP_005796.1	PSMD14	2|2|2	6	2	3	3|6|0|2|2|2	0	0	0	0	0	-9.11	0.62	0.53
ARMC8_MG132	NP_005819.3	DCAF7	2|0|3	5	1.67	3	0|0|0|0|0|0	0.99	1	0.99	1	0.99	-0.88	16.67	0
ARMC8_MG132	NP_005905.2	MCM4	18|17|17	52	17.33	3	9|27|13|13|13|12	0	0	0	0	0	-33.48	1.05	0.5
ARMC8_MG132	NP_005906.2	MCM6	16|17|15	48	16	3	13|23|12|18|12|13	0	0	0	0	0	-37.7	0.96	0.5
ARMC8_MG132	NP_005947.3	MTHFD1	53|52|56	161	53.67	3	49|61|37|54|41|49	0	0	0	0	0	-112.68	1.01	0.52
ARMC8_MG132	NP_006089.1	RACK1	21|20|23	64	21.33	3	13|28|15|21|21|25	0	0	0	0	0	-55.34	0.9	0.51
ARMC8_MG132	NP_006169.2	NSF	6|9|10	25	8.33	3	0|10|5|7|4|6	0	0	0	0	0	-16.39	1.19	0.43
ARMC8_MG132	NP_006570.1	EBP	2|4|2	8	2.67	3	3|6|3|2|2|0	0	0	0	0	0	-10.02	0.76	0.4
ARMC8_MG132	NP_006582.1	POLD3	2|2|0	4	1.33	3	0|3|0|0|2|0	0.15	0.15	0.15	0.15	0.15	-4.88	1.07	0.28
ARMC8_MG132	NP_006730.2	MCM5	10|9|15	34	11.33	3	7|16|4|11|3|13	0	0	0	0	0	-29.01	0.96	0.48
ARMC8_MG132	NP_006796.1	HNRNPA0	8|12|10	30	10	3	8|19|10|9|13|11	0	0	0	0	0	-36.44	0.75	0.5
ARMC8_MG132	NP_006818.3	TMED10	8|6|6	20	6.67	3	8|9|8|6|6|6	0	0	0	0	0	-19.14	0.86	0.47
ARMC8_MG132	NP_006827.1	GCN1	10|13|21	44	14.67	3	12|28|3|18|6|21	0	0	0	0	0	-57.73	0.74	0.51
ARMC8_MG132	NP_009166.2	XPOT	7|5|7	19	6.33	3	7|17|7|8|9|12	0	0	0	0	0	-35.48	0.55	0.53
ARMC8_MG132	NP_009330.1	STAT1	4|5|6	15	5	3	7|10|2|9|3|7	0	0	0	0	0	-24.66	0.61	0.53
ARMC8_MG132	NP_036473.2	GTPBP4	3|8|3	14	4.67	3	4|8|2|6|3|4	0	0	0	0	0	-15.85	0.85	0.41
ARMC8_MG132	NP_037386.1	TBK1	8|8|0	16	5.33	3	0|7|0|8|0|5	0	0	0	0	0	-20.81	1.07	0.38
ARMC8_MG132	NP_055121.1	RTCB	5|10|10	25	8.33	3	6|13|7|8|6|7	0	0	0	0	0	-24.67	0.95	0.47
ARMC8_MG132	NP_055180.1	HSPB8	5|6|3	14	4.67	3	0|9|7|5|6|6	0	0	0	0	0	-21.73	0.67	0.47
ARMC8_MG132	NP_055181.3	GNL3	7|8|8	23	7.67	3	6|12|8|8|7|9	0	0	0	0	0	-23.03	0.83	0.53
ARMC8_MG132	NP_055486.2	UBE3C	5|5|6	16	5.33	3	0|11|0|2|0|3	0	0.01	0	0.01	0	-6.47	1.33	0.36
ARMC8_MG132	NP_055814.1	RAB21	6|6|7	19	6.33	3	2|11|5|4|8|9	0	0	0	0	0	-20.98	0.77	0.48
ARMC8_MG132	NP_056375.2	OPA1	7|8|3	18	6	3	6|20|16|8|7|10	0	0	0	0	0	-48.42	0.44	0.53
ARMC8_MG132	NP_057030.3	PELO	6|7|7	20	6.67	3	3|8|4|5|3|6	0	0	0	0	0	-11.99	1.16	0.43
ARMC8_MG132	NP_057439.2	DDX47	5|3|5	13	4.33	3	5|7|4|5|0|4	0	0	0	0	0	-14.88	0.83	0.44
ARMC8_MG132	NP_060058.1	WDR5	2|5|8	15	5	3	4|7|0|5|3|3	0	0	0	0	0	-14.88	1.05	0.38
ARMC8_MG132	NP_060102.1	CDKN2AIP	3|5|6	14	4.67	3	6|7|7|11|4|7	0	0	0	0	0	-25.77	0.58	0.53
ARMC8_MG132	NP_060289.2	TRMT10C	8|12|7	27	9	3	7|14|5|6|5|6	0	0	0	0	0	-19.19	1.09	0.45
ARMC8_MG132	NP_060366.1	GID8	7|9|12	28	9.33	3	0|0|0|0|0|0	1	1	1	1	1	12.17	93.33	0
ARMC8_MG132	NP_060579.3	MTPAP	5|4|6	15	5	3	0|9|4|0|0|3	0	0	0	0	0	-8.21	1.25	0.37
ARMC8_MG132	NP_060596.2	TMEM33	9|10|9	28	9.33	3	8|16|14|9|12|9	0	0	0	0	0	-32.74	0.73	0.53
ARMC8_MG132	NP_062535.2	YLPM1	3|8|4	15	5	3	4|20|6|8|9|7	0	0	0	0	0	-37.66	0.45	0.53
ARMC8_MG132	NP_064628.1	TOMM22	3|2|3	8	2.67	3	3|7|2|3|3|4	0	0	0	0	0	-12.88	0.63	0.53
ARMC8_MG132	NP_065715.1	DECR2	5|6|7	18	6	3	2|10|5|7|8|5	0	0	0	0	0	-19.88	0.8	0.47
ARMC8_MG132	NP_065779.1	ESYT2	6|9|6	21	7	3	5|19|8|11|8|8	0	0	0	0	0	-33.17	0.61	0.53
ARMC8_MG132	NP_065816.2	UBR4	16|25|30	71	23.67	3	7|57|16|21|24|14	0	0	0	0	0	-83.32	0.8	0.52
ARMC8_MG132	NP_066997.3	CCAR2	3|0|4	7	2.33	3	5|9|5|4|7|4	0	0	0	0	0	-27.82	0.36	0.53
ARMC8_MG132	NP_067026.3	SRPRB	7|7|7	21	7	3	7|10|5|7|6|6	0	0	0	0	0	-16.72	0.93	0.47
ARMC8_MG132	NP_072045.1	RPS18	3|2|2	7	2.33	3	0|2|3|2|0|4	0	0	0	0	0	-7.26	0.85	0.37
ARMC8_MG132	NP_113673.3	GRWD1	3|0|0	3	1	3	0|6|4|5|3|4	0	0	0	0	0	-20.12	0.21	0.53
ARMC8_MG132	NP_115604.1	FAR1	3|5|3	11	3.67	3	0|12|8|0|7|0	0	0	0	0	0	-20.28	0.54	0.47
ARMC8_MG132	NP_116558.1	POLR2C	2|4|0	6	2	3	0|4|0|0|0|0	0.6	0.79	0.6	0.79	0.6	-3.32	2	0.07
ARMC8_MG132	NP_573566.2	LRPPRC	4|6|4	14	4.67	3	4|11|5|7|0|7	0	0	0	0	0	-21.72	0.62	0.48
ARMC8_MG132	NP_775752.1	MISP	25|23|28	76	25.33	3	23|22|21|17|14|20	0	0	0	0	0	-42.85	1.18	0.5
ARMC8_MG132	P02662	CSN1S1	6|6|7	19	6.33	3	7|3|6|2|3|2	0	0	0	0	0	-8.48	1.33	0.4
ARMC8_MG132	P02663	CSN1S2	4|3|6	13	4.33	3	7|0|0|0|0|0	0.6	0.76	0.6	0.76	0.6	-1.34	2.48	0.07
ARMC8_MG132	P02666	CSN2	4|3|6	13	4.33	3	4|0|5|0|0|3	0.04	0.08	0.04	0.08	0.04	-6.54	1.44	0.31
ARMC8_MG132	P02754	PAEP	8|9|9	26	8.67	3	2|0|3|0|0|0	0.99	0.99	0.99	0.99	0.99	3.58	6.93	0
ARMC8_MG132	Streptavidin	Streptavidin	428|0|412	840	280	3	634|570|480|739|476|719	0	0	0	0	0	#NAME?	0.42	0.53
ARMC8_MG132	LYSC_CHICK	LYZ	11|11|11	33	11	3	12|15|11|14|12|15	0	0	0	0	0	-34.02	0.79	0.53
ARMC8_MG132	NP_000099.2	DLD	13|9|13	35	11.67	3	7|10|0|7|0|8	0	0	0	0	0	-15.58	1.46	0.42
ARMC8_MG132	NP_000174.1	HADHB	6|6|5	17	5.67	3	11|20|9|13|14|13	0	0	0	0	0	-49.83	0.38	0.53
ARMC8_MG132	NP_000180.2	HK2	10|13|7	30	10	3	5|15|0|12|0|11	0	0	0	0	0	-28.55	0.93	0.48
ARMC8_MG132	NP_000179.2	HK1	2|2|0	4	1.33	3	0|0|0|0|0|0	0.97	0.97	0.97	0.97	0.97	-0.88	13.33	0
ARMC8_MG132	NP_000217.2	KRT9	63|71|69	203	67.67	3	71|66|113|50|50|173	0	0	0	0	0	-289.67	0.64	0.53
ARMC8_MG132	NP_000413.1	KRT17	50|60|56	166	55.33	3	46|77|61|45|49|53	0	0	0	0	0	-139.74	0.92	0.52
ARMC8_MG132	NP_000412.3	KRT10	79|68|86	233	77.67	3	96|71|139|103|60|119	0	0	0	0	0	-314.16	0.68	0.53
ARMC8_MG132	NP_000517.2	KRT14	35|38|43	116	38.67	3	41|53|69|42|32|65	0	0	0	0	0	-155.6	0.68	0.53
ARMC8_MG132	NP_000215.1	KRT18	33|31|42	106	35.33	3	32|51|30|44|32|39	0	0	0	0	0	-102.85	0.85	0.52
ARMC8_MG132	NP_005548.2	KRT16	21|32|27	80	26.67	3	29|32|51|27|21|56	0	0	0	0	0	-123.18	0.63	0.53
ARMC8_MG132	P13646-1	P13646-1	22|29|25	76	25.33	3	0|0|34|0|0|14	0	0	0	0	0	-11.97	2.11	0.39
ARMC8_MG132	NP_061889.2	KRT24	11|0|13	24	8	3	0|0|0|0|0|0	1	1	1	1	1	-0.88	80	0
ARMC8_MG132	NP_000273.2	PCCA	28|26|30	84	28	3	19|27|18|26|23|22	0	0	0	0	0	-49.07	1.14	0.51
ARMC8_MG132	NP_000280.1	PFKM	8|12|12	32	10.67	3	13|18|10|13|10|17	0	0	0	0	0	-44.25	0.7	0.53
ARMC8_MG132	NP_002617.3	PFKL	3|7|6	16	5.33	3	3|8|0|3|0|5	0	0	0	0	0	-13.01	1.12	0.4
ARMC8_MG132	NP_000414.2	KRT2	76|63|64	203	67.67	3	94|58|112|90|48|96	0	0	0	0	0	-261.02	0.69	0.53
ARMC8_MG132	NP_006112.3	KRT1	85|106|110	301	100.33	3	120|114|180|102|71|223	0	0	0	0	0	-456.71	0.63	0.53
ARMC8_MG132	NP_001243211.1	KRT8	57|59|73	189	63	3	55|77|63|54|62|66	0	0	0	0	0	-154.54	0.94	0.52
ARMC8_MG132	NP_000415.2	KRT5	40|37|41	118	39.33	3	51|37|73|41|30|67	0	0	0	0	0	-154.55	0.68	0.53
ARMC8_MG132	NP_005545.1	KRT6A	35|31|32	98	32.67	3	42|37|63|28|26|71	0	0	0	0	0	-147.39	0.61	0.53
ARMC8_MG132	NP_005546.2	KRT6B	37|32|0	69	23	3	0|37|60|0|0|66	0	0	0	0	0	-179.6	0.56	0.52
ARMC8_MG132	P08729	KRT7	32|34|34	100	33.33	3	28|43|38|29|40|36	0	0	0	0	0	-92.92	0.85	0.53
ARMC8_MG132	NP_003371.2	VIM	27|33|30	90	30	3	31|41|39|35|37|35	0	0	0	0	0	-96.7	0.79	0.53
ARMC8_MG132	NP_001074961.1	KRT80	3|3|5	11	3.67	3	8|3|9|8|0|14	0	0	0	0	0	-32.98	0.38	0.53
ARMC8_MG132	NP_002263.3	KRT4	7|10|0	17	5.67	3	0|0|13|7|0|0	0.01	0.02	0.01	0.02	0.01	-20.24	1.13	0.34
ARMC8_MG132	NP_000523.2	PCCB	20|21|19	60	20	3	17|18|10|21|12|20	0	0	0	0	0	-39.84	1.05	0.51
ARMC8_MG132	NP_000692.2	ATP1A1	3|0|0	3	1	3	4|6|4|4|0|8	0	0	0	0	0	-23.41	0.18	0.53
ARMC8_MG132	NP_000777.1	CYP51A1	5|4|5	14	4.67	3	0|16|8|0|10|0	0	0	0	0	0	-24.98	0.55	0.53
ARMC8_MG132	NP_000810.1	GART	7|14|13	34	11.33	3	16|21|3|18|9|15	0	0	0	0	0	-55.43	0.65	0.51
ARMC8_MG132	NP_000911.2	PC	78|81|91	250	83.33	3	83|124|70|100|88|107	0	0	0	0	0	-259.58	0.8	0.53
ARMC8_MG132	NP_000916.2	PDHB	4|2|3	9	3	3	6|5|2|5|0|4	0	0	0	0	0	-15.83	0.6	0.45
ARMC8_MG132	NP_000961.2	RPL6	9|9|9	27	9	3	9|12|6|9|7|9	0	0	0	0	0	-21.75	0.92	0.48
ARMC8_MG132	NP_000962.2	RPL7	6|5|9	20	6.67	3	14|15|12|13|16|15	0	0	0	0	0	-49.83	0.44	0.53
ARMC8_MG132	NP_000964.1	RPL8	8|8|8	24	8	3	10|14|5|9|9|9	0	0	0	0	0	-26.02	0.76	0.53
ARMC8_MG132	NP_000968.2	RPL13	3|5|8	16	5.33	3	4|6|4|4|5|2	0	0	0	0	0	-12.99	1.12	0.38
ARMC8_MG132	NP_000976.1	RPL17	8|7|5	20	6.67	3	5|8|3|5|6|2	0	0	0	0	0	-14.32	1.11	0.43
ARMC8_MG132	NP_000982.2	RPL28	10|12|10	32	10.67	3	13|12|9|13|10|11	0	0	0	0	0	-29.21	0.87	0.49
ARMC8_MG132	NP_000996.2	RPS3	24|23|23	70	23.33	3	20|32|22|25|25|26	0	0	0	0	0	-62.44	0.86	0.53
ARMC8_MG132	NP_000998.1	RPS4X	12|15|14	41	13.67	3	10|12|10|13|11|12	0	0	0	0	0	-25.32	1.14	0.48
ARMC8_MG132	NP_001001937.1	ATP5F1A	43|40|52	135	45	3	41|74|45|42|51|39	0	0	0	0	0	-130.12	0.85	0.52
ARMC8_MG132	NP_001002800.1	SMC4	8|6|10	24	8	3	6|19|9|8|9|5	0	0	0	0	0	-32.16	0.71	0.49
ARMC8_MG132	NP_001004.2	RPS9	12|13|12	37	12.33	3	14|14|10|14|8|16	0	0	0	0	0	-34.26	0.85	0.5
ARMC8_MG132	NP_001005360.1	DNM2	3|10|8	21	7	3	8|14|9|11|6|9	0	0	0	0	0	-37.14	0.65	0.49
ARMC8_MG132	NP_001008895.1	CUL4A	14|16|17	47	15.67	3	14|27|15|14|17|15	0	0	0	0	0	-45.58	0.85	0.53
ARMC8_MG132	NP_001009999.1	KDM1A	7|9|12	28	9.33	3	14|20|9|10|8|15	0	0	0	0	0	-44.36	0.63	0.53
ARMC8_MG132	NP_001011.1	RPS16	8|5|6	19	6.33	3	3|2|4|3|2|2	0.31	0.54	0.31	0.54	0.31	-3.8	2.11	0.25
ARMC8_MG132	NP_001012632.1	CTBP1	2|2|3	7	2.33	3	0|7|0|3|2|0	0	0	0	0	0	-7.66	0.78	0.39
ARMC8_MG132	NP_001014451.1	DDX19B	5|8|10	23	7.67	3	8|6|5|9|5|9	0	0	0	0	0	-21.76	0.96	0.46
ARMC8_MG132	NP_001015885.1	RAE1	17|18|19	54	18	3	9|36|15|12|13|10	0	0	0	0	0	-41.92	0.95	0.51
ARMC8_MG132	NP_001017405.1	MAEA	6|7|8	21	7	3	0|0|0|0|0|0	1	1	1	1	1	10.57	70	0
ARMC8_MG132	NP_001017423.1	ALDH18A1	17|30|28	75	25	3	26|29|17|31|19|29	0	0	0	0	0	-79.52	0.87	0.52
ARMC8_MG132	NP_001019770.1	HIST2H2BF	4|0|3	7	2.33	3	5|7|6|5|6|5	0	0	0	0	0	-25.58	0.39	0.53
ARMC8_MG132	NP_001020241.1	RPS14	7|9|12	28	9.33	3	9|16|10|8|9|8	0	0	0	0	0	-29.7	0.85	0.49
ARMC8_MG132	NP_001021.1	RPS27	5|3|6	14	4.67	3	2|9|5|6|5|5	0	0	0	0	0	-18.77	0.75	0.46
ARMC8_MG132	NP_001026897.1	MRI1	6|6|6	18	6	3	2|10|4|2|4|3	0	0	0	0	0	-9.99	1.14	0.42
ARMC8_MG132	NP_001028755.2	ACOT9	10|8|12	30	10	3	13|14|8|8|9|14	0	0	0	0	0	-33.56	0.8	0.5
ARMC8_MG132	NP_001034180.1	PRPS2	10|9|9	28	9.33	3	6|14|6|8|7|8	0	0	0	0	0	-20.03	1.01	0.48
ARMC8_MG132	NP_002755.1	PRPS1	11|12|10	33	11	3	7|20|6|8|7|7	0	0	0	0	0	-22.4	1.05	0.48
ARMC8_MG132	NP_001034581.1	FHL2	4|6|6	16	5.33	3	6|11|0|7|2|5	0	0	0	0	0	-20.73	0.74	0.47
ARMC8_MG132	NP_001061.2	TUBG1	15|16|17	48	16	3	15|31|13|17|13|21	0	0	0	0	0	-53.08	0.76	0.53
ARMC8_MG132	NP_001070729.2	NCOR2	6|8|8	22	7.33	3	9|17|2|13|0|8	0	0	0	0	0	-34.39	0.62	0.53
ARMC8_MG132	NP_001073280.1	DIAPH1	8|12|15	35	11.67	3	13|28|6|13|15|15	0	0	0	0	0	-53.86	0.66	0.53
ARMC8_MG132	NP_001092.1	ACTB	50|57|59	166	55.33	3	38|81|46|54|48|53	0	0	0	0	0	-135.88	0.94	0.52
ARMC8_MG132	NP_001186883.1	ACTG1	48|55|55	158	52.67	3	39|83|48|53|50|52	0	0	0	0	0	-140.92	0.89	0.52
ARMC8_MG132	NP_001091.1	ACTA1	28|31|27	86	28.67	3	20|47|27|26|27|27	0	0	0	0	0	-73.88	0.9	0.52
ARMC8_MG132	NP_001017992.1	ACTBL2	16|16|14	46	15.33	3	0|0|0|0|0|0	1	1	1	1	1	22.94	153.33	0
ARMC8_MG132	NP_001264012.1	POTEJ	7|0|0	7	2.33	3	0|0|0|0|0|0	0.5	1	0.5	1	0.5	-0.88	23.33	0.09
ARMC8_MG132	NP_001092090.1	PCBP2	18|14|17	49	16.33	3	14|26|10|19|12|16	0	0	0	0	0	-46.61	0.87	0.51
ARMC8_MG132	NP_006187.2	PCBP1	15|14|19	48	16	3	9|15|9|15|8|10	0	0	0	0	0	-23.31	1.31	0.47
ARMC8_MG132	NP_001093882.1	DROSHA	7|7|18	32	10.67	3	11|22|10|22|12|15	0	0	0	0	0	-56.37	0.6	0.51
ARMC8_MG132	NP_001096137.1	PSMA4	3|4|4	11	3.67	3	2|11|5|0|0|2	0	0	0	0	0	-13.36	0.73	0.44
ARMC8_MG132	NP_001099008.1	MYBBP1A	8|5|6	19	6.33	3	9|31|8|17|12|13	0	0	0	0	0	-62.78	0.35	0.53
ARMC8_MG132	NP_001104026.1	FLNA	26|32|33	91	30.33	3	130|159|116|148|127|150	0	0	0	0	0	-552.43	0.21	0.53
ARMC8_MG132	NP_001107018.1	LIMA1	3|5|2	10	3.33	3	6|5|2|8|3|6	0	0	0	0	0	-20.92	0.53	0.53
ARMC8_MG132	NP_001108585.2	WDR26	6|8|8	22	7.33	3	0|0|0|0|0|0	1	1	1	1	1	10.57	73.33	0
ARMC8_MG132	NP_001116105.1	CPS1	118|113|127	358	119.33	3	109|187|126|129|128|134	0	0	0	0	0	-348.41	0.83	0.53
ARMC8_MG132	NP_001120674.1	PCID2	7|10|10	27	9	3	6|16|4|13|6|10	0	0	0	0	0	-30.45	0.8	0.49
ARMC8_MG132	NP_001120792.1	UBAP2L	22|22|24	68	22.67	3	16|28|16|18|16|19	0	0	0	0	0	-39.84	1.12	0.51
ARMC8_MG132	NP_001121620.1	TFRC	17|17|18	52	17.33	3	18|18|14|17|16|17	0	0	0	0	0	-37.45	0.99	0.51
ARMC8_MG132	NP_001121622.1	ORMDL1	2|3|3	8	2.67	3	0|2|0|0|2|2	0.2	0.2	0.2	0.2	0.2	-2.81	1.78	0.27
ARMC8_MG132	NP_001123561.1	KARS	5|4|8	17	5.67	3	2|13|0|3|2|2	0	0	0	0	0	-11.47	1.13	0.38
ARMC8_MG132	NP_001124488.1	CIZ1	19|17|19	55	18.33	3	8|22|12|10|18|11	0	0	0	0	0	-31.13	1.16	0.5
ARMC8_MG132	NP_001128582.1	DNAJA3	4|5|7	16	5.33	3	5|11|5|8|7|8	0	0	0	0	0	-25.66	0.63	0.53
ARMC8_MG132	NP_001129064.1	RPS27A	8|11|8	27	9	3	5|33|29|6|30|4	0	0	0	0	0	-81.08	0.37	0.53
ARMC8_MG132	NP_001129108.1	PIP5K1A	3|0|2	5	1.67	3	0|9|3|4|5|4	0	0	0	0	0	-23.49	0.3	0.53
ARMC8_MG132	NP_001129243.1	RPN2	8|9|15	32	10.67	3	18|27|14|16|16|15	0	0	0	0	0	-60.21	0.55	0.53
ARMC8_MG132	NP_001138303.1	PHB2	22|23|18	63	21	3	16|27|17|18|19|17	0	0	0	0	0	-45.85	1.04	0.51
ARMC8_MG132	NP_001138616.1	SLC1A5	4|3|5	12	4	3	7|9|9|10|10|8	0	0	0	0	0	-31.94	0.42	0.53
ARMC8_MG132	NP_001138880.1	NONO	28|34|38	100	33.33	3	27|50|27|34|25|31	0	0	0	0	0	-85.21	0.94	0.52
ARMC8_MG132	NP_001035879.1	PSPC1	3|4|5	12	4	3	2|7|3|0|0|2	0	0	0	0	0	-8.32	1.14	0.37
ARMC8_MG132	NP_001139185.1	SAE1	4|5|4	13	4.33	3	2|4|0|0|0|0	0.59	0.69	0.59	0.69	0.59	-0.04	2.89	0.07
ARMC8_MG132	NP_001143.2	SLC25A5	22|23|23	68	22.67	3	35|55|34|37|38|37	0	0	0	0	0	-120.54	0.54	0.53
ARMC8_MG132	NP_001627.2	SLC25A6	21|21|21	63	21	3	35|56|29|36|34|36	0	0	0	0	0	-118.47	0.52	0.53
ARMC8_MG132	NP_001142.2	SLC25A4	21|18|18	57	19	3	33|55|28|34|32|35	0	0	0	0	0	-118.76	0.48	0.53
ARMC8_MG132	NP_001153682.1	SLC25A13	14|20|22	56	18.67	3	16|19|13|15|16|23	0	0	0	0	0	-45.76	1.01	0.5
ARMC8_MG132	NP_001157.1	BIRC2	14|11|15	40	13.33	3	9|11|4|13|7|12	0	0	0	0	0	-24.13	1.19	0.48
ARMC8_MG132	NP_001157289.1	DHCR7	9|10|9	28	9.33	3	5|8|4|6|4|6	0	0	0	0	0	-9.47	1.49	0.41
ARMC8_MG132	NP_001157412.1	PYGL	10|14|13	37	12.33	3	9|19|8|15|8|17	0	0	0	0	0	-39.48	0.82	0.5
ARMC8_MG132	NP_001158886.1	LDHA	5|6|8	19	6.33	3	7|8|9|7|6|8	0	0	0	0	0	-21.76	0.79	0.47
ARMC8_MG132	NP_001159829.1	SHMT2	5|3|3	11	3.67	3	0|8|2|3|3|0	0	0	0	0	0	-9.97	0.92	0.4
ARMC8_MG132	NP_001166176.1	EIF4G2	4|7|7	18	6	3	6|18|10|8|15|6	0	0	0	0	0	-42.83	0.47	0.53
ARMC8_MG132	NP_001168.1	ARL1	2|3|2	7	2.33	3	0|3|0|0|0|0	0.66	0.75	0.66	0.75	0.66	0.27	3.11	0.06
ARMC8_MG132	NP_001171712.1	VDAC2	5|3|8	16	5.33	3	0|6|3|0|2|3	0.09	0.19	0.09	0.19	0.09	-8.43	1.52	0.29
ARMC8_MG132	NP_001177989.1	SLC25A22	4|0|3	7	2.33	3	4|5|0|3|4|3	0	0	0	0	0	-16.78	0.58	0.42
ARMC8_MG132	NP_001180345.1	DDX3X	26|33|28	87	29	3	28|47|33|33|32|35	0	0	0	0	0	-94.67	0.78	0.53
ARMC8_MG132	NP_001181883.1	MATR3	4|5|7	16	5.33	3	8|23|12|14|14|12	0	0	0	0	0	-55.41	0.34	0.53
ARMC8_MG132	NP_001182257.1	RAB9A	2|5|4	11	3.67	3	0|3|0|0|4|0	0.43	0.55	0.43	0.55	0.43	-3.32	2.1	0.22
ARMC8_MG132	NP_001182751.1	HSDL2	8|5|7	20	6.67	3	6|9|3|5|7|7	0	0	0	0	0	-18.93	0.92	0.46
ARMC8_MG132	NP_001186902.1	RPL36A-HNRNPH2	4|5|0	9	3	3	0|0|0|0|0|0	1	1	1	1	1	-0.88	30	0
ARMC8_MG132	NP_001188474.1	RBM15	4|5|4	13	4.33	3	0|12|5|6|4|4	0	0	0	0	0	-18.63	0.64	0.53
ARMC8_MG132	NP_001189360.1	PRDX1	6|6|7	19	6.33	3	4|8|10|3|5|5	0	0	0	0	0	-16.39	0.9	0.46
ARMC8_MG132	NP_001191455.1	SSR4	6|6|5	17	5.67	3	4|8|3|4|4|4	0	0	0	0	0	-10.8	1.13	0.42
ARMC8_MG132	NP_001310351.1	RBM39	7|6|11	24	8	3	5|12|6|10|6|7	0	0	0	0	0	-22.86	0.91	0.46
ARMC8_MG132	NP_001229696.1	MTHFD1L	22|24|29	75	25	3	24|37|21|31|26|27	0	0	0	0	0	-76.15	0.83	0.52
ARMC8_MG132	NP_001231513.1	FMC1-LUC7L2	2|0|0	2	0.67	3	0|0|0|0|0|0	0.49	0.97	0.49	0.97	0.49	-0.88	6.67	0.16
ARMC8_MG132	NP_001231639.1	GFPT1	25|21|22	68	22.67	3	8|21|11|16|11|17	0	0	0	0	0	-27.34	1.39	0.48
ARMC8_MG132	NP_001231737.1	FOXP1	3|5|2	10	3.33	3	2|4|0|3|0|3	0.01	0.02	0.01	0.02	0.01	-8.09	1.11	0.34
ARMC8_MG132	NP_001238968.1	RAB5C	8|7|9	24	8	3	11|9|8|9|7|9	0	0	0	0	0	-23.97	0.84	0.48
ARMC8_MG132	NP_001278977.1	RAB5A	4|4|4	12	4	3	4|5|3|6|5|4	0	0	0	0	0	-12.24	0.8	0.53
ARMC8_MG132	NP_001238978.1	PCMT1	8|9|10	27	9	3	2|8|0|4|3|5	0.01	0.02	0.01	0.02	0.01	-6.54	1.8	0.34
ARMC8_MG132	NP_001240308.1	RPL15	9|7|8	24	8	3	14|16|10|14|13|15	0	0	0	0	0	-44.33	0.54	0.53
ARMC8_MG132	NP_001243231.1	ETF1	10|12|11	33	11	3	5|11|0|9|0|7	0	0	0	0	0	-14.15	1.38	0.44
ARMC8_MG132	NP_001243439.1	SSBP1	5|8|7	20	6.67	3	10|8|7|10|6|8	0	0	0	0	0	-25.62	0.74	0.53
ARMC8_MG132	NP_001243461.1	MSTO1	12|8|8	28	9.33	3	3|11|2|2|6|3	0.01	0.01	0.01	0.01	0.01	-8.86	1.62	0.35
ARMC8_MG132	NP_005975.1	SLC25A1	6|6|7	19	6.33	3	4|7|4|5|6|5	0	0	0	0	0	-11.99	1.1	0.43
ARMC8_MG132	NP_001290553.1	RPL10	9|9|11	29	9.67	3	8|14|7|10|8|9	0	0	0	0	0	-23.52	0.94	0.48
ARMC8_MG132	NP_001243546.1	TUBGCP2	5|8|4	17	5.67	3	6|25|2|6|3|6	0	0	0	0	0	-33.83	0.53	0.53
ARMC8_MG132	NP_001276674.1	GAPDH	10|5|6	21	7	3	16|5|19|5|4|17	0	0	0	0	0	-46.34	0.49	0.53
ARMC8_MG132	NP_004719.2	DDX21	19|20|26	65	21.67	3	16|35|16|23|21|20	0	0	0	0	0	-60.44	0.88	0.51
ARMC8_MG132	NP_076950.1	DDX50	4|4|5	13	4.33	3	0|3|0|0|0|0	0.88	0.91	0.88	0.91	0.88	1.72	5.78	0.02
ARMC8_MG132	NP_001244222.1	HNRNPH1	25|27|33	85	28.33	3	20|38|27|22|28|20	0	0	0	0	0	-65.56	0.99	0.51
ARMC8_MG132	NP_001091674.1	HNRNPF	7|6|9	22	7.33	3	10|12|5|8|7|9	0	0	0	0	0	-26.67	0.75	0.49
ARMC8_MG132	NP_001309363.1	HNRNPH3	3|2|0	5	1.67	3	0|6|3|2|4|3	0	0	0	0	0	-16.78	0.42	0.53
ARMC8_MG132	NP_001247431.1	SRP68	3|3|5	11	3.67	3	6|8|5|6|10|5	0	0	0	0	0	-23.77	0.49	0.53
ARMC8_MG132	NP_001252541.1	CNOT1	5|6|9	20	6.67	3	7|21|10|14|8|17	0	0	0	0	0	-51.85	0.43	0.53
ARMC8_MG132	NP_001254523.1	SENP1	5|3|7	15	5	3	2|9|3|2|5|3	0	0	0	0	0	-13.77	1	0.41
ARMC8_MG132	NP_001257328.1	TUBA1A	64|75|0	139	46.33	3	62|0|0|0|0|70	0	0	0	0	0	-144.45	1.4	0.49
ARMC8_MG132	NP_001265481.1	TUBA4A	52|63|62	177	59	3	50|91|47|71|54|57	0	0	0	0	0	-166.79	0.86	0.52
ARMC8_MG132	NP_001290043.1	TUBA1C	52|74|65	191	63.67	3	58|92|52|78|59|63	0	0	0	0	0	-184.83	0.87	0.52
ARMC8_MG132	NP_001165335.1	TUBAL3	11|14|11	36	12	3	7|12|7|13|9|6	0	0	0	0	0	-20.6	1.17	0.47
ARMC8_MG132	NP_001257817.1	SLC25A10	9|8|6	23	7.67	3	9|6|5|9|7|10	0	0	0	0	0	-22.86	0.88	0.48
ARMC8_MG132	NP_001258522.1	PPME1	4|3|3	10	3.33	3	2|6|0|4|0|3	0	0	0	0	0	-9.32	0.89	0.41
ARMC8_MG132	NP_001258698.1	AP3B1	2|3|2	7	2.33	3	0|6|0|2|0|2	0.01	0.01	0.01	0.01	0.01	-6.08	0.93	0.35
ARMC8_MG132	NP_001258898.1	HSP90AB1	23|28|27	78	26	3	23|39|32|27|30|28	0	0	0	0	0	-81.96	0.81	0.53
ARMC8_MG132	NP_001017963.2	HSP90AA1	13|15|17	45	15	3	13|33|27|16|24|18	0	0	0	0	0	-74.58	0.59	0.53
ARMC8_MG132	NP_001258978.1	TRAP1	16|16|20	52	17.33	3	15|22|17|19|15|15	0	0	0	0	0	-41.62	0.95	0.51
ARMC8_MG132	NP_001264.2	CHD4	2|0|0	2	0.67	3	8|33|8|14|17|14	0	0	0	0	0	-85.16	0.03	0.53
ARMC8_MG132	NP_001265113.1	GSE1	13|12|16	41	13.67	3	9|17|5|11|8|11	0	0	0	0	0	-25.32	1.14	0.48
ARMC8_MG132	NP_001265123.1	GANAB	6|6|4	16	5.33	3	0|18|9|5|6|9	0	0	0	0	0	-33.36	0.51	0.53
ARMC8_MG132	NP_005115.2	NUP153	21|25|28	74	24.67	3	14|44|20|29|25|28	0	0	0	0	0	-82.37	0.78	0.52
ARMC8_MG132	NP_001265392.1	DNM1L	3|2|0	5	1.67	3	0|4|0|0|0|0	0.53	0.65	0.53	0.65	0.53	-3.32	1.67	0.08
ARMC8_MG132	NP_001265580.1	RANGAP1	6|5|4	15	5	3	7|17|10|15|8|14	0	0	0	0	0	-48.15	0.36	0.53
ARMC8_MG132	NP_001268425.1	PHB	9|8|11	28	9.33	3	10|15|12|11|12|11	0	0	0	0	0	-33.56	0.75	0.53
ARMC8_MG132	NP_001268639.1	NCAPH	8|8|9	25	8.33	3	3|10|3|5|3|5	0	0	0	0	0	-9.05	1.45	0.4
ARMC8_MG132	NP_060919.3	UBAP2	4|5|7	16	5.33	3	8|13|4|11|6|10	0	0	0	0	0	-33.71	0.51	0.53
ARMC8_MG132	NP_001273432.1	HSPH1	4|0|3	7	2.33	3	0|16|9|0|7|0	0	0	0	0	0	-33.7	0.29	0.53
ARMC8_MG132	XP_005251899.1	FAM120A	21|22|23	66	22	3	15|35|14|17|21|17	0	0	0	0	0	-48.82	0.98	0.51
ARMC8_MG132	NP_001273700.1	ANKRD17	25|30|26	81	27	3	21|29|13|27|21|25	0	0	0	0	0	-54.04	1.06	0.51
ARMC8_MG132	NP_060217.1	ANKHD1	13|13|15	41	13.67	3	16|25|13|19|16|24	0	0	0	0	0	-57.02	0.65	0.53
ARMC8_MG132	NP_001275.1	AP3S1	2|2|3	7	2.33	3	0|3|0|2|0|0	0.27	0.39	0.27	0.39	0.27	-1.71	1.87	0.25
ARMC8_MG132	NP_001276332.1	MMS19	3|5|0	8	2.67	3	2|8|2|4|2|6	0	0	0	0	0	-21.13	0.53	0.44
ARMC8_MG132	NP_001284585.1	KIF2C	5|8|8	21	7	3	0|11|4|4|4|0	0	0	0	0	0	-13.23	1.22	0.41
ARMC8_MG132	NP_001287843.1	DNAJB1	3|2|4	9	3	3	0|14|13|0|10|0	0	0	0	0	0	-32.82	0.32	0.53
ARMC8_MG132	NP_001290205.1	NUP85	4|0|3	7	2.33	3	3|15|0|0|5|4	0	0	0	0	0	-28.35	0.35	0.53
ARMC8_MG132	NP_001303963.1	DPM1	2|0|3	5	1.67	3	3|6|3|2|4|3	0	0	0	0	0	-16.78	0.42	0.53
ARMC8_MG132	NP_114127.3	ATAD3B	8|11|14	33	11	3	10|17|9|10|11|6	0	0	0	0	0	-31.63	0.92	0.49
ARMC8_MG132	NP_001304884.1	IDI1	4|2|5	11	3.67	3	0|4|0|2|0|2	0.27	0.39	0.27	0.39	0.27	-4.54	1.83	0.26
ARMC8_MG132	NP_001304893.1	LARS	9|12|14	35	11.67	3	18|20|13|14|13|21	0	0	0	0	0	-54.11	0.64	0.53
ARMC8_MG132	NP_005076.3	NUP214	57|59|62	178	59.33	3	39|58|37|45|45|46	0	0	0	0	0	-88.81	1.22	0.52
ARMC8_MG132	NP_001306873.1	CEP85	15|17|14	46	15.33	3	7|15|9|9|2|11	0	0	0	0	0	-18.94	1.39	0.46
ARMC8_MG132	NP_002523.2	NUP88	16|19|20	55	18.33	3	11|26|12|16|15|18	0	0	0	0	0	-43.4	0.98	0.51
ARMC8_MG132	NP_001307847.1	CDK1	7|8|10	25	8.33	3	14|15|7|10|8|13	0	0	0	0	0	-37.37	0.64	0.53
ARMC8_MG132	NP_001308122.1	TBL1XR1	8|9|8	25	8.33	3	12|21|9|18|6|16	0	0	0	0	0	-50.22	0.5	0.53
ARMC8_MG132	NP_001309080.1	TCF12	8|7|4	19	6.33	3	0|8|0|2|2|3	0.05	0.08	0.05	0.08	0.05	-7.54	1.69	0.31
ARMC8_MG132	NP_001309906.1	SFXN1	10|11|11	32	10.67	3	8|12|9|11|9|10	0	0	0	0	0	-22.94	1.02	0.48
ARMC8_MG132	NP_001309997.1	PFKP	8|10|5	23	7.67	3	7|10|3|8|5|5	0	0	0	0	0	-19.88	1.02	0.45
ARMC8_MG132	NP_001310271.1	AHCTF1	6|0|0	6	2	3	32|67|32|41|35|47	0	0	0	0	0	-210.72	0.04	0.53
ARMC8_MG132	NP_001317186.1	NPEPPS	3|6|8	17	5.67	3	5|4|4|6|0|9	0	0	0	0	0	-17.76	0.94	0.43
ARMC8_MG132	NP_055692.2	HELZ	25|23|22	70	23.33	3	18|20|12|28|16|27	0	0	0	0	0	-50.54	1	0.51
ARMC8_MG132	NP_001317449.1	TNRC6A	9|10|8	27	9	3	3|12|2|9|3|5	0	0	0	0	0	-14.07	1.24	0.44
ARMC8_MG132	NP_001337434.1	RARS2	4|6|6	16	5.33	3	0|13|5|4|7|7	0	0	0	0	0	-23.56	0.67	0.53
ARMC8_MG132	NP_001393.1	EEF1A1	34|33|38	105	35	3	41|69|35|45|39|42	0	0	0	0	0	-128.29	0.71	0.53
ARMC8_MG132	NP_001407.1	EIF4A1	29|35|33	97	32.33	3	29|45|30|26|27|31	0	0	0	0	0	-77.42	0.96	0.52
ARMC8_MG132	NP_001410.2	ELAVL1	8|10|8	26	8.67	3	7|11|7|6|0|9	0	0	0	0	0	-18.79	1.02	0.47
ARMC8_MG132	NP_001419.1	ENO1	38|35|45	118	39.33	3	34|74|39|43|42|40	0	0	0	0	0	-126.42	0.79	0.53
ARMC8_MG132	NP_001518.3	HDAC2	5|6|8	19	6.33	3	12|13|8|11|6|7	0	0	0	0	0	-33.52	0.58	0.53
ARMC8_MG132	NP_001530.1	DNAJA1	7|7|7	21	7	3	2|9|3|0|6|0	0	0	0	0	0	-7.74	1.4	0.4
ARMC8_MG132	NP_001646.2	ARCN1	9|6|9	24	8	3	5|10|3|8|0|6	0	0	0	0	0	-17.31	1.1	0.45
ARMC8_MG132	NP_001651.1	ARF4	10|12|13	35	11.67	3	12|12|11|14|11|17	0	0	0	0	0	-34.78	0.85	0.5
ARMC8_MG132	NP_001019397.1	ARF1	13|13|12	38	12.67	3	11|12|7|11|10|12	0	0	0	0	0	-23.56	1.1	0.48
ARMC8_MG132	NP_001653.1	ARF5	9|9|11	29	9.67	3	10|12|6|10|8|12	0	0	0	0	0	-26.23	0.88	0.49
ARMC8_MG132	NP_001658.2	ARL2	3|2|3	8	2.67	3	0|3|0|3|0|2	0.04	0.04	0.04	0.04	0.04	-4.58	1.33	0.31
ARMC8_MG132	NP_733765.1	ATP2A2	17|19|17	53	17.67	3	16|25|14|14|11|19	0	0	0	0	0	-41	0.95	0.51
ARMC8_MG132	NP_001753.1	CCT6A	21|19|19	59	19.67	3	19|41|23|21|24|18	0	0	0	0	0	-69.59	0.72	0.53
ARMC8_MG132	XP_016879512.1	CCT6B	6|0|5	11	3.67	3	0|0|5|0|0|0	0.83	0.86	0.83	0.86	0.83	-4.45	2.93	0.03
ARMC8_MG132	NP_001789.2	CDK2	9|10|13	32	10.67	3	11|15|8|11|10|11	0	0	0	0	0	-29.91	0.89	0.49
ARMC8_MG132	NP_001896.2	CTPS1	23|18|24	65	21.67	3	16|33|12|22|17|21	0	0	0	0	0	-56.5	0.93	0.51
ARMC8_MG132	NP_002052.1	GCLM	6|5|7	18	6	3	2|7|3|0|3|2	0.02	0.03	0.02	0.03	0.02	-6.38	1.6	0.33
ARMC8_MG132	NP_001003810.1	HNRNPD	4|3|3	10	3.33	3	2|4|0|0|2|0	0.1	0.15	0.1	0.15	0.1	-3.09	1.67	0.29
ARMC8_MG132	NP_002221.1	JUP	9|10|11	30	10	3	7|14|27|11|5|32	0	0	0	0	0	-64.47	0.48	0.53
ARMC8_MG132	NP_002379.3	MCM3	5|8|12	25	8.33	3	6|13|6|9|4|6	0	0	0	0	0	-23.68	0.98	0.45
ARMC8_MG132	NP_002746.1	MAP2K1	4|4|5	13	4.33	3	0|7|0|3|0|4	0	0.01	0	0.01	0	-6.61	1.24	0.37
ARMC8_MG132	NP_109587.1	MAP2K2	4|3|5	12	4	3	0|8|2|3|0|4	0	0	0	0	0	-10.98	0.94	0.41
ARMC8_MG132	NP_002849.1	ABCD3	9|7|8	24	8	3	7|17|5|9|12|9	0	0	0	0	0	-32.53	0.68	0.53
ARMC8_MG132	NP_003124.1	SRP9	2|4|5	11	3.67	3	4|2|2|3|3|3	0.01	0.01	0.01	0.01	0.01	-9.05	1.13	0.35
ARMC8_MG132	NP_003179.1	MAP3K7	2|3|6	11	3.67	3	5|6|0|10|0|5	0	0	0	0	0	-21.96	0.56	0.46
ARMC8_MG132	NP_003312.3	TUFM	30|33|32	95	31.67	3	29|43|24|34|29|34	0	0	0	0	0	-80.54	0.9	0.52
ARMC8_MG132	NP_003391.1	XPO1	9|13|9	31	10.33	3	4|19|7|4|6|6	0	0	0	0	0	-20.28	1.09	0.46
ARMC8_MG132	NP_003477.4	SLC7A5	7|9|7	23	7.67	3	6|7|4|5|4|6	0	0	0	0	0	-11.43	1.28	0.42
ARMC8_MG132	NP_004090.4	STOM	3|3|3	9	3	3	6|6|3|5|3|5	0	0	0	0	0	-15.85	0.55	0.53
ARMC8_MG132	NP_004152.1	RAB1A	11|12|13	36	12	3	11|19|12|12|13|10	0	0	0	0	0	-34.02	0.86	0.5
ARMC8_MG132	NP_057406.2	RAB14	8|12|13	33	11	3	12|17|13|10|13|10	0	0	0	0	0	-38.38	0.8	0.5
ARMC8_MG132	NP_002860.2	RAB6A	6|11|9	26	8.67	3	7|10|8|8|5|8	0	0	0	0	0	-21.92	1.02	0.46
ARMC8_MG132	NP_002861.1	RAB13	5|4|5	14	4.67	3	6|3|0|0|3|5	0	0	0	0	0	-9.61	1.1	0.4
ARMC8_MG132	NP_004228.1	TRIP13	8|14|11	33	11	3	7|12|7|9|6|9	0	0	0	0	0	-21.45	1.19	0.45
ARMC8_MG132	NP_004273.1	BAG2	4|2|5	11	3.67	3	4|11|3|3|5|4	0	0	0	0	0	-19.66	0.61	0.53
ARMC8_MG132	NP_001008844.1	DSP	23|28|29	80	26.67	3	19|27|55|33|8|80	0	0	0	0	0	-145.5	0.55	0.53
ARMC8_MG132	NP_004414.3	DVL3	2|4|5	11	3.67	3	4|8|0|7|0|4	0	0	0	0	0	-18.9	0.64	0.45
ARMC8_MG132	NP_004437.2	EPRS	10|19|24	53	17.67	3	13|37|19|16|21|20	0	0	0	0	0	-75.68	0.73	0.51
ARMC8_MG132	NP_004448.2	ACSL3	3|7|4	14	4.67	3	0|10|3|3|4|4	0	0	0	0	0	-14.66	0.89	0.42
ARMC8_MG132	NP_004484.1	HSD17B10	5|7|8	20	6.67	3	5|16|9|6|7|7	0	0	0	0	0	-28.39	0.68	0.53
ARMC8_MG132	NP_004550.2	YBX1	2|4|3	9	3	3	4|3|3|2|0|3	0	0	0	0	0	-9.05	0.92	0.38
ARMC8_MG132	NP_004554.3	PCK2	4|4|5	13	4.33	3	0|10|0|0|0|0	0.15	0.21	0.15	0.21	0.15	-2.4	1.73	0.28
ARMC8_MG132	NP_004577.1	RPS6KA3	5|10|3	18	6	3	2|4|0|4|0|5	0.28	0.56	0.28	0.56	0.28	-9.32	1.6	0.25
ARMC8_MG132	NP_005057.1	SFPQ	18|19|25	62	20.67	3	17|43|28|20|18|22	0	0	0	0	0	-75.13	0.73	0.52
ARMC8_MG132	NP_005310.1	HIST1H1C	4|0|6	10	3.33	3	6|6|8|6|6|7	0	0	0	0	0	-28.93	0.49	0.53
ARMC8_MG132	NP_005313.1	HIST1H1B	2|0|3	5	1.67	3	4|6|5|7|0|6	0	0	0	0	0	-25.58	0.28	0.53
ARMC8_MG132	NP_005336.3	HSPA1A	70|77|71	218	72.67	3	27|125|87|31|87|24	0	0	0	0	0	-189.17	0.88	0.52
ARMC8_MG132	NP_006588.1	HSPA8	44|43|43	130	43.33	3	41|69|50|51|52|50	0	0	0	0	0	-134.89	0.78	0.53
ARMC8_MG132	NP_002146.2	HSPA6	24|28|24	76	25.33	3	0|52|40|0|36|0	0	0	0	0	0	-78.02	0.79	0.52
ARMC8_MG132	NP_005442.2	PDLIM7	8|8|7	23	7.67	3	5|13|2|5|5|0	0	0	0	0	0	-14.64	1.1	0.45
ARMC8_MG132	NP_005484.2	RANBP9	18|16|14	48	16	3	0|0|0|0|0|0	1	1	1	1	1	22.94	160	0
ARMC8_MG132	NP_001307168.1	RANBP10	3|6|0	9	3	3	0|0|0|0|0|0	1	1	1	1	1	-0.88	30	0
ARMC8_MG132	NP_005485.1	DNAJB6	4|6|7	17	5.67	3	4|6|3|4|3|5	0	0	0	0	0	-11.39	1.19	0.4
ARMC8_MG132	NP_001034639.1	DNAJB2	3|3|5	11	3.67	3	0|3|0|2|0|0	0.6	0.81	0.6	0.81	0.6	-0.45	2.93	0.07
ARMC8_MG132	NP_005498.1	CFL1	6|8|5	19	6.33	3	6|10|9|7|8|9	0	0	0	0	0	-25.62	0.7	0.53
ARMC8_MG132	NP_005564.1	LMNB1	7|4|8	19	6.33	3	5|11|12|5|5|8	0	0	0	0	0	-27.68	0.7	0.48
ARMC8_MG132	NP_005653.3	VDAC3	13|12|11	36	12	3	7|12|6|9|5|8	0	0	0	0	0	-16.22	1.33	0.45
ARMC8_MG132	NP_003365.1	VDAC1	3|2|4	9	3	3	0|6|0|0|0|3	0.07	0.11	0.07	0.11	0.07	-4.98	1.33	0.3
ARMC8_MG132	NP_005689.2	SCAMP3	6|3|6	15	5	3	5|4|3|4|3|6	0	0	0	0	0	-12.99	1.05	0.41
ARMC8_MG132	NP_005713.1	ACTR2	8|9|9	26	8.67	3	11|15|10|11|9|10	0	0	0	0	0	-30.7	0.74	0.53
ARMC8_MG132	NP_005795.2	DDX39A	13|11|13	37	12.33	3	19|28|19|18|20|14	0	0	0	0	0	-62.91	0.57	0.53
ARMC8_MG132	NP_005849.1	AKAP8	5|7|9	21	7	3	3|9|3|5|3|8	0	0	0	0	0	-15.25	1.12	0.42
ARMC8_MG132	NP_005902.1	MAT2A	10|9|7	26	8.67	3	9|10|6|5|6|8	0	0	0	0	0	-19.38	1.05	0.46
ARMC8_MG132	NP_005907.3	MCM7	29|34|30	93	31	3	30|56|31|31|42|28	0	0	0	0	0	-100.24	0.78	0.53
ARMC8_MG132	NP_005959.2	HNRNPM	39|41|43	123	41	3	57|110|69|71|66|62	0	0	0	0	0	-233.11	0.52	0.53
ARMC8_MG132	NP_005989.3	CCT3	17|22|22	61	20.33	3	16|40|26|29|22|26	0	0	0	0	0	-85.31	0.67	0.53
ARMC8_MG132	NP_006258.3	RANBP2	58|55|66	179	59.67	3	48|100|49|67|59|65	0	0	0	0	0	-178.48	0.82	0.52
ARMC8_MG132	NP_006286.1	VARS	6|5|7	18	6	3	8|26|14|11|18|12	0	0	0	0	0	-59.97	0.34	0.53
ARMC8_MG132	NP_006316.1	RAN	11|16|13	40	13.33	3	12|22|10|13|12|14	0	0	0	0	0	-38.63	0.87	0.5
ARMC8_MG132	NP_006319.1	RBM14	38|37|37	112	37.33	3	21|38|24|32|31|29	0	0	0	0	0	-61.36	1.15	0.52
ARMC8_MG132	NP_001294858.1	EIF3M	3|0|4	7	2.33	3	2|6|2|2|0|0	0	0.01	0	0.01	0	-12.38	0.78	0.36
ARMC8_MG132	NP_006355.2	SEC23A	4|3|0	7	2.33	3	0|6|0|3|0|0	0.07	0.11	0.07	0.11	0.07	-8.74	1.04	0.3
ARMC8_MG132	NP_006421.2	CCT4	32|34|33	99	33	3	29|34|25|32|31|30	0	0	0	0	0	-65.92	1.04	0.52
ARMC8_MG132	NP_001278532.1	DYNLT1	3|3|5	11	3.67	3	0|9|3|0|0|0	0.02	0.04	0.02	0.04	0.02	-5.86	1.22	0.33
ARMC8_MG132	NP_006614.2	PHGDH	7|8|7	22	7.33	3	10|12|9|10|5|12	0	0	0	0	0	-29.61	0.67	0.53
ARMC8_MG132	NP_006825.1	RAB32	5|6|5	16	5.33	3	0|8|2|6|3|9	0	0	0	0	0	-16.23	0.82	0.46
ARMC8_MG132	NP_008835.5	PRKDC	53|64|78	195	65	3	58|117|57|81|72|70	0	0	0	0	0	-228.75	0.76	0.52
ARMC8_MG132	NP_009145.1	SEC63	5|4|3	12	4	3	4|10|5|5|5|3	0	0	0	0	0	-18.77	0.64	0.53
ARMC8_MG132	NP_036205.1	CCT5	31|31|32	94	31.33	3	20|48|27|31|33|24	0	0	0	0	0	-77.75	0.9	0.52
ARMC8_MG132	NP_036221.2	ABCB10	3|4|3	10	3.33	3	0|4|2|2|2|0	0.02	0.03	0.02	0.03	0.02	-4.89	1.33	0.33
ARMC8_MG132	NP_036243.1	AHSA1	15|17|13	45	15	3	11|19|14|14|10|13	0	0	0	0	0	-34.5	1	0.5
ARMC8_MG132	NP_036448.1	KPNA6	4|4|3	11	3.67	3	0|4|0|0|0|0	0.79	0.79	0.79	0.79	0.79	0.63	3.67	0.04
ARMC8_MG132	NP_002255.3	KPNA1	4|4|0	8	2.67	3	0|4|3|3|0|3	0	0	0	0	0	-13.54	0.82	0.37
ARMC8_MG132	NP_036555.1	RPL13A	6|8|7	21	7	3	9|10|10|11|8|9	0	0	0	0	0	-27.61	0.7	0.53
ARMC8_MG132	NP_036601.2	PRPF6	4|5|4	13	4.33	3	5|7|6|4|7|4	0	0	0	0	0	-16.9	0.69	0.53
ARMC8_MG132	NP_037387.2	MKLN1	16|22|23	61	20.33	3	0|0|0|0|0|0	1	1	1	1	1	25.93	203.33	0
ARMC8_MG132	NP_037450.2	PRRC2B	6|8|11	25	8.33	3	14|30|13|19|12|18	0	0	0	0	0	-68.88	0.41	0.53
ARMC8_MG132	NP_055987.2	PRRC2C	5|7|8	20	6.67	3	5|17|7|10|5|13	0	0	0	0	0	-36.45	0.57	0.53
ARMC8_MG132	NP_037468.1	SEC61A1	3|7|6	16	5.33	3	7|12|6|7|5|8	0	0	0	0	0	-27.83	0.63	0.53
ARMC8_MG132	NP_037506.2	PDCD6IP	34|38|34	106	35.33	3	32|35|25|33|18|33	0	0	0	0	0	-68.31	1.06	0.52
ARMC8_MG132	NP_037519.2	UQCR10	3|0|0	3	1	3	0|0|0|0|0|0	0.5	1	0.5	1	0.5	-0.88	10	0.12
ARMC8_MG132	NP_055288.1	DIMT1	8|8|4	20	6.67	3	5|7|6|6|5|6	0	0	0	0	0	-16.9	1.07	0.43
ARMC8_MG132	NP_055484.3	NUP93	18|14|15	47	15.67	3	12|21|14|20|11|17	0	0	0	0	0	-43.89	0.87	0.51
ARMC8_MG132	NP_055491.1	PUM1	19|20|14	53	17.67	3	11|27|13|16|13|21	0	0	0	0	0	-48.33	0.92	0.51
ARMC8_MG132	NP_001269681.1	PUM2	4|4|0	8	2.67	3	0|7|3|5|3|4	0	0	0	0	0	-20.12	0.56	0.44
ARMC8_MG132	NP_055555.1	EIF4A3	13|13|11	37	12.33	3	11|18|12|13|13|16	0	0	0	0	0	-37.74	0.82	0.53
ARMC8_MG132	NP_001263347.1	SEC16A	8|9|9	26	8.67	3	8|22|5|18|2|20	0	0	0	0	0	-50.9	0.51	0.53
ARMC8_MG132	NP_055950.1	NUP205	8|10|10	28	9.33	3	5|24|7|11|6|9	0	0	0	0	0	-33.9	0.73	0.53
ARMC8_MG132	NP_055971.2	RCOR1	6|4|4	14	4.67	3	0|7|0|3|4|3	0	0	0	0	0	-9.61	1.1	0.39
ARMC8_MG132	NP_057190.2	SCFD1	2|4|0	6	2	3	0|2|0|0|0|2	0.53	0.8	0.53	0.8	0.53	-3.87	2	0.08
ARMC8_MG132	NP_057212.1	COPG1	13|12|17	42	14	3	14|24|11|20|12|16	0	0	0	0	0	-49.33	0.76	0.51
ARMC8_MG132	NP_057226.1	HSD17B12	4|6|2	12	4	3	6|10|6|7|8|6	0	0	0	0	0	-27.15	0.52	0.53
ARMC8_MG132	NP_057479.2	HACD3	4|0|5	9	3	3	3|8|4|4|4|4	0	0	0	0	0	-21.17	0.6	0.44
ARMC8_MG132	NP_059980.2	TMED9	5|0|0	5	1.67	3	4|4|0|0|0|0	0.19	0.39	0.19	0.39	0.19	-7.72	0.83	0.27
ARMC8_MG132	NP_060238.3	LRRC40	12|14|13	39	13	3	10|21|9|12|13|8	0	0	0	0	0	-32.28	0.93	0.5
ARMC8_MG132	NP_060268.2	YTHDF1	10|11|15	36	12	3	11|13|8|16|6|10	0	0	0	0	0	-30.14	0.96	0.49
ARMC8_MG132	NP_060918.2	CAND1	16|21|20	57	19	3	24|34|17|31|26|33	0	0	0	0	0	-90.36	0.61	0.53
ARMC8_MG132	NP_061832.2	DAZAP1	2|4|4	10	3.33	3	4|5|3|5|3|7	0	0	0	0	0	-16.86	0.63	0.53
ARMC8_MG132	NP_064551.3	MCCC1	21|31|33	85	28.33	3	20|20|12|27|18|24	0	0	0	0	0	-50.18	1.25	0.5
ARMC8_MG132	NP_066952.1	PPA1	6|5|5	16	5.33	3	3|8|3|3|2|4	0	0	0	0	0	-9.03	1.19	0.4
ARMC8_MG132	NP_071415.1	MCCC2	27|30|30	87	29	3	21|30|22|26|21|26	0	0	0	0	0	-52.91	1.12	0.51
ARMC8_MG132	NP_071741.2	NCAPG	6|8|7	21	7	3	4|13|4|5|6|4	0	0	0	0	0	-16.06	1	0.45
ARMC8_MG132	NP_073617.1	RMND5A	7|8|6	21	7	3	0|0|0|0|0|0	1	1	1	1	1	10.57	70	0
ARMC8_MG132	NP_078796.2	MAIP1	3|4|6	13	4.33	3	2|5|5|3|5|2	0	0	0	0	0	-12.05	0.96	0.4
ARMC8_MG132	NP_078938.2	NAT10	14|22|21	57	19	3	17|38|17|25|20|22	0	0	0	0	0	-75.27	0.72	0.53
ARMC8_MG132	NP_110379.2	TCP1	31|36|42	109	36.33	3	32|51|34|39|41|35	0	0	0	0	0	-103.01	0.88	0.52
ARMC8_MG132	NP_112598.3	EPPK1	83|86|98	267	89	3	72|138|76|87|85|98	0	0	0	0	0	-240.4	0.87	0.52
ARMC8_MG132	NP_000436.2	PLEC	48|48|54	150	50	3	48|126|75|63|83|63	0	0	0	0	0	-245.15	0.58	0.53
ARMC8_MG132	NP_612510.1	TECR	14|10|11	35	11.67	3	7|19|13|9|12|8	0	0	0	0	0	-32.87	0.88	0.5
ARMC8_MG132	NP_689929.2	PATL1	4|4|6	14	4.67	3	4|6|0|7|2|6	0	0	0	0	0	-15.04	0.81	0.45
ARMC8_MG132	NP_733821.1	LMNA	39|35|48	122	40.67	3	21|46|31|27|27|30	0	0	0	0	0	-67.46	1.21	0.51
ARMC8_MG132	NP_821133.1	TUBB	103|109|114	326	108.67	3	79|144|84|111|94|99	0	0	0	0	0	-245.41	0.97	0.53
ARMC8_MG132	NP_006079.1	TUBB4B	96|101|102	299	99.67	3	74|136|77|105|89|91	0	0	0	0	0	-231.82	0.95	0.53
ARMC8_MG132	NP_001290453.1	TUBB6	41|49|47	137	45.67	3	35|61|34|49|40|38	0	0	0	0	0	-106.59	0.97	0.52
ARMC8_MG132	NP_006077.2	TUBB3	64|65|63	192	64	3	53|85|52|67|58|57	0	0	0	0	0	-144.02	0.96	0.52
ARMC8_MG132	NP_892021.1	ZNF326	17|21|22	60	20	3	20|42|21|15|21|19	0	0	0	0	0	-68.24	0.77	0.53
ARMC8_MG132	NP_942133.1	ACACA	101|105|120	326	108.67	3	98|121|63|109|72|125	0	0	0	0	0	-253.61	0.96	0.53
ARMC8_MG132	NP_060063.2	BMP2K	5|7|5	17	5.67	3	0|7|0|0|0|2	0.47	0.65	0.47	0.65	0.47	-0.93	2.52	0.21
ARMC8_MG132	P00761	P00761	130|133|141	404	134.67	3	197|54|85|168|83|175	0	0	0	0	0	-363.38	0.86	0.53
ARMC8_MG132	NP_002760.1	PRSS1	6|7|0	13	4.33	3	2|0|0|0|0|0	0.99	0.99	0.99	0.99	0.99	-2.41	8.67	0
ARMC8_MG132	P02668	CSN3	5|4|4	13	4.33	3	2|0|2|0|0|0	0.86	0.92	0.86	0.92	0.86	1.39	4.33	0.02
ARMC8_MG132	P02769	ALB	21|24|21	66	22	3	0|3|18|0|0|0	0.9	0.93	0.9	0.93	0.9	1.91	4.19	0.02
ARMC8_MG132	XP_005250783.1	POM121	2|0|3	5	1.67	3	5|11|4|5|6|5	0	0	0	0	0	-28.94	0.25	0.53
ARMC8_MG132	XP_006713627.1	ARMC8	36|32|34	102	34	3	0|0|0|0|0|0	1	1	1	1	1	49.37	340	0
ARMC8_MG132	XP_011519972.1	PKM	60|61|66	187	62.33	3	56|114|63|64|65|64	0	0	0	0	0	-184.7	0.81	0.53
ARMC8_MG132	NP_000979.1	RPL27	2|4|0	6	2	3	0|5|0|3|0|0	0.1	0.19	0.1	0.19	0.1	-7.66	1	0.29
ARMC8_MG132	NP_000983.1	RPL29	2|2|2	6	2	3	0|0|0|0|0|0	0.97	0.97	0.97	0.97	0.97	3.66	20	0
ARMC8_MG132	NP_001008709.1	PPP1CA	4|3|4	11	3.67	3	0|10|0|0|9|0	0	0	0	0	0	-12.3	0.77	0.43
ARMC8_MG132	NP_001136071.1	P4HA2	3|6|7	16	5.33	3	0|14|5|4|9|3	0	0	0	0	0	-25.4	0.67	0.47
ARMC8_MG132	NP_001120871.1	YPEL5	3|3|0	6	2	3	0|0|0|0|0|0	1	1	1	1	1	-0.88	20	0
ARMC8_MG132	NP_001136113.1	FBRSL1	2|2|0	4	1.33	3	2|2|0|3|0|0	0.02	0.02	0.02	0.02	0.02	-7.17	0.76	0.33
ARMC8_MG132	NP_001177957.2	TNPO3	2|2|5	9	3	3	3|11|0|7|0|4	0	0	0	0	0	-20.67	0.48	0.46
ARMC8_MG132	NP_002794.1	PSMC2	2|0|4	6	2	3	10|17|9|10|9|7	0	0	0	0	0	-50.05	0.17	0.53
ARMC8_MG132	NP_003840.2	SUCLG1	3|0|3	6	2	3	0|4|0|0|0|0	0.65	0.65	0.65	0.65	0.65	-3.32	2	0.06
ARMC8_MG132	NP_004175.2	WARS	2|0|3	5	1.67	3	0|3|0|0|2|0	0.27	0.39	0.27	0.39	0.27	-4.88	1.33	0.25
ARMC8_MG132	NP_004514.2	KIF11	4|3|3	10	3.33	3	0|8|2|3|0|0	0	0	0	0	0	-7.05	1.03	0.37
ARMC8_MG132	NP_006378.3	CHERP	4|0|0	4	1.33	3	0|8|0|0|2|2	0.01	0.01	0.01	0.01	0.01	-11.83	0.44	0.36
ARMC8_MG132	NP_872363.1	BCL9L	3|4|3	10	3.33	3	6|7|0|6|0|8	0	0	0	0	0	-20.76	0.49	0.53
ARMC8_MG132	NP_001013653.1	HNRNPCL1	5|4|3	12	4	3	0|0|0|0|0|0	1	1	1	1	1	5.51	40	0
ARMC8_MG132	NP_001182484.1	CLINT1	2|5|3	10	3.33	3	2|8|2|3|5|0	0	0	0	0	0	-13.78	0.74	0.42
ARMC8_MG132	NP_001243328.1	ELOVL1	5|4|3	12	4	3	3|10|5|4|7|2	0	0	0	0	0	-19.83	0.62	0.53
ARMC8_MG132	NP_001243385.1	INTS11	2|0|0	2	0.67	3	0|0|0|0|0|0	0.49	0.97	0.49	0.97	0.49	-0.88	6.67	0.16
ARMC8_MG132	NP_001254485.1	PDCD6	2|2|3	7	2.33	3	0|0|3|0|2|0	0.27	0.39	0.27	0.39	0.27	-1.71	1.87	0.25
ARMC8_MG132	NP_077271.1	DERL1	2|0|7	9	3	3	0|4|3|3|2|2	0.12	0.24	0.12	0.24	0.12	-12.42	1	0.29
ARMC8_MG132	NP_005605.1	RHEB	3|4|6	13	4.33	3	0|2|0|3|0|0	0.77	0.9	0.77	0.9	0.77	-0.45	3.47	0.04
ARMC8_MG132	NP_037534.3	FADS1	3|0|4	7	2.33	3	3|5|0|5|4|3	0	0	0	0	0	-17.9	0.55	0.43
ARMC8_MG132	NP_060592.2	DARS2	6|0|6	12	4	3	3|8|0|3|3|4	0	0	0	0	0	-19.01	0.89	0.4
ARMC8_MG132	NP_000705.2	TSPO	2|0|2	4	1.33	3	0|5|2|4|3|6	0	0	0	0	0	-19.02	0.3	0.53
ARMC8_MG132	NP_001018169.1	NAE1	2|3|2	7	2.33	3	0|5|0|0|0|0	0.38	0.51	0.38	0.51	0.38	-1.12	1.87	0.23
ARMC8_MG132	NP_001020402.1	KPRP	3|5|7	15	5	3	0|5|8|2|0|13	0	0	0	0	0	-21.26	0.71	0.46
ARMC8_MG132	NP_001030168.1	RPL14	2|0|3	5	1.67	3	3|6|4|4|5|4	0	0	0	0	0	-20.12	0.35	0.53
ARMC8_MG132	NP_001239160.1	SEC24A	2|2|2	6	2	3	0|7|0|0|5|0	0	0	0	0	0	-7.47	0.67	0.53
ARMC8_MG132	NP_005021.2	PLK1	2|4|7	13	4.33	3	3|8|5|5|5|4	0	0	0	0	0	-18.9	0.75	0.43
ARMC8_MG132	NP_059118.2	CALML5	4|4|2	10	3.33	3	2|0|6|0|0|6	0	0	0	0	0	-9.71	0.95	0.38
ARMC8_MG132	NP_689557.1	LSM12	2|2|2	6	2	3	2|3|0|2|2|2	0	0	0	0	0	-5.47	0.89	0.36
ARMC8_MG132	NP_000782.1	DHFR	2|3|3	8	2.67	3	0|6|0|5|0|7	0	0	0	0	0	-13.64	0.59	0.53
ARMC8_MG132	NP_001271330.1	TAMM41	2|0|0	2	0.67	3	2|5|2|0|0|0	0	0.01	0	0.01	0	-9.04	0.3	0.37
ARMC8_MG132	NP_001287790.1	YIF1A	2|0|2	4	1.33	3	0|5|0|0|0|2	0.04	0.04	0.04	0.04	0.04	-6.95	0.76	0.31
ARMC8_MG132	NP_001287941.1	EYA4	2|3|3	8	2.67	3	0|5|0|4|0|3	0	0	0	0	0	-7.97	0.89	0.38
ARMC8_MG132	NP_076957.3	GID4	2|0|2	4	1.33	3	0|0|0|0|0|0	0.97	0.97	0.97	0.97	0.97	-0.88	13.33	0
ARMC8_MG132	NP_612471.1	ZMYND19	3|0|4	7	2.33	3	0|0|0|0|0|0	1	1	1	1	1	-0.88	23.33	0
ARMC8_MG132	NP_006294.2	AIMP2	4|5|0	9	3	3	4|12|2|6|4|4	0	0	0	0	0	-27.56	0.46	0.53
ARMC8_MG132	NP_002349.1	MAD2L1	3|0|5	8	2.67	3	0|0|0|0|0|3	0.83	0.91	0.83	0.91	0.83	-3.46	3.56	0.03
ARMC8_MG132	NP_001309172.1	BSG	2|3|0	5	1.67	3	0|5|5|0|2|0	0	0	0	0	0	-12.17	0.56	0.39
ARMC8_MG132	NP_006787.2	AFG3L2	2|0|3	5	1.67	3	0|6|0|2|0|0	0.05	0.08	0.05	0.08	0.05	-7.52	0.83	0.31
ARMC8_MG132	NP_000990.1	RPL38	2|4|5	11	3.67	3	2|2|2|2|0|2	0.27	0.39	0.27	0.39	0.27	-4.58	1.83	0.26
ARMC8_MG132	NP_001004060.1	NOMO2	2|4|5	11	3.67	3	0|0|0|0|0|0	1	1	1	1	1	3.66	36.67	0
ARMC8_MG132	NP_001007027.1	ATN1	4|5|4	13	4.33	3	5|5|0|5|4|8	0	0	0	0	0	-15.04	0.75	0.46
ARMC8_MG132	NP_005436.1	SMC3	3|4|0	7	2.33	3	0|4|0|0|0|0	0.72	0.79	0.72	0.79	0.72	-3.32	2.33	0.05
ARMC8_MG132	NP_006507.2	SLC2A1	2|2|2	6	2	3	0|0|0|2|0|2	0.27	0.27	0.27	0.27	0.27	-1.01	2	0.26
ARMC8_MG132	NP_006537.3	IGF2BP1	3|3|0	6	2	3	2|11|4|4|3|4	0	0	0	0	0	-24.29	0.35	0.53
ARMC8_MG132	NP_001317692.1	IDH3B	3|3|4	10	3.33	3	0|8|5|0|3|0	0	0	0	0	0	-9.75	0.83	0.41
ARMC8_MG132	NP_056046.1	NUP160	5|5|6	16	5.33	3	2|20|6|7|10|4	0	0	0	0	0	-32.02	0.5	0.53
ARMC8_MG132	NP_001259002.1	QARS	2|2|2	6	2	3	0|9|0|0|0|0	0.01	0.01	0.01	0.01	0.01	-4.55	0.89	0.34
ARMC8_MG132	NP_002784.1	PSMB1	2|0|2	4	1.33	3	0|3|4|0|2|0	0	0	0	0	0	-9.21	0.59	0.36
ARMC8_MG132	NP_060530.3	IARS2	2|6|7	15	5	3	3|18|6|6|4|5	0	0	0	0	0	-30.76	0.57	0.53
ARMC8_MG132	NP_061982.3	ALG1	3|4|0	7	2.33	3	0|3|0|0|3|0	0.35	0.48	0.35	0.48	0.35	-5.97	1.56	0.23
ARMC8_MG132	NP_001093639.1	IMMT	2|0|0	2	0.67	3	0|8|5|0|0|0	0	0	0	0	0	-12.9	0.21	0.53
ARMC8_MG132	NP_000290.2	PKP1	2|2|0	4	1.33	3	0|0|6|3|0|4	0	0	0	0	0	-13.33	0.41	0.53
ARMC8_MG132	NP_078822.3	RNF219	2|0|6	8	2.67	3	11|8|7|13|7|12	0	0	0	0	0	-47.79	0.24	0.53
ARMC8_MG132	NP_002327.2	LRP6	2|0|0	2	0.67	3	0|0|0|0|0|0	0.49	0.97	0.49	0.97	0.49	-0.88	6.67	0.16
ARMC8_MG132	NP_065801.1	XPO5	3|4|7	14	4.67	3	3|6|3|7|3|2	0	0	0	0	0	-12.99	0.98	0.4
ARMC8_MG132	NP_001155056.1	TEX10	2|0|0	2	0.67	3	0|7|2|0|2|4	0	0	0	0	0	-15.68	0.18	0.53
ARMC8_MG132	NP_001138778.1	CDK6	2|5|3	10	3.33	3	0|8|0|0|0|0	0.3	0.5	0.3	0.5	0.3	-3.65	1.67	0.25
ARMC8_MG132	NP_001139019.1	RBM17	2|0|0	2	0.67	3	0|2|0|4|2|4	0	0	0	0	0	-12.42	0.22	0.53
ARMC8_MG132	NP_001349.2	DHX15	2|4|6	12	4	3	2|7|6|5|6|9	0	0	0	0	0	-23.99	0.57	0.47
ARMC8_MG132	NP_001035809.1	ABCE1	6|8|6	20	6.67	3	5|8|0|6|7|3	0	0	0	0	0	-14.65	1.03	0.44
ARMC8_MG132	NP_001295126.1	SSR3	4|3|0	7	2.33	3	0|0|0|0|0|0	1	1	1	1	1	-0.88	23.33	0
ARMC8_MG132	NP_000988.1	RPL37	2|0|0	2	0.67	3	0|0|0|0|0|0	0.49	0.97	0.49	0.97	0.49	-0.88	6.67	0.16
ARMC8_MG132	NP_057025.2	ATP6V1H	2|0|2	4	1.33	3	0|5|2|0|0|0	0.04	0.04	0.04	0.04	0.04	-6.95	0.76	0.31
ARMC8_MG132	NP_001077383.1	CTBP2	2|6|9	17	5.67	3	0|0|0|0|0|0	1	1	1	1	1	3.66	56.67	0
ARMC8_MG132	NP_001155855.1	ARHGEF2	5|4|4	13	4.33	3	5|20|7|9|6|7	0	0	0	0	0	-34.23	0.4	0.53
ARMC8_MG132	NP_001015877.1	PHF6	4|6|4	14	4.67	3	0|9|2|6|0|3	0	0	0	0	0	-12	0.93	0.42
ARMC8_MG132	NP_003236.3	TGM3	2|4|4	10	3.33	3	0|0|7|0|0|8	0	0	0	0	0	-10.42	0.89	0.39
ARMC8_MG132	NP_001158095.1	AGO2	2|7|6	15	5	3	0|0|0|0|0|0	1	1	1	1	1	3.66	50	0
ARMC8_MG132	NP_001153221.1	RIOK2	2|3|0	5	1.67	3	0|7|3|0|2|0	0	0	0	0	0	-11.99	0.56	0.39
ARMC8_MG132	NP_001287789.1	DDX46	2|3|4	9	3	3	0|0|0|5|0|4	0.06	0.1	0.06	0.1	0.06	-5.06	1.33	0.3
ARMC8_MG132	NP_005871.1	DNAJA2	4|3|3	10	3.33	3	3|8|2|4|0|4	0	0	0	0	0	-13.06	0.7	0.44
ARMC8_MG132	NP_998814.1	SFXN4	2|0|3	5	1.67	3	0|4|0|0|0|0	0.53	0.65	0.53	0.65	0.53	-3.32	1.67	0.08
ARMC8_MG132	NP_001231855.1	PRPF4	2|2|0	4	1.33	3	0|0|2|0|0|0	0.69	0.69	0.69	0.69	0.69	-2.41	2.67	0.05
ARMC8_MG132	NP_057124.3	TMED5	3|3|3	9	3	3	0|6|3|0|3|0	0	0	0	0	0	-6.41	1	0.38
ARMC8_MG132	NP_055388.2	TMEM97	2|2|0	4	1.33	3	2|4|0|3|4|2	0	0	0	0	0	-13.54	0.41	0.53
ARMC8_MG132	NP_001136096.2	RAB34	3|4|4	11	3.67	3	2|4|0|0|0|0	0.49	0.49	0.49	0.49	0.49	-1.1	2.44	0.16
ARMC8_MG132	NP_002856.1	RAB2A	3|6|7	16	5.33	3	5|9|6|6|7|4	0	0	0	0	0	-21.73	0.76	0.46
ARMC8_MG132	NP_001123527.1	EEF1D	2|0|4	6	2	3	8|7|7|9|5|8	0	0	0	0	0	-34.44	0.25	0.53
ARMC8_MG132	NP_001164554.1	SMPD4	3|0|0	3	1	3	0|7|0|0|0|0	0.1	0.21	0.1	0.21	0.1	-6.69	0.57	0.29
ARMC8_MG132	NP_006835.2	ILVBL	3|0|2	5	1.67	3	3|7|0|4|4|7	0	0	0	0	0	-23.41	0.3	0.53
ARMC8_MG132	NP_060017.1	FOXRED1	2|2|3	7	2.33	3	0|2|0|0|0|0	0.77	0.84	0.77	0.84	0.77	0.78	4.67	0.04
ARMC8_MG132	NP_001155973.1	TNRC6B	6|4|3	13	4.33	3	0|21|3|8|5|7	0	0	0	0	0	-34.34	0.42	0.53
ARMC8_MG132	NP_001340.2	DARS	3|5|6	14	4.67	3	0|10|0|2|0|2	0.02	0.03	0.02	0.03	0.02	-7.77	1.33	0.33
ARMC8_MG132	NP_001166958.1	NKRF	2|3|5	10	3.33	3	0|13|0|5|7|5	0	0	0	0	0	-25.9	0.44	0.53
ARMC8_MG132	NP_001139786.1	ABHD14B	3|0|4	7	2.33	3	0|6|0|3|0|3	0	0.01	0	0.01	0	-12.17	0.78	0.36
ARMC8_MG132	NP_036246.1	CASP14	4|2|0	6	2	3	3|0|7|0|0|3	0	0	0	0	0	-13.2	0.62	0.38
ARMC8_MG132	NP_001298240.1	VKORC1	2|0|0	2	0.67	3	0|2|0|0|0|0	0.34	0.69	0.34	0.69	0.34	-2.41	1.33	0.23
ARMC8_MG132	NP_001171657.1	PIGT	3|4|2	9	3	3	0|7|0|0|0|0	0.32	0.43	0.32	0.43	0.32	-2.76	1.71	0.24
ARMC8_MG132	NP_001335.1	DAD1	2|0|2	4	1.33	3	0|0|0|3|0|3	0.07	0.07	0.07	0.07	0.07	-5.97	0.89	0.3
ARMC8_MG132	NP_001273158.1	DTL	5|9|9	23	7.67	3	0|9|0|0|0|0	0.85	0.85	0.85	0.85	0.85	-0.63	3.41	0.02
ARMC8_MG132	NP_001177747.1	ORC1	3|0|0	3	1	3	0|7|0|0|2|0	0.02	0.04	0.02	0.04	0.02	-8.6	0.44	0.33
ARMC8_MG132	NP_000129.3	FBN1	2|0|0	2	0.67	3	0|3|0|0|0|0	0.28	0.57	0.28	0.57	0.28	-3.46	0.89	0.25
ARMC8_MG132	NP_001311373.1	ADAT1	5|0|0	5	1.67	3	0|0|0|0|0|0	0.5	1	0.5	1	0.5	-0.88	16.67	0.1
ARMC8_MG132	NP_004512.1	KIF5B	3|3|5	11	3.67	3	3|7|0|5|0|4	0	0	0	0	0	-12.99	0.77	0.43
ARMC8_MG132	NP_003237.2	THBS1	4|0|0	4	1.33	3	0|0|0|0|0|0	0.5	1	0.5	1	0.5	-0.88	13.33	0.11
ARMC8_MG132	XP_011506762.1	LOC105370641	2|0|0	2	0.67	3	0|0|0|0|0|0	0.49	0.97	0.49	0.97	0.49	-0.88	6.67	0.16
ARMC8_MG132	NP_001077083.1	EARS2	2|0|0	2	0.67	3	0|6|0|0|0|0	0.06	0.13	0.06	0.13	0.06	-5.57	0.44	0.3
ARMC8_MG132	NP_000170.1	MSH6	0|8|6	14	4.67	3	4|13|0|8|3|7	0	0	0	0	0	-34.27	0.58	0.47
ARMC8_MG132	NP_000691.1	ANXA1	0|2|2	4	1.33	3	0|0|6|0|0|0	0.13	0.13	0.13	0.13	0.13	-5.57	0.89	0.28
ARMC8_MG132	NP_000726.1	CGA	0|3|0	3	1	3	2|3|0|3|0|2	0	0.01	0	0.01	0	-10.33	0.4	0.36
ARMC8_MG132	NP_000970.1	RPL18	0|5|6	11	3.67	3	4|5|4|4|3|4	0	0	0	0	0	-17.9	0.86	0.39
ARMC8_MG132	NP_001014.1	RPS20	0|5|5	10	3.33	3	5|5|5|6|4|6	0	0	0	0	0	-23.41	0.61	0.53
ARMC8_MG132	NP_001019820.1	CANX	0|3|3	6	2	3	3|3|4|2|4|2	0	0	0	0	0	-14.65	0.57	0.53
ARMC8_MG132	NP_001035526.1	YARS2	0|4|2	6	2	3	0|0|0|3|0|0	0.71	0.85	0.71	0.85	0.71	-3.46	2.67	0.05
ARMC8_MG132	NP_001035972.1	LGALS7B	0|2|2	4	1.33	3	3|0|7|0|0|7	0	0	0	0	0	-17.53	0.31	0.53
ARMC8_MG132	NP_001120664.1	CNBP	0|4|3	7	2.33	3	0|0|0|0|0|0	1	1	1	1	1	-0.88	23.33	0
ARMC8_MG132	NP_001120690.1	POLD2	0|2|3	5	1.67	3	2|6|0|3|0|4	0	0	0	0	0	-15.74	0.44	0.42
ARMC8_MG132	NP_001128659.1	AGFG1	0|2|0	2	0.67	3	0|2|0|0|0|0	0.34	0.69	0.34	0.69	0.34	-2.41	1.33	0.23
ARMC8_MG132	NP_001135887.1	AIMP1	0|2|2	4	1.33	3	0|5|0|0|0|0	0.25	0.25	0.25	0.25	0.25	-4.45	1.07	0.26
ARMC8_MG132	NP_001139628.1	GSK3B	0|4|5	9	3	3	0|6|0|0|0|3	0.18	0.26	0.18	0.26	0.18	-8.74	1.33	0.27
ARMC8_MG132	NP_001160163.1	TTK	0|4|0	4	1.33	3	0|12|4|2|4|3	0	0	0	0	0	-24.13	0.23	0.53
ARMC8_MG132	NP_001247440.1	MGST1	0|2|3	5	1.67	3	0|2|0|0|3|0	0.27	0.39	0.27	0.39	0.27	-4.88	1.33	0.25
ARMC8_MG132	NP_001287839.1	SYDE1	0|2|0	2	0.67	3	0|3|0|0|0|0	0.28	0.57	0.28	0.57	0.28	-3.46	0.89	0.25
ARMC8_MG132	NP_001293008.1	CAD	0|10|8	18	6	3	8|29|10|13|8|13	0	0	0	0	0	-70.58	0.37	0.53
ARMC8_MG132	NP_001307192.1	AP3M1	0|4|0	4	1.33	3	0|6|0|0|0|0	0.29	0.58	0.29	0.58	0.29	-5.57	0.89	0.25
ARMC8_MG132	NP_002941.1	RPN1	0|2|3	5	1.67	3	4|12|6|5|4|3	0	0	0	0	0	-28.75	0.25	0.53
ARMC8_MG132	NP_003861.1	IQGAP1	0|6|6	12	4	3	3|10|0|4|2|5	0	0	0	0	0	-23.25	0.73	0.43
ARMC8_MG132	NP_004939.1	DSC1	0|2|2	4	1.33	3	0|0|10|5|0|0	0	0	0	0	0	-15.1	0.36	0.53
ARMC8_MG132	NP_005006.3	OXA1L	0|3|2	5	1.67	3	7|4|3|4|5|6	0	0	0	0	0	-23.41	0.3	0.53
ARMC8_MG132	NP_005994.2	UQCRFS1	0|4|2	6	2	3	0|2|2|0|0|2	0.27	0.48	0.27	0.48	0.27	-6.12	1.33	0.26
ARMC8_MG132	NP_006014.2	CDC123	0|2|4	6	2	3	3|6|0|3|2|7	0	0	0	0	0	-20.12	0.42	0.44
ARMC8_MG132	NP_006764.3	DDX18	0|4|5	9	3	3	5|15|7|7|11|9	0	0	0	0	0	-45.63	0.29	0.53
ARMC8_MG132	NP_056138.1	UFL1	0|6|7	13	4.33	3	7|15|5|8|8|8	0	0	0	0	0	-42.24	0.44	0.53
ARMC8_MG132	NP_056444.3	PRPF31	0|5|4	9	3	3	0|4|0|3|3|3	0.01	0.01	0.01	0.01	0.01	-13.54	0.92	0.35
ARMC8_MG132	NP_060277.1	OSGEP	0|4|3	7	2.33	3	0|5|0|0|0|0	0.61	0.7	0.61	0.7	0.61	-4.45	1.87	0.07
ARMC8_MG132	NP_060668.2	DNAJC11	0|4|4	8	2.67	3	0|7|0|0|0|3	0.06	0.06	0.06	0.06	0.06	-9.82	1.07	0.31
ARMC8_MG132	NP_115784.1	BAZ1B	0|3|0	3	1	3	3|10|0|0|3|0	0	0	0	0	0	-16.13	0.25	0.43
ARMC8_MG132	P00711	LALBA	0|4|4	8	2.67	3	0|0|0|0|0|0	1	1	1	1	1	-0.88	26.67	0
ARMC8_MG132	NP_066293.2	KRT34	0|3|0	3	1	3	0|0|0|0|0|0	0.5	1	0.5	1	0.5	-0.88	10	0.12
ARMC8_MG132	NP_000507.1	GNAS	0|5|5	10	3.33	3	0|10|5|0|7|0	0	0	0	0	0	-22.98	0.61	0.44
ARMC8_MG132	NP_001002257.1	LCLAT1	0|2|0	2	0.67	3	0|0|0|0|0|0	0.49	0.97	0.49	0.97	0.49	-0.88	6.67	0.16
ARMC8_MG132	NP_001007246.1	IFRD1	0|4|0	4	1.33	3	0|12|8|0|5|0	0	0	0	0	0	-26.13	0.21	0.53
ARMC8_MG132	NP_001127703.1	NT5DC2	0|4|0	4	1.33	3	0|4|2|4|2|2	0	0.01	0	0.01	0	-12.42	0.44	0.37
ARMC8_MG132	NP_001129498.1	SEC13	0|2|0	2	0.67	3	2|5|3|3|3|0	0	0	0	0	0	-14.65	0.19	0.53
ARMC8_MG132	NP_001136120.1	SAR1A	0|2|0	2	0.67	3	0|0|0|0|0|0	0.49	0.97	0.49	0.97	0.49	-0.88	6.67	0.16
ARMC8_MG132	NP_002853.2	PYGB	0|5|0	5	1.67	3	5|9|4|7|3|9	0	0	0	0	0	-32.25	0.22	0.53
ARMC8_MG132	NP_001164006.1	ATAD3A	0|11|15	26	8.67	3	11|19|9|11|12|7	0	0	0	0	0	-57.87	0.65	0.49
ARMC8_MG132	NP_001165161.1	GCAT	0|4|0	4	1.33	3	0|6|0|0|0|4	0.02	0.05	0.02	0.05	0.02	-9.9	0.53	0.32
ARMC8_MG132	NP_001167532.1	SMG7	0|2|5	7	2.33	3	0|2|0|0|2|4	0.2	0.39	0.2	0.39	0.2	-8.07	1.17	0.27
ARMC8_MG132	NP_001188267.1	SAFB	0|2|0	2	0.67	3	0|0|0|0|0|2	0.34	0.69	0.34	0.69	0.34	-2.41	1.33	0.23
ARMC8_MG132	NP_001027565.1	HNRNPH2	0|18|15	33	11	3	10|17|13|12|18|9	0	0	0	0	0	-65.63	0.73	0.5
ARMC8_MG132	NP_001263408.1	LONP1	0|4|0	4	1.33	3	0|3|0|2|4|2	0.01	0.01	0.01	0.01	0.01	-11.41	0.48	0.35
ARMC8_MG132	NP_849193.1	STT3B	0|2|4	6	2	3	0|3|0|2|0|2	0.16	0.29	0.16	0.29	0.16	-7.17	1.14	0.28
ARMC8_MG132	NP_001180343.1	TUBA8	0|41|0	41	13.67	3	0|0|0|0|0|0	0.5	1	0.5	1	0.5	-0.88	136.67	0.09
ARMC8_MG132	NP_005262.1	GLUD1	0|3|2	5	1.67	3	0|13|2|3|4|2	0	0	0	0	0	-22.8	0.3	0.53
ARMC8_MG132	NP_001308307.1	PIK3C2A	0|6|4	10	3.33	3	4|8|0|3|3|5	0	0	0	0	0	-21.17	0.67	0.42
ARMC8_MG132	NP_001317088.1	DHRS7B	0|2|2	4	1.33	3	0|3|0|3|0|3	0	0	0	0	0	-9.23	0.59	0.36
ARMC8_MG132	NP_057104.2	TFB1M	0|3|2	5	1.67	3	0|9|0|3|2|3	0	0	0	0	0	-17.59	0.39	0.44
ARMC8_MG132	NP_002559.2	PABPC1	0|2|6	8	2.67	3	7|18|9|11|8|10	0	0	0	0	0	-52.18	0.22	0.53
ARMC8_MG132	NP_002922.2	RING1	0|3|0	3	1	3	0|5|2|4|3|3	0	0	0	0	0	-15.74	0.27	0.42
ARMC8_MG132	NP_003650.1	AGPS	0|4|0	4	1.33	3	0|3|0|2|0|0	0.32	0.64	0.32	0.64	0.32	-4.88	1.07	0.24
ARMC8_MG132	NP_005312.1	HIST1H1E	0|6|7	13	4.33	3	0|0|0|0|0|0	1	1	1	1	1	-0.88	43.33	0
ARMC8_MG132	P50446	Krt6a	0|21|0	21	7	3	0|0|0|0|0|0	0.5	1	0.5	1	0.5	-0.88	70	0.09
ARMC8_MG132	NP_778253.2	KRT77	0|10|0	10	3.33	3	19|0|23|0|0|22	0	0	0	0	0	-69.21	0.21	0.53
ARMC8_MG132	NP_112533.1	HNRNPA2B1	0|9|0	9	3	3	6|6|10|2|6|4	0	0	0	0	0	-30.01	0.43	0.45
ARMC8_MG132	NP_001011724.1	HNRNPA1L2	0|6|5	11	3.67	3	0|0|0|0|0|0	1	1	1	1	1	-0.88	36.67	0
ARMC8_MG132	NP_008941.3	DDX52	0|3|0	3	1	3	0|11|0|0|3|0	0	0	0	0	0	-13.84	0.29	0.41
ARMC8_MG132	NP_036387.2	XRN2	0|6|0	6	2	3	3|16|6|7|7|8	0	0	0	0	0	-40.9	0.21	0.53
ARMC8_MG132	NP_055316.2	UBE2S	0|4|3	7	2.33	3	0|3|0|0|0|0	0.8	0.85	0.8	0.85	0.8	-3.46	3.11	0.03
ARMC8_MG132	NP_056169.1	NUP188	0|10|5	15	5	3	5|21|5|3|8|9	0	0	0	0	0	-46.08	0.47	0.49
ARMC8_MG132	NP_056480.1	AAAS	0|4|0	4	1.33	3	4|7|0|3|4|2	0	0	0	0	0	-19.02	0.3	0.43
ARMC8_MG132	NP_001166299.1	YTHDF2	0|5|0	5	1.67	3	0|4|0|0|0|0	0.42	0.85	0.42	0.85	0.42	-3.32	1.67	0.22
ARMC8_MG132	NP_065393.1	RTN4	0|2|0	2	0.67	3	0|3|0|0|0|0	0.28	0.57	0.28	0.57	0.28	-3.46	0.89	0.25
ARMC8_MG132	NP_079353.3	TOE1	0|6|3	9	3	3	0|8|0|4|3|3	0	0	0	0	0	-19.01	0.67	0.41
ARMC8_MG132	NP_079461.2	TANC2	0|3|0	3	1	3	0|0|0|0|0|0	0.5	1	0.5	1	0.5	-0.88	10	0.12
ARMC8_MG132	NP_542408.1	DYNLL2	0|4|0	4	1.33	3	0|0|0|0|0|0	0.5	1	0.5	1	0.5	-0.88	13.33	0.11
ARMC8_MG132	NP_733759.1	HIST1H2BA	0|4|0	4	1.33	3	0|0|0|0|0|0	0.5	1	0.5	1	0.5	-0.88	13.33	0.11
ARMC8_MG132	NP_001060.1	TUBB2A	0|93|93	186	62	3	68|0|0|0|0|0	0.97	0.97	0.97	0.97	0.97	-72.57	3.65	0.01
ARMC8_MG132	NP_817124.1	TUBB8	0|46|0	46	15.33	3	0|63|0|0|0|41	0	0	0	0	0	-113.15	0.59	0.5
ARMC8_MG132	Streptavidin_P22629	Streptavidin_P22629	0|422|0	422	140.67	3	0|0|0|0|0|0	0.5	1	0.5	1	0.5	-0.88	1406.67	0.09
ARMC8_MG132	NP_001002019.1	PUS1	0|2|2	4	1.33	3	0|0|0|0|0|0	0.97	0.97	0.97	0.97	0.97	-0.88	13.33	0
ARMC8_MG132	NP_001123584.1	RFC5	0|2|2	4	1.33	3	0|3|0|0|0|0	0.57	0.57	0.57	0.57	0.57	-3.46	1.78	0.07
ARMC8_MG132	NP_001303256.1	PRKCD	0|2|3	5	1.67	3	0|0|0|0|0|2	0.77	0.84	0.77	0.84	0.77	-2.41	3.33	0.04
ARMC8_MG132	NP_079160.1	L2HGDH	0|2|0	2	0.67	3	0|2|0|0|0|2	0.13	0.27	0.13	0.27	0.13	-3.87	0.67	0.28
ARMC8_MG132	NP_001248763.1	TBRG4	0|3|6	9	3	3	6|10|5|5|4|8	0	0	0	0	0	-31.13	0.41	0.53
ARMC8_MG132	NP_001337268.1	LATS1	0|2|3	5	1.67	3	0|2|0|0|0|0	0.77	0.84	0.77	0.84	0.77	-2.41	3.33	0.04
ARMC8_MG132	NP_057417.3	SRRM2	0|5|0	5	1.67	3	5|18|8|8|8|5	0	0	0	0	0	-45.27	0.16	0.53
ARMC8_MG132	NP_064507.3	KCMF1	0|3|4	7	2.33	3	2|7|4|4|4|6	0	0	0	0	0	-22.3	0.44	0.53
ARMC8_MG132	NP_001078927.1	CTNND1	0|5|2	7	2.33	3	0|4|0|0|0|0	0.63	0.85	0.63	0.85	0.63	-3.32	2.33	0.07
ARMC8_MG132	NP_001243239.1	GLS	0|2|0	2	0.67	3	0|6|0|4|0|2	0	0	0	0	0	-12.12	0.22	0.53
ARMC8_MG132	NP_001073884.1	U2SURP	0|3|2	5	1.67	3	4|15|6|6|7|8	0	0	0	0	0	-38.68	0.19	0.53
ARMC8_MG132	NP_055839.3	XPO7	0|4|0	4	1.33	3	0|0|0|0|0|0	0.5	1	0.5	1	0.5	-0.88	13.33	0.11
ARMC8_MG132	NP_001743.1	CAT	0|2|0	2	0.67	3	0|0|3|0|0|0	0.28	0.57	0.28	0.57	0.28	-3.46	0.89	0.25
ARMC8_MG132	NP_001017392.2	SUGP2	0|4|4	8	2.67	3	6|8|4|6|0|6	0	0	0	0	0	-27.82	0.41	0.53
ARMC8_MG132	NP_001245244.1	ECT2	0|5|0	5	1.67	3	0|4|0|0|0|0	0.42	0.85	0.42	0.85	0.42	-3.32	1.67	0.22
ARMC8_MG132	NP_056536.2	GEMIN4	0|3|0	3	1	3	4|12|0|3|0|2	0	0	0	0	0	-21.73	0.19	0.53
ARMC8_MG132	NP_060310.1	MRPL16	0|2|0	2	0.67	3	0|3|0|0|0|0	0.28	0.57	0.28	0.57	0.28	-3.46	0.89	0.25
ARMC8_MG132	NP_001229971.1	HLA-C	0|2|4	6	2	3	0|0|0|0|0|0	0.99	1	0.99	1	0.99	-0.88	20	0
ARMC8_MG132	NP_001273206.1	TUBGCP3	0|4|2	6	2	3	2|6|0|0|0|4	0	0.01	0	0.01	0	-12.12	0.67	0.36
ARMC8_MG132	NP_001379.1	DRG2	0|2|3	5	1.67	3	0|3|0|0|0|0	0.66	0.75	0.66	0.75	0.66	-3.46	2.22	0.06
ARMC8_MG132	NP_001337182.1	TRMT5	0|2|2	4	1.33	3	0|4|0|0|0|0	0.41	0.41	0.41	0.41	0.41	-3.32	1.33	0.22
ARMC8_MG132	NP_004993.1	NDUFA9	0|2|4	6	2	3	7|7|6|13|7|11	0	0	0	0	0	-41.13	0.21	0.53
ARMC8_MG132	NP_066299.2	MYL6	0|2|2	4	1.33	3	0|8|3|5|2|6	0	0	0	0	0	-23.41	0.24	0.53
ARMC8_MG132	NP_006107.1	TAB1	0|3|0	3	1	3	0|3|0|5|0|5	0	0	0	0	0	-13.39	0.31	0.4
ARMC8_MG132	NP_001005476.1	PKP4	0|2|0	2	0.67	3	0|0|0|0|0|0	0.49	0.97	0.49	0.97	0.49	-0.88	6.67	0.16
ARMC8_MG132	NP_001332904.1	YTHDC2	0|2|0	2	0.67	3	0|5|0|2|0|0	0.02	0.04	0.02	0.04	0.02	-6.95	0.38	0.33
ARMC8_MG132	NP_005774.2	TXNDC9	0|2|2	4	1.33	3	0|0|0|0|0|0	0.97	0.97	0.97	0.97	0.97	-0.88	13.33	0
ARMC8_MG132	NP_002480.1	NDUFA4	0|2|0	2	0.67	3	0|0|0|0|0|0	0.49	0.97	0.49	0.97	0.49	-0.88	6.67	0.16
ARMC8_MG132	NP_001307894.1	HDLBP	0|2|0	2	0.67	3	3|15|5|5|6|4	0	0	0	0	0	-32.96	0.09	0.53
ARMC8_MG132	NP_001922.2	DLAT	0|2|0	2	0.67	3	2|5|0|0|0|0	0.02	0.04	0.02	0.04	0.02	-6.95	0.38	0.33
ARMC8_MG132	NP_001317538.1	WASHC5	0|2|3	5	1.67	3	22|35|23|29|26|35	0	0	0	0	0	-138.4	0.05	0.53
ARMC8_MG132	NP_001026865.1	RBFOX2	0|3|3	6	2	3	0|6|0|4|0|2	0	0	0	0	0	-12.12	0.67	0.38
ARMC8_MG132	NP_001257450.1	MED23	0|2|4	6	2	3	3|2|5|5|3|3	0	0	0	0	0	-16.78	0.5	0.42
ARMC8_MG132	NP_001277154.1	PTDSS1	0|2|0	2	0.67	3	2|3|0|0|3|0	0.01	0.01	0.01	0.01	0.01	-8.1	0.33	0.36
ARMC8_MG132	NP_001005781.1	SUMO1	0|2|2	4	1.33	3	0|5|0|0|0|2	0.04	0.04	0.04	0.04	0.04	-6.95	0.76	0.31
ARMC8_MG132	NP_001243607.1	PRORP	0|4|3	7	2.33	3	0|6|4|6|5|4	0	0	0	0	0	-22.3	0.44	0.53
ARMC8_MG132	NP_000875.2	IMPDH2	0|3|5	8	2.67	3	0|7|3|0|0|0	0.08	0.15	0.08	0.15	0.08	-9.82	1.07	0.29
ARMC8_MG132	NP_000378.1	SLC25A20	0|3|0	3	1	3	0|0|0|0|0|0	0.5	1	0.5	1	0.5	-0.88	10	0.12
ARMC8_MG132	XP_011517909.1	ARHGAP21	0|3|0	3	1	3	0|0|0|0|0|0	0.5	1	0.5	1	0.5	-0.88	10	0.12
ARMC8_MG132	NP_001005464.1	HIST2H3A	0|3|3	6	2	3	0|6|3|0|2|0	0	0	0	0	0	-11.22	0.73	0.36
ARMC8_MG132	NP_060244.2	CDKAL1	0|2|2	4	1.33	3	0|0|0|0|0|0	0.97	0.97	0.97	0.97	0.97	-0.88	13.33	0
ARMC8_MG132	NP_803882.1	CYP20A1	0|2|0	2	0.67	3	0|7|0|0|0|0	0.03	0.06	0.03	0.06	0.03	-6.69	0.38	0.32
ARMC8_MG132	NP_001688.1	ATP5PO	0|2|0	2	0.67	3	0|0|0|0|0|0	0.49	0.97	0.49	0.97	0.49	-0.88	6.67	0.16
ARMC8_MG132	NP_009176.2	ATXN2L	0|2|4	6	2	3	7|21|13|14|12|13	0	0	0	0	0	-66.76	0.13	0.53
ARMC8_MG132	NP_003336.1	UBE2I	0|2|0	2	0.67	3	0|4|0|0|0|0	0.2	0.41	0.2	0.41	0.2	-3.32	0.67	0.27
ARMC8_MG132	NP_055426.1	MDN1	0|4|0	4	1.33	3	0|0|0|6|0|0	0.29	0.58	0.29	0.58	0.29	-5.57	0.89	0.25
ARMC8_MG132	NP_001316712.1	HACD2	0|2|4	6	2	3	0|0|0|0|0|0	0.99	1	0.99	1	0.99	-0.88	20	0
ARMC8_MG132	NP_001012680.1	SLC3A2	0|3|0	3	1	3	2|10|9|3|5|6	0	0	0	0	0	-32.25	0.13	0.53
ARMC8_MG132	NP_001289990.1	TMED4	0|2|0	2	0.67	3	0|0|0|0|0|0	0.49	0.97	0.49	0.97	0.49	-0.88	6.67	0.16
ARMC8_MG132	NP_001036146.1	RERE	0|2|6	8	2.67	3	2|0|0|5|0|3	0.14	0.29	0.14	0.29	0.14	-10.2	1.07	0.28
ARMC8_MG132	NP_001138630.1	HBS1L	0|2|2	4	1.33	3	0|3|0|0|0|0	0.57	0.57	0.57	0.57	0.57	-3.46	1.78	0.07
ARMC8_MG132	NP_009106.1	ERLIN2	0|2|0	2	0.67	3	0|0|0|3|0|0	0.28	0.57	0.28	0.57	0.28	-3.46	0.89	0.25
ARMC8_MG132	NP_001243064.1	CSE1L	0|3|7	10	3.33	3	0|4|0|0|0|0	0.79	0.93	0.79	0.93	0.79	-3.32	3.33	0.04
ARMC8_MG132	NP_001243779.1	TTN	0|6|0	6	2	3	0|0|0|2|0|0	0.49	0.98	0.49	0.98	0.49	-2.41	4	0.16
ARMC8_MG132	NP_001276839.1	IDH2	0|2|0	2	0.67	3	2|6|0|3|0|0	0	0	0	0	0	-11.22	0.24	0.4
ARMC8_MG132	NP_065823.1	NUFIP2	0|4|0	4	1.33	3	5|10|4|11|4|6	0	0	0	0	0	-34.51	0.17	0.53
ARMC8_MG132	NP_001243334.1	KDM2A	0|2|0	2	0.67	3	0|3|0|2|0|0	0.08	0.15	0.08	0.15	0.08	-4.88	0.53	0.3
ARMC8_MG132	NP_065910.3	SHROOM3	0|5|0	5	1.67	3	0|0|0|0|0|0	0.5	1	0.5	1	0.5	-0.88	16.67	0.1
ARMC8_MG132	NP_001229786.1	PRKACB	0|4|0	4	1.33	3	0|2|0|0|3|0	0.32	0.64	0.32	0.64	0.32	-4.88	1.07	0.24
ARMC8_MG132	NP_055577.1	DHCR24	0|2|3	5	1.67	3	3|3|3|4|0|3	0	0	0	0	0	-13.54	0.51	0.4
ARMC8_MG132	NP_001304914.1	ERAL1	0|2|0	2	0.67	3	0|2|0|2|0|0	0.13	0.27	0.13	0.27	0.13	-3.87	0.67	0.28
ARMC8_MG132	NP_001036143.1	RHOC	0|2|0	2	0.67	3	0|2|0|0|0|0	0.34	0.69	0.34	0.69	0.34	-2.41	1.33	0.23
ARMC8_MG132	NP_000987.2	RPL35A	0|3|0	3	1	3	2|4|0|3|3|0	0	0	0	0	0	-12.42	0.33	0.39
ARMC8_MG132	NP_006353.2	NXF1	0|2|2	4	1.33	3	5|7|0|3|0|0	0	0	0	0	0	-15.5	0.36	0.53
ARMC8_MG132	NP_001246.2	CDC20	0|3|0	3	1	3	0|5|0|0|0|0	0.26	0.51	0.26	0.51	0.26	-4.45	0.8	0.26
ARMC8_MG132	NP_079047.2	NAA40	0|2|0	2	0.67	3	0|0|0|0|0|0	0.49	0.97	0.49	0.97	0.49	-0.88	6.67	0.16
ARMC8_MG132	NP_003123.2	SRM	0|2|0	2	0.67	3	0|4|0|0|0|0	0.2	0.41	0.2	0.41	0.2	-3.32	0.67	0.27
ARMC8_MG132	NP_001177369.1	NCOR1	0|3|0	3	1	3	3|6|0|0|3|10	0	0	0	0	0	-23.19	0.18	0.53
ARMC8_MG132	NP_000912.3	PDE3A	0|4|4	8	2.67	3	0|10|0|2|0|0	0.01	0.01	0.01	0.01	0.01	-11.51	0.89	0.33
ARMC8_MG132	NP_001292999.1	MBNL2	0|2|0	2	0.67	3	0|0|0|0|0|0	0.49	0.97	0.49	0.97	0.49	-0.88	6.67	0.16
ARMC8_MG132	NP_001185797.1	CAPN1	0|3|4	7	2.33	3	0|2|2|0|0|2	0.34	0.48	0.34	0.48	0.34	-6.12	1.56	0.24
ARMC8_MG132	NP_000010.1	ACAT1	0|2|0	2	0.67	3	0|0|0|0|0|0	0.49	0.97	0.49	0.97	0.49	-0.88	6.67	0.16
ARMC8_MG132	NP_001333742.1	ARID1B	0|2|0	2	0.67	3	0|6|0|3|0|3	0	0	0	0	0	-12.17	0.22	0.53
ARMC8_MG132	NP_001291758.1	SASS6	0|3|0	3	1	3	0|2|0|0|0|0	0.42	0.84	0.42	0.84	0.42	-2.41	2	0.22
ARMC8_MG132	NP_001177720.1	ZNF317	0|2|3	5	1.67	3	0|4|0|0|3|0	0.08	0.13	0.08	0.13	0.08	-7.03	0.95	0.29
ARMC8_MG132	NP_001012496.1	U2AF2	0|0|2	2	0.67	3	0|0|0|0|0|0	0.49	0.97	0.49	0.97	0.49	-0.88	6.67	0.16
ARMC8_MG132	NP_001020376.1	AP2M1	0|0|4	4	1.33	3	0|6|0|0|0|0	0.29	0.58	0.29	0.58	0.29	-5.57	0.89	0.25
ARMC8_MG132	NP_001032583.1	DYNLL1	0|0|2	2	0.67	3	0|3|0|0|0|0	0.28	0.57	0.28	0.57	0.28	-3.46	0.89	0.25
ARMC8_MG132	NP_001305169.1	NCOA6	0|0|2	2	0.67	3	0|0|0|0|0|0	0.49	0.97	0.49	0.97	0.49	-0.88	6.67	0.16
ARMC8_MG132	NP_001243764.1	QTRT2	0|0|2	2	0.67	3	0|7|0|0|0|3	0	0	0	0	0	-9.82	0.27	0.38
ARMC8_MG132	NP_001248755.1	AP3D1	0|0|3	3	1	3	2|6|0|2|0|4	0	0	0	0	0	-14.71	0.29	0.42
ARMC8_MG132	NP_001269877.1	JMJD1C	0|0|8	8	2.67	3	0|10|0|0|0|0	0.36	0.72	0.36	0.72	0.36	-9.45	1.07	0.23
ARMC8_MG132	NP_001308374.1	TMED2	0|0|2	2	0.67	3	3|7|4|4|0|7	0	0	0	0	0	-23.41	0.12	0.53
ARMC8_MG132	NP_001317002.1	MPDU1	0|0|2	2	0.67	3	0|2|2|3|0|3	0	0	0	0	0	-10.33	0.27	0.39
ARMC8_MG132	NP_001333592.1	TK1	0|0|3	3	1	3	0|4|0|0|0|0	0.33	0.65	0.33	0.65	0.33	-3.32	1	0.24
ARMC8_MG132	NP_008964.3	RER1	0|0|4	4	1.33	3	0|3|2|3|2|4	0	0.01	0	0.01	0	-12.42	0.44	0.37
ARMC8_MG132	NP_057267.2	MRTO4	0|0|2	2	0.67	3	0|0|0|0|0|0	0.49	0.97	0.49	0.97	0.49	-0.88	6.67	0.16
ARMC8_MG132	NP_002270.1	KRT33B	0|0|5	5	1.67	3	0|0|0|0|0|0	0.5	1	0.5	1	0.5	-0.88	16.67	0.1
ARMC8_MG132	NP_001164274.1	LARP4	0|0|3	3	1	3	2|13|3|7|3|0	0	0	0	0	0	-27.35	0.15	0.53
ARMC8_MG132	XP_005275388.1	HLA-A	0|0|3	3	1	3	0|3|3|0|0|0	0.12	0.23	0.12	0.23	0.12	-5.97	0.67	0.29
ARMC8_MG132	NP_001238754.1	SP1	0|0|4	4	1.33	3	0|2|0|0|0|0	0.46	0.93	0.46	0.93	0.46	-2.41	2.67	0.21
ARMC8_MG132	NP_001028200.1	CYFIP1	0|0|7	7	2.33	3	0|13|4|4|4|4	0	0	0	0	0	-26.24	0.37	0.44
ARMC8_MG132	ENSEMBL:ENSBTAP00000016242	ENSEMBL:ENSBTAP00000016242	0|0|70	70	23.33	3	0|0|0|0|0|0	0.5	1	0.5	1	0.5	-0.88	233.33	0.09
ARMC8_MG132	NP_003874.2	HDAC3	0|0|2	2	0.67	3	0|7|0|0|0|0	0.03	0.06	0.03	0.06	0.03	-6.69	0.38	0.32
ARMC8_MG132	NP_004955.2	HDAC1	0|0|5	5	1.67	3	7|9|0|6|0|6	0	0	0	0	0	-30.01	0.24	0.47
ARMC8_MG132	NP_004413.1	DVL2	0|0|5	5	1.67	3	10|13|6|12|6|10	0	0	0	0	0	-48.91	0.15	0.53
ARMC8_MG132	NP_775109.2	KRT6C	0|0|32	32	10.67	3	0|0|0|0|0|0	0.5	1	0.5	1	0.5	-0.88	106.67	0.09
ARMC8_MG132	Q6IFZ6	Krt77	0|0|16	16	5.33	3	0|0|0|0|0|0	0.5	1	0.5	1	0.5	-0.88	53.33	0.09
ARMC8_MG132	NP_116116.1	INA	0|0|5	5	1.67	3	0|0|0|0|0|0	0.5	1	0.5	1	0.5	-0.88	16.67	0.1
ARMC8_MG132	NP_006318.1	TIMM23	0|0|2	2	0.67	3	0|0|0|0|0|0	0.49	0.97	0.49	0.97	0.49	-0.88	6.67	0.16
ARMC8_MG132	NP_006538.2	IGF2BP3	0|0|6	6	2	3	2|7|2|7|2|0	0	0	0	0	0	-18.84	0.44	0.4
ARMC8_MG132	NP_055029.1	IMPA2	0|0|2	2	0.67	3	0|0|0|0|0|0	0.49	0.97	0.49	0.97	0.49	-0.88	6.67	0.16
ARMC8_MG132	NP_055464.1	SAFB2	0|0|10	10	3.33	3	0|8|4|5|0|0	0.06	0.12	0.06	0.12	0.06	-17.56	0.78	0.3
ARMC8_MG132	NP_057103.2	LUC7L2	0|0|4	4	1.33	3	0|0|0|0|0|0	0.5	1	0.5	1	0.5	-0.88	13.33	0.11
ARMC8_MG132	NP_057110.3	RDH11	0|0|2	2	0.67	3	0|0|0|0|2|0	0.34	0.69	0.34	0.69	0.34	-2.41	1.33	0.23
ARMC8_MG132	NP_005361.2	RAB8A	0|0|8	8	2.67	3	8|8|7|8|6|7	0	0	0	0	0	-33.36	0.34	0.47
ARMC8_MG132	NP_112243.1	RAB1B	0|0|11	11	3.67	3	9|18|11|12|11|11	0	0	0	0	0	-56.7	0.28	0.53
ARMC8_MG132	NP_066357.2	RPL36A	0|0|6	6	2	3	0|0|0|0|0|0	0.5	1	0.5	1	0.5	-0.88	20	0.09
ARMC8_MG132	NP_644670.1	EHD4	0|0|2	2	0.67	3	0|3|0|0|0|0	0.28	0.57	0.28	0.57	0.28	-3.46	0.89	0.25
ARMC8_MG132	NP_063937.2	GSK3A	0|0|2	2	0.67	3	0|0|0|0|3|0	0.28	0.57	0.28	0.57	0.28	-3.46	0.89	0.25
ARMC8_MG132	NP_001310232.1	AURKA	0|0|3	3	1	3	0|4|0|0|0|0	0.33	0.65	0.33	0.65	0.33	-3.32	1	0.24
ARMC8_MG132	NP_002782.1	PSMA6	0|0|3	3	1	3	0|8|4|0|2|0	0	0	0	0	0	-14.22	0.29	0.41
ARMC8_MG132	NP_001269608.1	GAPVD1	0|0|2	2	0.67	3	0|2|0|3|0|0	0.08	0.15	0.08	0.15	0.08	-4.88	0.53	0.3
ARMC8_MG132	NP_057085.2	UTP18	0|0|2	2	0.67	3	0|5|2|0|2|0	0	0.01	0	0.01	0	-9.04	0.3	0.37
ARMC8_MG132	NP_001265128.1	SNX2	0|0|3	3	1	3	3|8|0|6|4|2	0	0	0	0	0	-22.3	0.19	0.53
ARMC8_MG132	NP_056473.2	NOC2L	0|0|2	2	0.67	3	0|6|0|0|0|0	0.06	0.13	0.06	0.13	0.06	-5.57	0.44	0.3
ARMC8_MG132	NP_079157.3	SLC35E1	0|0|2	2	0.67	3	0|4|0|2|0|0	0.04	0.08	0.04	0.08	0.04	-5.91	0.44	0.31
ARMC8_MG132	NP_001304713.1	SCYL2	0|0|3	3	1	3	0|5|0|3|0|0	0.03	0.07	0.03	0.07	0.03	-7.66	0.5	0.32
ARMC8_MG132	NP_005490.1	UBA2	0|0|2	2	0.67	3	2|5|0|0|0|0	0.02	0.04	0.02	0.04	0.02	-6.95	0.38	0.33
ARMC8_MG132	NP_055018.2	AP2A1	0|0|2	2	0.67	3	0|0|0|0|0|0	0.49	0.97	0.49	0.97	0.49	-0.88	6.67	0.16
ARMC8_MG132	NP_006406.1	SPTLC1	0|0|2	2	0.67	3	0|3|0|3|2|2	0	0	0	0	0	-10.33	0.27	0.39
ARMC8_MG132	NP_066953.1	PPIA	0|0|4	4	1.33	3	0|2|9|0|0|5	0	0	0	0	0	-16.21	0.33	0.41
ARMC8_MG132	NP_001137544.1	UBAC2	0|0|2	2	0.67	3	0|2|0|0|2|0	0.13	0.27	0.13	0.27	0.13	-3.87	0.67	0.28
ARMC8_MG132	NP_001281261.1	SDHA	0|0|2	2	0.67	3	0|4|0|0|0|0	0.2	0.41	0.2	0.41	0.2	-3.32	0.67	0.27
ARMC8_MG132	NP_001035807.1	HIST2H2AA4	0|0|2	2	0.67	3	3|2|3|3|3|3	0	0	0	0	0	-12.42	0.22	0.53
ARMC8_MG132	NP_001291278.1	PRKACA	0|0|3	3	1	3	2|4|0|5|0|6	0	0	0	0	0	-17.9	0.24	0.44
ARMC8_MG132	NP_858058.1	OGT	0|0|4	4	1.33	3	5|11|6|10|5|9	0	0	0	0	0	-38.88	0.15	0.53
ARMC8_MG132	NP_001035955.1	GTF2H2C_2	0|0|2	2	0.67	3	0|0|0|0|0|0	0.49	0.97	0.49	0.97	0.49	-0.88	6.67	0.16
ARMC8_MG132	NP_001308622.1	BZW1	0|0|2	2	0.67	3	0|0|0|0|0|0	0.49	0.97	0.49	0.97	0.49	-0.88	6.67	0.16
ARMC8_MG132	NP_001032752.1	EEF1B2	0|0|3	3	1	3	3|3|4|4|3|6	0	0	0	0	0	-17.9	0.24	0.53
ARMC8_MG132	NP_001170852.1	CPEB2	0|0|2	2	0.67	3	0|0|0|0|0|0	0.49	0.97	0.49	0.97	0.49	-0.88	6.67	0.16
ARMC8_MG132	NP_000933.1	PPIB	0|0|2	2	0.67	3	0|0|0|0|0|0	0.49	0.97	0.49	0.97	0.49	-0.88	6.67	0.16
ARMC8_MG132	NP_000242.1	MSH2	0|0|4	4	1.33	3	6|12|4|9|4|6	0	0	0	0	0	-35.57	0.16	0.53
ARMC8_MG132	NP_001138569.1	SKIL	0|0|2	2	0.67	3	0|2|0|0|0|0	0.34	0.69	0.34	0.69	0.34	-2.41	1.33	0.23
ARMC8_MG132	NP_001013.1	RPS19	0|0|2	2	0.67	3	0|0|3|0|0|0	0.28	0.57	0.28	0.57	0.28	-3.46	0.89	0.25
ARMC8_MG132	NP_000108.1	EMD	0|0|2	2	0.67	3	0|4|3|0|3|0	0	0	0	0	0	-10.34	0.27	0.39
ARMC8_MG132	NP_001265213.1	ZNF3	0|0|2	2	0.67	3	0|0|0|0|0|0	0.49	0.97	0.49	0.97	0.49	-0.88	6.67	0.16
ARMC8_MG132	NP_112233.2	SFXN3	0|0|2	2	0.67	3	0|4|0|4|4|4	0	0	0	0	0	-16.78	0.17	0.53
ARMC8_MG132	NP_001070254.1	QSER1	0|0|2	2	0.67	3	3|8|0|5|0|0	0	0	0	0	0	-16.36	0.17	0.53
ARMC8_MG132	NP_001020108.1	MINK1	0|0|2	2	0.67	3	0|0|0|0|0|0	0.49	0.97	0.49	0.97	0.49	-0.88	6.67	0.16
ARMC8_MG132	NP_001306767.1	ARHGEF10L	0|0|4	4	1.33	3	0|0|0|0|0|0	0.5	1	0.5	1	0.5	-0.88	13.33	0.11
ARMC8_MG132	NP_001009570.1	CCT7	0|0|2	2	0.67	3	0|6|5|0|0|2	0	0	0	0	0	-13.24	0.21	0.53
ARMC8_MG132	NP_001073946.1	TENM3	0|0|3	3	1	3	0|0|0|0|0|0	0.5	1	0.5	1	0.5	-0.88	10	0.12
ARMC8_MG132	NP_001122316.1	SMARCA4	0|0|2	2	0.67	3	5|15|4|11|5|13	0	0	0	0	0	-47.63	0.06	0.53
ARMC8_MG132	NP_001055.1	TKT	0|0|3	3	1	3	4|6|8|7|3|6	0	0	0	0	0	-28.93	0.15	0.53
ARMC8_MG132	NP_001176.1	AZGP1	0|0|2	2	0.67	3	2|0|6|0|0|0	0.01	0.02	0.01	0.02	0.01	-7.52	0.33	0.34
[truncated: 7,561 more rows]
