# Supplementary material for: The hGIDGID4 E3 ubiquitin ligase complex targets ARHGAP11A to regulate cell migration
Source: Life Sci Alliance. 2024 Oct 10;7(12):e202403046. doi: 10.26508/lsa.202403046 (PMC11467045; doi:10.26508/lsa.202403046)
Supplement: Supplementary file 9 [file LSA-2024-03046_TableS4.xlsx]

## Sheet: Table S4
Table S4 : Cell lines, plasmids, antibodies, oligonucleotides, chemicals and other reagents, and software used in this study.
Reagent/Resource	Source	Identifier or Catalog Number or Reference
Experimental Models: cell lines
HeLa Kyoto (referred to as HeLa in the manuscript)	Matthias Peter lab (Cell line authenticated by Eurofins Genomics)	Stier et al., 2023, The EMBO Journal (DOI: 10.15252/embj.2022112847)
hTERT RPE-1 (referred to as RPE1 in the manuscript)	ATCC (Cell line authenticated by Eurofins Genomics)	CRL-4000
Flp-In T-REx HeLa	Stephen Taylor lab (Cell line authenticated by Eurofins Genomics)	Tighe et al., 2004, Journal of Cell Science (DOI: 10.1242/jcs.01556)
REF52	Olivier Pertz lab	Martin et al., 2014, Developmental Cell (DOI: 10.1016/j.devcel.2014.07.022)
Experimental Models: bacteria
DH10B Competent Cells	Thermo Fisher	EC0113
BL21(DE3) Competent Cells	Thermo Fisher	EC0114
One Shot ccdB Survival 2T1 Competent Cells	Thermo Fisher	A10460
Rosetta2 (DE3) pLysS	Merck Millipore	71403
Recombinant DNA
PB_rtTA_BsmBI	Mauro Calabrese lab (Addgene)	126028
PB_tre_Cas9	Mauro Calabrese lab (Addgene)	126029
Super piggyBac Transposase expression vector (10 µg)	System Biosciences	PB210PA-1
pcDNA5-pDEST-FRT-3xFlag-N-term	Anne-Claude Gingras lab	N/A
pcDNA5-pDEST-FRT-3xFlag-C-term	Anne-Claude Gingras lab	N/A
pcDNA5-pDEST-FRT-BirA2-Flag-N-term	Anne-Claude Gingras lab	N/A
pcDNA5-pDEST-FRT-BirA2-Flag-C-term	Anne-Claude Gingras lab	N/A
pcDNA5-FRT-empty vector	Anne-Claude Gingras lab	N/A
PB_tre_Cas9_puro	This study	N/A
GST-RBD	Martin Schwartz lab (Addgene)	15247
pcDNA5-pDEST-FRT-BirA2-Flag-GID4	This Study	N/A
pcDNA5-pDEST-FRT-BirA2-Flag-GID4-E237A	This Study	N/A
pcDNA5-pDEST-FRT-BirA2-Flag-EGFP	This Study	N/A
pcDNA5-pDEST-FRT-3xFlag-EGFP	This Study	N/A
pcDNA5-pDEST-FRT-BirA2-Flag-EGFP	This Study	N/A
pcDNA5-pDEST-FRT-GID4 (untagged)	This Study	N/A
pcDNA5-pDEST-FRT-3xFlag-GID4	This Study	N/A
pcDNA5-pDEST-FRT-3xFlag-GID4-E237A	This Study	N/A
pcDNA5-pDEST-FRT-WDR26-3xFlag	This Study	N/A
pcDNA5-pDEST-FRT-WDR26-BirA2-Flag	This Study	N/A
pcDNA5-pDEST-FRT-ARMC8-BirA2-Flag	This Study	N/A
pcDNA5-pDEST-FRT-6xMyc-GID4	This Study	N/A
pcDNA5-pDEST-FRT-6xMyc-GID4-E237A	This Study	N/A
pcDNA5-pDEST-FRT-6xMyc-WDR26	This Study	N/A
pCMV6-AN-HA_Ubiquitin	Roger Woodgate lab (Addgene)	131258
pcDNA5-pDEST-FRT-3xFlag-ARHGAP11A (isoform 3)	This Study	N/A
pcDNA5-pDEST-FRT-ARHGAP11A-3xFlag (isoform 1)	This Study	N/A
pcDNA5-pDEST-FRT-ARHGAP11A-3xFlag (isoform 3)	This Study	N/A
pCS-3MT-DEST	Nathan Lawson lab (Addgene)	13070
pCS-3MT-DEST-GID4	This Study	N/A
pCS-3MT-DEST-GID4-E237A	This Study	N/A
pCS-3MT-DEST-WDR26	This Study	N/A
pGEX-4T-1 (GST)	GE Healthcare	V010918
ARHGAP11A_OHu01267C_pDONR221	GenScript (custom-made)	OHu01267C
pDONR221	Thermo Fisher	12536017
pOG44	Thermo Fisher	V600520
pPB 3.0 puro RhoA2G	Olivier Pertz lab	Fritz et al., 2013, Science Signaling (DOI: 10.1126/scisignal.2004135)
pK27 2xStrepII-Smt3-Gid4_Δ1-115	This Study	N/A
pK27-Smt3	Dirk Görlich lab	Frey and Görlich, 2014, Journal of Chromatography A (DOI: 10.1016/j.chroma.2014.02.029)
Antibodies
Anti-Flag-HRP (Dilution 1:8000)	Sigma Aldrich	A8592
Rabbit-anti-ARHGAP11A-polyclonal (for Immunofluorescence) (Dilution 1:40)	Abcam	ab243713
Mouse-anti-RhoA-monoclonal (Dilution 1:200)	Santa Cruz Biotechnology	SC-418
Sheep-anti-MAEA-polyclonal (Dilution 1:1000)	R&D Systems	AF7288
Mouse-anti-ARMC8-monoclonal (Dilution 1:100)	Santa Cruz Biotechnology	SC-365307
Mouse-anti-HBP1-monoclonal (Dilution 1:100)	Santa Cruz Biotechnology	SC-376831
Rabbit-anti-WDR26-polyclonal (Dilution 1:5000)	Bethly Laboratories	A302-244A
Rabbit-anti-RANBP9-polyclonal (Dilution 1:1000)	Bethly Laboratories	A304-779A
Sheep-anti-GID4-polyclonal (Dilution 1:1000)	Brenda A. Schulman lab	N/A
Rabbit-anti-KIFC1-monoclonal (Dilution 1:10000)	Abcam	ab172620
Rabbit-anti-AHGAP11A-polyclonal (for western blot) (Dilution 1:5000)	Bethly Laboratories	A303-097A
Mouse-anti-RacGAP1-monoclonal (Dilution 1:5000)	Abnova	H00029127-M01
Anti-Streptavidin-HRP Dilution (1:15000)	BD Biosciences	554066
Rabbit-anti-secondary-polyclonal-Alexa Fluor 488 (Dilution 1:1000)	Thermo Fisher	A11034
Mouse-anti-GAPDH-monoclonal (Dilution 1:10000)	Sigma Aldrich	G-8795
Mouse-anti-Myc 9E10-monoclonal (Dilution 1:1000)	Santa Cruz Biotechnology	SC-40
Mouse-anti-HA-monoclonal (Dilution 1:3000)	Biolegend	901515
Oligonucleotides
GID4 Gt Fo B1	This study	See Table S5 for more information
GID4 Gt Re B2 st	This study	See Table S5 for more information
GID4 E237A F	This study	See Table S5 for more information
GID4 E237A R	This study	See Table S5 for more information
WDR26 B1 Fo	This study	See Table S5 for more information
WDR26 B2 Re st	This study	See Table S5 for more information
WDR26 B2 Re Nst	This study	See Table S5 for more information
gRNA GID4 KO s1t	This study	See Table S5 for more information
gRNA GID4 KO s1b	This study	See Table S5 for more information
gRNA GID4 KO s2t	This study	See Table S5 for more information
gRNA GID4 KO s2b	This study	See Table S5 for more information
gRNA GID4 KO s3t	This study	See Table S5 for more information
gRNA GID4 KO s3b	This study	See Table S5 for more information
gRNA GID4 KO s4t	This study	See Table S5 for more information
gRNA GID4 KO s4b	This study	See Table S5 for more information
GID4 NO TAG F	This study	See Table S5 for more information
GID4 NO TAG R	This study	See Table S5 for more information
ARMC8 FL B1 NEW	This study	See Table S5 for more information
ARMC8 FL B2 NST	This study	See Table S5 for more information
ARHGAP11A_LG_B1	This study	See Table S5 for more information
ARHGAP11A_LG_B2_NST	This study	See Table S5 for more information
ARHGAP11A B1	This study	See Table S5 for more information
ARHGAP11A B2 NST	This study	See Table S5 for more information
Gid4_D1-115 Fw	This study	See Table S5 for more information
Gid4_D1-115 Rv	This study	See Table S5 for more information
pK27 Fw	This study	See Table S5 for more information
pK27 Rv	This study	See Table S5 for more information
Chemicals and other reagents
ON-TARGETplus Non-targeting Pool, 5 nmol	Dharmacon	D-001810-10-05
ON-TARGETplus Human GID4 siRNA, SMARTPool, 5 nmol	Dharmacon	L-017343-02-0005
ON-TARGETplus Rat GID4 siRNA, SMARTPool, 5 nmol	Dharmacon	L-115317-00-0005
ON-TARGETplus Human ARMC8 siRNA, SMARTPool, 5 nmol	Dharmacon	L-018876-00-0005
ON-TARGETplus Human WDR26 siRNA, SMARTPool, 5 nmol	Dharmacon	L-032006-01-0005
ON-TARGETplus Human RANBP9 siRNA, SMARTPool, 5 nmol	Dharmacon	L-012061-00-0005
ON-TARGETplus Human ARHGAP11A siRNA, SMARTPool, 5 nmol	Dharmacon	L-021122-00-0005
Lipofectamine 2000	Invitrogen	11668019
RNAiMAX	Invitrogen	13778075
CellTiter 96 Non-Radioactive Cell Proliferation Assay (MTT)	Promega	G4000
FBS	Eurobio Scientific	CVFSVF00-01
DMEM	Gibco	41966029
Penicillin-Streptomycin	Gibco	15140122
Trypsin-EDTA (0.25%), phenol red	Gibco	25200056
NEBuilder HiFi DNA Assembly Master Mix	New England Biolabs	E2621L
Micro-slide, 8 well, ibitreat, tissue culture treated	Ibidi	80826
25 Culture-Inserts 2 Well for self-insertion	Ibidi	80209
Z-Leu-Leu-Leu-al (MG132)	Sigma Aldrich	C2211
Tetracycline hydrochloride	Sigma Aldrich	T7660
Biotin	Sigma Aldrich	B4639
Bio-Spin Chromatography Columns	Bio-Rad	7326008
Vivacon 500, 10,000 MWCO Hydrosart, 100pc (centrifugal units)	Sartorius	VN01H02
Water, for HPLC gradient grade	Acros Organics	ACR26830-0025
Sequencing grade trypsin	Promega	V511C
BioPureSPN Midi, PROTO 300 C18	Nest Group	HEM S18V
cOmplete, EDTA-free Protease Inhibitor Cocktail	Sigma Aldrich	5056489001
Glutathione Resin	GenScript	L00206
ProLong Diamond Antifade Mountant	Thermo Fisher	P36965
Rhodamine Phalloidin	Thermo Fisher	R415
ReBlot Plus Mild Antibody Stripping Solution, 10x	Merck Millipore	2502
Streptavidin beads	GE Healthcare	17-5113-01
Benzonase Nuclease	Merck Millipore	71205-3
Glycine	Sigma Aldrich	50046
Hygromycin B	Invivogen	ant-hg-1
Gateway LR Clonase II Enzyme Mix	Thermo Fisher	11791100
BsmBI-v2 restriction enzyme	New England Biolabs	R0739L
Cycloheximide	Sigma Aldrich	1810
Anti-Flag M2 Affinity Gel (Flag beads)	Sigma Aldrich	A2220
Gateway BP Clonase II Enzyme Mix	Thermo Fisher	11789020
DAPI	Thermo Fisher	62248
PFI-7	Structural Genomics Consortium (SGC) or Sigma Aldrich	N/A (SGC) or SML3485-5MG (Sigma Aldrich)
Custom peptide synthesis	peptides&elephants	N/A
MOPS	Sigma Aldrich	M1254
d-Desthiobiotin	Sigma Aldrich	D1411
Fluorobrite DMEM	Thermo Fisher	A1896701
Software
ImageJ	National Institutes of Health	N/A
GraphPad Prism 9	Dotmatics	N/A
Adobe Illustrator 2023	Adobe	N/A
Adobe Photoshop 2023	Adobe	N/A
Leica Application Suite X (LAS X)	Leica Microsystems	N/A
NIS-Elements	Nikon	N/A
ProHits	Anne-Claude Gingras and Mike Tyers labs	Liu et al., 2010, Nature Biotechnology (DOI: 10.1038/nbt1010-1015)
ProHits-viz	Anne-Claude Gingras lab	Knight et al., 2017, Nature Methods (DOI: 10.1038/nmeth.4330.)
g:Profiler	ELIXIR infrastructure	Reimand et al., 2016, Nucleic Acids Research (DOI: 10.1093/nar/gkw199)
BioRender	BioRender	N/A
Python	Python Software Foundation	N/A
SciPy	N/A	Virtanen et al., 2020, Nature Methods (DOI: 10.1038/s41592-019-0686-2)
Scikit-image	N/A	van der Walt et al., 2014, PeerJ (DOI: 10.7717/peerj.453)
Cellpose	N/A	Stringer et al., 2021, Nature Methods (DOI: 10.1038/s41592-020-01018-x)
NumPy	N/A	Harris et al., 2020, Nature (DOI: 10.1038/s41586-020-2649-2)
