# Supplementary material for: The hGIDGID4 E3 ubiquitin ligase complex targets ARHGAP11A to regulate cell migration
Source: Life Sci Alliance. 2024 Oct 10;7(12):e202403046. doi: 10.26508/lsa.202403046 (PMC11467045; doi:10.26508/lsa.202403046)
Supplement: Supplementary file 10 [file LSA-2024-03046_TableS5.xlsx]

## Sheet: Table S5
Table S5 : Oligonucleotides used in this study.
Name	Sequence	Purpose	Reference
GID4 Gt Fo B1	GGGGACAAGTTTGTACAAAAAAGCAGGCTTAATGTGTGCGCGAGGGCAAGT	Generation of BioID2-GID4, Flag-GID4 or Myc-GID4 vectors	This Study
GID4 Gt Re B2 st	GGGGACCACTTTGTACAAGAAAGCTGGGTTTCACCGGAATTCATAGATGGGTGCAC	Generation of BioID2-GID4, Flag-GID4 or Myc-GID4 vectors	This Study
GID4 E237A F	AAACTGTGCCTTCCACCTCATGAAGACGTAGTCTCCAT	GID4 E237A mutation	This Study
GID4 E237A R	TGGAAGGCACAGTTTCTGGTCCCAGATCACACGA	GID4 E237A mutation	This Study
WDR26 B1 Fo	GGGGACAAGTTTGTACAAAAAAGCAGGCTTAATGCAGGCCAATGGGGCAG	Generation of WDR26-BioID2, WDR26-Flag or Myc-WDR26 vectors	This Study
WDR26 B2 Re st	GGGGACCACTTTGTACAAGAAAGCTGGGTTTCAACTATCCATGCTACTGCATTCCTCT	Generation of Myc-WDR26 vector	This Study
WDR26 B2 Re Nst	GGGGACCACTTTGTACAAGAAAGCTGGGTTACTATCCATGCTACTGCATTCCTCTTCAA	Generation of WDR26-BioID2 or WDR26-Flag vectors	This Study
gRNA GID4 KO s1t	CACCGAGCGCTTGCTCCGCAGGCAG	Generation of CRISPR/BAC GID4 knockdown cell lines	This Study
gRNA GID4 KO s1b	AAACCTGCCTGCGGAGCAAGCGCTC	Generation of CRISPR/BAC GID4 knockdown cell lines	This Study
gRNA GID4 KO s2t	CACCGTACAGCGGCTCCAAGTTCCG	Generation of CRISPR/BAC GID4 knockdown cell lines	This Study
gRNA GID4 KO s2b	AAACCGGAACTTGGAGCCGCTGTAC	Generation of CRISPR/BAC GID4 knockdown cell lines	This Study
gRNA GID4 KO s3t	CACCGGGGGAACTCGTACGACGTAG	Generation of CRISPR/BAC GID4 knockdown cell lines	This Study
gRNA GID4 KO s3b	AAACCTACGTCGTACGAGTTCCCCC	Generation of CRISPR/BAC GID4 knockdown cell lines	This Study
gRNA GID4 KO s4t	CACCGGAACTCGTACGACGTAGAGG	Generation of CRISPR/BAC GID4 knockdown cell lines	This Study
gRNA GID4 KO s4b	AAACCCTCTACGTCGTACGAGTTCC	Generation of CRISPR/BAC GID4 knockdown cell lines	This Study
GID4 NO TAG F	TAAGCTTGGTACCGAGCTCGGATCCATGTGTGCGCGAGGG	Generation of untagged GID4 vector	This Study
GID4 NO TAG R	TGTGCTGGATATCTGCAGAATTCTCACCGGAATTCATAGATGGGTGC	Generation of untagged GID4 vector	This Study
ARMC8 FL B1 NEW	GGGGACAAGTTTGTACAAAAAAGCAGGCTTAATGGAAGTAACAGCTAGCAGTCG	Generation of ARMC8-BioID2 vector	This Study
ARMC8 FL B2 NST	GGGGACCACTTTGTACAAGAAAGCTGGGTTTGCCAGGTACTGCTGCAG	Generation of ARMC8-BioID2 vector	This Study
ARHGAP11A_LG_B1	GGGGACAAGTTTGTACAAAAAAGCAGGCTTAATGTGGGATCAGAGGCTGGTGAG	Generation of ARHGAP11A isoform 1-Flag vector	This Study
ARHGAP11A_LG_B2_NST	GGGGACCACTTTGTACAAGAAAGCTGGGTTCAAATCTACAGGTTTACTTGTTGGTAGTAATTGAGTTTTTCC	Generation of ARHGAP11A isoform 1-Flag vector	This Study
ARHGAP11A B1	GGGGACAAGTTTGTACAAAAAAGCAGGCTTAATGGACAGCAGCAATCTTG	Generation of ARHGAP11A isoform 3-Flag vector	This Study
ARHGAP11A B2 NST	GGGGACCACTTTGTACAAGAAAGCTGGGTTCAAATCTACAGGTTTACTTGTTGGT	Generation of ARHGAP11A isoform 3-Flag vector	This Study
Gid4_D1-115 Fw	GATTGGTGGCGGCGTGGCCACCAGCCTG	Generation of 2xStrepII-TEV-Smt3-Gid4_116-300	This Study
Gid4_D1-115 Rv	GAGCGGCCGCTTACCGGAATTCATAGATGGGTGCACTGTG	Generation of 2xStrepII-TEV-Smt3-Gid4_116-300	This Study
pK27 Fw	ATTCCGGTAAGCGGCCGCTCGAGCAGAT	Generation of 2xStrepII-TEV-Smt3-Gid4_116-300	This Study
pK27 Rv	TGGCCACGCCGCCACCAATCTGTTCTCTGTGAGC	Generation of 2xStrepII-TEV-Smt3-Gid4_116-300	This Study
