# Supplementary material for: The hGIDGID4 E3 ubiquitin ligase complex targets ARHGAP11A to regulate cell migration
Source: Life Sci Alliance. 2024 Oct 10;7(12):e202403046. doi: 10.26508/lsa.202403046 (PMC11467045; doi:10.26508/lsa.202403046)
Supplement: Supplementary file 12 [file LSA-2024-03046_TableS6.xlsx]

## Sheet: Table S6
Table S6 : List of MS raw files used in this study.
Raw file name	Bait	Description
200925_QE1_MP_02_001	EGFP	BioID2-EGFP
200925_QE1_MP_02_003	EGFP	BioID2-EGFP
200925_QE1_MP_02_004	EGFP	BioID2-EGFP
200925_QE1_MP_02_007	EGFP + MG132	BioID2-EGFP + MG132
200925_QE1_MP_02_008	EGFP + MG132	BioID2-EGFP + MG132
200925_QE1_MP_02_009	EGFP + MG132	BioID2-EGFP + MG132
200925_QE1_MP_02_12	GID4	BioID2-GID4
200925_QE1_MP_02_13	GID4	BioID2-GID4
200925_QE1_MP_02_14	GID4	BioID2-GID4
200925_QE1_MP_02_21	GID4_E237A	BioID2-GID4_E237A
200925_QE1_MP_02_22	GID4_E237A	BioID2-GID4_E237A
200925_QE1_MP_02_23	GID4_E237A	BioID2-GID4_E237A
200925_QE1_MP_02_16	GID4_MG132	BioID2-GID4 + MG132
200925_QE1_MP_02_17	GID4_MG132	BioID2-GID4 + MG132
200925_QE1_MP_02_18	GID4_MG132	BioID2-GID4 + MG132
200925_QE1_MP_02_25	GID4_E237A_MG132	BioID2-GID4_E237A + MG132
200925_QE1_MP_02_26	GID4_E237A_MG132	BioID2-GID4_E237A + MG132
200925_QE1_MP_02_27	GID4_E237A_MG132	BioID2-GID4_E237A + MG132
210207_QE1_MP_02_10	WDR26	WDR26-BioID2
210207_QE1_MP_02_11	WDR26	WDR26-BioID2
210207_QE1_MP_02_12	WDR26	WDR26-BioID2
210207_QE1_MP_02_14	WDR26_MG132	WDR26-BioID2 + MG132
210207_QE1_MP_02_15	WDR26_MG132	WDR26-BioID2 + MG132
210207_QE1_MP_02_16	WDR26_MG132	WDR26-BioID2 + MG132
220105_QE1_MP_02_18	ARMC8	ARMC8-BioID2
220105_QE1_MP_02_19	ARMC8	ARMC8-BioID2
220105_QE1_MP_02_20	ARMC8	ARMC8-BioID2
220105_QE1_MP_02_22	ARMC8_MG132	ARMC8-BioID2 + MG132
220105_QE1_MP_02_23	ARMC8_MG132	ARMC8-BioID2 + MG132
220105_QE1_MP_02_24	ARMC8_MG132	ARMC8-BioID2 + MG132
